# Supplementary material for: Synthesis and crystal structure of 5,17-di­amino-11-tert-butyl-25,26,27,28-tetra­prop­oxy-23-[(tri­phenyl­meth­yl)amino]­calix[4]arene di­chloro­methane monosolvate
Source: Acta Crystallogr E Crystallogr Commun. 2026 Jan 1;82(Pt 1):24–7. doi: 10.1107/S2056989025010886 (PMC12810279; doi:10.1107/S2056989025010886)
Supplement: Supplementary file 1 [file e-82-00024-sup1.cif]

##############################################################################
#                                                                            #
# This CIF contains the data in a paper accepted for publication in          #
# Acta Crystallographica Section E. It conforms to the requirements of       #
# Notes for Authors for Acta Crystallographica Section E, and has been       #
# peer reviewed under the auspices of the IUCr Commission on Journals.       #
#                                                                            #
# Full details of the Crystallographic Information File format               #
# are given in the paper "The Crystallographic Information File (CIF):       #
# a New Standard Archive File for Crystallography" by S. R. Hall, F. H.      #
# Allen and I. D. Brown [Acta Cryst. (1991), A47, 655-685].                  #
#                                                                            #
# The current version of the core CIF dictionary is obtainable from          #
# ftp://ftp.iucr.org/pub/cif_core.dic.                                       #
#                                                                            #
# Software is freely available for graphical display of the structure(s)     #
# in this CIF. For information consult the CIF software page                 #
# http://www.iucr.org/resources/cif/software.                                #
#                                                                            #
# This file may be used for bona fide research purposes within the           #
# scientific community so long as proper attribution is given to the journal # 
# article from which it was obtained.                                        #
#                                                                            #
##############################################################################
data_I
_audit_creation_method
;
Olex2 1.3
(compiled Nov 21 2019 18:26:39 for OlexSys, GUI svn.r6003)
;
_journal_date_recd_electronic     2025-11-18
_journal_date_accepted     2025-12-03
_journal_name_full     'Acta Crystallographica, Section E'
_journal_year     2026
_journal_volume     82
_journal_issue      1
_journal_page_first     0
_journal_page_last     0
_journal_paper_category     GO
_journal_paper_doi     10.1107/S2056989025010886
_journal_coeditor_code     WM5780
_publ_contact_author_name     'Ivan Vatsouro'
_publ_contact_author_address
;
Department of Chemistry, Lomonosov Moscow State University, Lenin's Hills, 1-3, Moscow, 119991, Russian Federation
;
_publ_contact_author_email     'vatsouro@petrol.chem.msu.ru'
_publ_contact_author_fax     ?
_publ_contact_author_phone     ?
_publ_section_title
;\
Synthesis and crystal structure of
5,17-diamino-11-<i>tert</i>-butyl-25,26,27,28-tetrapropoxy-23-\
[(triphenylmethyl)amino]calix[4]arene dichloromethane monosolvate
;
loop_
    _publ_author_name
    _publ_author_footnote
    _publ_author_address
    'Alekseev, Ivan' .
;
Department of Chemistry
Lomonosov Moscow State University
Lenin's Hills, 1
Moscow, 119991,
Russian Federation
;
    'Bezzubov, Stanislav' .
;
N. S. Kurnakov Institute of General and Inorganic Chemistry
Russian Academy of Sciences
Leninskii pr. 31
Moscow, 119991
Russian Federation
;
    'Gorbunov, Alexander' .
;
Department of Chemistry
Lomonosov Moscow State University
Lenin's Hills, 1
Moscow, 119991
Russian Federation
;
    'Kovalev, Vladimir' .
;
Department of Chemistry
Lomonosov Moscow State University
Lenin's Hills, 1
Moscow, 119991
Russian Federation
;
    'Vatsouro, Ivan' .
;
Department of Chemistry
Lomonosov Moscow State University
Lenin's Hills, 1
Moscow, 119991
Russian Federation
;
_publ_section_synopsis
;\
5,17-Diamino-11-<i>tert</i>-butyl-23-triphenylmethylamino-25,26,27,28-\
tetrapropyloxycalix[4]arene crystallizes as a dichloromethane monosolvate and
represents a calixarene with a pinched cone shape.
;
_chemical_name_systematic
;\
5,17-Diamino-11-<i>tert</i>-butyl-25,26,27,28-tetrapropoxy-23-\
[(triphenylmethyl)amino]calix[4]arene dichloromethane monosolvate
;
_chemical_name_common     ?
_chemical_formula_moiety     'C63 H73 N3 O4, C H2 Cl2'
_chemical_formula_sum     'C64 H75 Cl2 N3 O4'
_chemical_formula_iupac     'C63 H73 N3 O4, C H2 Cl2'
_chemical_formula_weight     1021.17
_chemical_melting_point     ?
_space_group_crystal_system     triclinic
_space_group_name_H-M_alt     'P -1'
_space_group_name_Hall     '-P 1'
loop_
    _space_group_symop_operation_xyz
    'x, y, z'
    '-x, -y, -z'
_cell_length_a     13.3135(7)
_cell_length_b     14.2526(7)
_cell_length_c     16.1475(8)
_cell_angle_alpha     84.477(2)
_cell_angle_beta     73.461(2)
_cell_angle_gamma     73.736(2)
_cell_volume     2819.3(2)
_cell_formula_units_Z     2
_cell_measurement_reflns_used     9911
_cell_measurement_theta_min     2.376
_cell_measurement_theta_max     30.382
_cell_measurement_temperature     100.0
_exptl_crystal_description     block
_exptl_crystal_colour     colourless
_exptl_crystal_size_max     0.14
_exptl_crystal_size_mid     0.12
_exptl_crystal_size_min     0.09
_exptl_crystal_density_diffrn     1.203
_exptl_crystal_density_meas     ?
_exptl_crystal_density_method     ?
_exptl_crystal_F_000     1092
_exptl_absorpt_coefficient_mu     0.165
_exptl_absorpt_correction_type     multi-scan
_exptl_absorpt_process_details
;
(SADABS; Krause <i>et al.</i>,  2015)
;
_exptl_absorpt_correction_T_min     0.6681
_exptl_absorpt_correction_T_max     0.7461
_diffrn_ambient_temperature     100.0
_diffrn_source     'microfocus sealed X-ray tube'
_diffrn_source_power     1.5
_diffrn_source_voltage     50.0
_diffrn_source_current     30.0
_diffrn_radiation_type     MoK\a
_diffrn_radiation_wavelength     0.71073
_diffrn_measurement_device_type     'Bruker D8 VENTURE'
_diffrn_measurement_method     \w-scan
_diffrn_detector_area_resol_mean     10.4
_diffrn_reflns_number     55786
_diffrn_reflns_av_R_equivalents     0.0414
_diffrn_reflns_av_unetI/netI     0.0437
_diffrn_reflns_theta_min     2.034
_diffrn_reflns_theta_max     30.555
_diffrn_reflns_theta_full     25.242
_diffrn_measured_fraction_theta_max     0.906
_diffrn_measured_fraction_theta_full     0.996
_diffrn_reflns_limit_h_min     -18
_diffrn_reflns_limit_h_max     19
_diffrn_reflns_limit_k_min     -19
_diffrn_reflns_limit_k_max     18
_diffrn_reflns_limit_l_min     -23
_diffrn_reflns_limit_l_max     23
_refine_special_details     ?
_reflns_number_total     15655
_reflns_number_gt     13353
_reflns_threshold_expression     'I > 2\s(I)'
_refine_ls_structure_factor_coef     Fsqd
_refine_ls_matrix_type     full
_refine_ls_R_factor_all     0.0822
_refine_ls_R_factor_gt     0.0697
_refine_ls_wR_factor_gt     0.1439
_refine_ls_wR_factor_ref     0.1504
_refine_ls_goodness_of_fit_ref     1.090
_refine_ls_restrained_S_all     1.090
_refine_ls_number_reflns     15655
_refine_ls_number_parameters     958
_refine_ls_number_restraints     0
_refine_ls_hydrogen_treatment     refall
_refine_ls_weighting_scheme     calc
_refine_ls_weighting_details
              'w=1/[\s^2^(Fo^2^)+(0.0421P)^2^+3.4201P] where P=(Fo^2^+2Fc^2^)/3'
_atom_sites_solution_hydrogens     difmap
_atom_sites_solution_primary     ?
_atom_sites_solution_secondary     ?
_refine_ls_shift/su_max     0.000
_refine_ls_shift/su_mean     0.000
_refine_diff_density_max     1.058
_refine_diff_density_min     -1.145
_refine_ls_extinction_method     none
_refine_ls_extinction_coef     .
loop_
    _atom_type_symbol
    _atom_type_description
    _atom_type_scat_dispersion_real
    _atom_type_scat_dispersion_imag
    _atom_type_scat_source
    'C' 'C' 0.0033 0.0016
                         'International Tables Vol C Tables 4.2.6.8 and 6.1.1.4'
    'H' 'H' 0.0000 0.0000
                         'International Tables Vol C Tables 4.2.6.8 and 6.1.1.4'
    'Cl' 'Cl' 0.1484 0.1585
                         'International Tables Vol C Tables 4.2.6.8 and 6.1.1.4'
    'N' 'N' 0.0061 0.0033
                         'International Tables Vol C Tables 4.2.6.8 and 6.1.1.4'
    'O' 'O' 0.0106 0.0060
                         'International Tables Vol C Tables 4.2.6.8 and 6.1.1.4'
_computing_data_collection
;
APEX3  (Bruker, 2018)
;
_computing_cell_refinement
;
SAINT (Bruker, 2018)
;
_computing_data_reduction
;
SAINT  (Bruker, 2018)
;
_computing_structure_solution
;
SHELXT (Sheldrick, 2015a)
;
_computing_structure_refinement
;
SHELXL (Sheldrick, 2015b)
;
_computing_molecular_graphics
;
Olex2 (Dolomanov <i>et al.</i>,  2009)
;
_computing_publication_material
;
publCIF (Westrip, 2010)
;
loop_
    _atom_site_type_symbol
    _atom_site_label
    _atom_site_fract_x
    _atom_site_fract_y
    _atom_site_fract_z
    _atom_site_U_iso_or_equiv
    _atom_site_adp_type
    _atom_site_calc_flag
    _atom_site_occupancy
    _atom_site_disorder_assembly
    _atom_site_disorder_group
    Cl Cl1 -0.17761(5) 0.74030(5) 0.29380(5) 0.04907(19) Uani d 1 . .
    Cl Cl2 0.02596(8) 0.77458(9) 0.18930(5) 0.0719(3) Uani d 1 . .
    O O1 0.39809(10) 0.57482(8) 0.82334(8) 0.0130(2) Uani d 1 . .
    O O3 0.43194(10) 0.97317(9) 0.83369(8) 0.0150(2) Uani d 1 . .
    O O4 0.53467(10) 0.72619(9) 0.84126(8) 0.0159(2) Uani d 1 . .
    O O2 0.32400(10) 0.80768(9) 0.77124(8) 0.0151(2) Uani d 1 . .
    N N2 0.17016(12) 0.91087(11) 0.47851(9) 0.0140(3) Uani d 1 . .
    N N3 0.68766(16) 0.83418(13) 0.50607(11) 0.0244(4) Uani d 1 . .
    N N1 0.68916(16) 0.59132(15) 0.49819(12) 0.0292(4) Uani d 1 . .
    C C6 0.30856(14) 0.65188(12) 0.68085(11) 0.0128(3) Uani d 1 . .
    C C8 0.23661(13) 0.78395(12) 0.58013(11) 0.0124(3) Uani d 1 . .
    C C7 0.27472(13) 0.75848(12) 0.65329(11) 0.0122(3) Uani d 1 . .
    C C47 0.35973(14) 0.69127(12) 0.37976(11) 0.0148(3) Uani d 1 . .
    C C27 0.49694(14) 0.94173(12) 0.75142(11) 0.0137(3) Uani d 1 . .
    C C28 0.64526(14) 0.69316(13) 0.83052(11) 0.0140(3) Uani d 1 . .
    C C42 0.31754(13) 0.79237(12) 0.38081(10) 0.0122(3) Uani d 1 . .
    C C10 0.24559(14) 0.94935(12) 0.58695(11) 0.0139(3) Uani d 1 . .
    C C1 0.58202(14) 0.55442(12) 0.73446(11) 0.0138(3) Uani d 1 . .
    C C26 0.29009(13) 0.83112(12) 0.69665(11) 0.0130(3) Uani d 1 . .
    C C25 0.47019(13) 0.58145(12) 0.74269(11) 0.0124(3) Uani d 1 . .
    C C43 0.39043(15) 0.85060(13) 0.36467(11) 0.0152(3) Uani d 1 . .
    C C44 0.50150(15) 0.80855(13) 0.34663(11) 0.0168(3) Uani d 1 . .
    C C17 0.60657(15) 0.89264(12) 0.73989(11) 0.0149(3) Uani d 1 . .
    C C19 0.70775(14) 0.75919(13) 0.82242(11) 0.0149(3) Uani d 1 . .
    C C9 0.21748(13) 0.88046(12) 0.54788(10) 0.0128(3) Uani d 1 . .
    C C16 0.66908(15) 0.85864(13) 0.65793(12) 0.0174(3) Uani d 1 . .
    C C15 0.62350(15) 0.86954(13) 0.58880(11) 0.0178(3) Uani d 1 . .
    C C5 0.42999(13) 0.61701(11) 0.67144(11) 0.0124(3) Uani d 1 . .
    C C30 0.16112(14) 0.91040(12) 0.33037(11) 0.0131(3) Uani d 1 . .
    C C23 0.69412(14) 0.59288(13) 0.82033(11) 0.0145(3) Uani d 1 . .
    C C2 0.65296(14) 0.55783(13) 0.65279(12) 0.0167(3) Uani d 1 . .
    C C20 0.81861(15) 0.72178(14) 0.81498(12) 0.0168(3) Uani d 1 . .
    C C22 0.80504(14) 0.55859(13) 0.81265(11) 0.0159(3) Uani d 1 . .
    C C11 0.28220(14) 0.92557(12) 0.66098(11) 0.0137(3) Uani d 1 . .
    C C12 0.32764(15) 0.99470(13) 0.69628(12) 0.0156(3) Uani d 1 . .
    C C35 0.06024(15) 0.98021(14) 0.34753(12) 0.0180(3) Uani d 1 . .
    C C46 0.47162(15) 0.64893(13) 0.36039(12) 0.0172(3) Uani d 1 . .
    C C52 0.37646(15) 0.48054(12) 0.83819(11) 0.0148(3) Uani d 1 . .
    C C4 0.50305(14) 0.62012(13) 0.59030(11) 0.0155(3) Uani d 1 . .
    C C31 0.22480(14) 0.89837(13) 0.24506(11) 0.0157(3) Uani d 1 . .
    C C18 0.65780(15) 0.86860(13) 0.81491(12) 0.0170(3) Uani d 1 . .
    C C21 0.86874(14) 0.62131(13) 0.81362(11) 0.0160(3) Uani d 1 . .
    C C14 0.51361(16) 0.91734(13) 0.60215(11) 0.0169(3) Uani d 1 . .
    C C13 0.44907(14) 0.95267(12) 0.68325(11) 0.0139(3) Uani d 1 . .
    C C45 0.54271(15) 0.70758(13) 0.34303(11) 0.0171(3) Uani d 1 . .
    C C24 0.62712(15) 0.52563(13) 0.81242(12) 0.0158(3) Uani d 1 . .
    C C3 0.61489(15) 0.58823(13) 0.58011(12) 0.0180(3) Uani d 1 . .
    C C36 0.12153(14) 0.77421(12) 0.42836(11) 0.0149(3) Uani d 1 . .
    C C29 0.19477(14) 0.84479(12) 0.40532(11) 0.0126(3) Uani d 1 . .
    C C33 0.08945(15) 1.02521(14) 0.19634(12) 0.0182(3) Uani d 1 . .
    C C34 0.02543(15) 1.03772(14) 0.28114(12) 0.0198(4) Uani d 1 . .
    C C61 0.47345(15) 0.76261(13) 0.92597(12) 0.0177(3) Uani d 1 . .
    C C32 0.18882(16) 0.95549(14) 0.17860(11) 0.0182(3) Uani d 1 . .
    C C37 0.13198(16) 0.70469(14) 0.36855(13) 0.0203(4) Uani d 1 . .
    C C53 0.30390(15) 0.47490(13) 0.92849(12) 0.0178(3) Uani d 1 . .
    C C55 0.23960(16) 0.79406(14) 0.84607(12) 0.0188(4) Uani d 1 . .
    C C41 0.04084(15) 0.77959(14) 0.50639(13) 0.0199(4) Uani d 1 . .
    C C58 0.43971(17) 1.06522(14) 0.85652(12) 0.0204(4) Uani d 1 . .
    C C62 0.44563(17) 0.68308(14) 0.99050(13) 0.0212(4) Uani d 1 . .
    C C48 0.98923(14) 0.58012(14) 0.81108(13) 0.0198(4) Uani d 1 . .
    C C54 0.28347(18) 0.37395(15) 0.94648(14) 0.0243(4) Uani d 1 . .
    C C40 -0.02393(16) 0.71451(16) 0.52539(15) 0.0266(4) Uani d 1 . .
    C C59 0.3733(2) 1.08750(15) 0.94867(13) 0.0264(4) Uani d 1 . .
    C C38 0.06760(17) 0.63945(16) 0.38821(15) 0.0271(4) Uani d 1 . .
    C C56 0.18020(18) 0.88772(15) 0.89537(14) 0.0256(4) Uani d 1 . .
    C C63 0.3816(2) 0.72831(17) 1.07824(15) 0.0329(5) Uani d 1 . .
    C C39 -0.01036(17) 0.64394(16) 0.46688(16) 0.0299(5) Uani d 1 . .
    C C51 1.0036(2) 0.4913(2) 0.8724(2) 0.0482(8) Uani d 1 . .
    C C49 1.05659(18) 0.5483(2) 0.71925(17) 0.0368(6) Uani d 1 . .
    C C50 1.03336(19) 0.6557(2) 0.8400(2) 0.0379(6) Uani d 1 . .
    C C60 0.2522(2) 1.11536(19) 0.96144(19) 0.0399(6) Uani d 1 . .
    C C57 0.1008(2) 0.8675(2) 0.97914(16) 0.0405(6) Uani d 1 . .
    C C64 -0.0857(2) 0.81192(19) 0.2795(2) 0.0434(6) Uani d 1 . .
    H H12A 0.2931(16) 1.0064(15) 0.7573(13) 0.009(5) Uiso d 1 . .
    H H6A 0.2689(16) 0.6416(14) 0.7417(13) 0.008(5) Uiso d 1 . .
    H H24A 0.5691(19) 0.5275(16) 0.8636(15) 0.019(6) Uiso d 1 . .
    H H8 0.2263(17) 0.7346(16) 0.5516(13) 0.012(5) Uiso d 1 . .
    H H31 0.2928(18) 0.8509(16) 0.2330(14) 0.013(5) Uiso d 1 . .
    H H18A 0.6030(18) 0.8936(16) 0.8674(14) 0.015(5) Uiso d 1 . .
    H H16 0.7424(19) 0.8244(17) 0.6498(14) 0.019(6) Uiso d 1 . .
    H H61A 0.4091(17) 0.8119(15) 0.9188(13) 0.012(5) Uiso d 1 . .
    H H53A 0.3395(18) 0.4899(16) 0.9703(14) 0.016(5) Uiso d 1 . .
    H H45 0.6190(19) 0.6794(17) 0.3289(15) 0.020(6) Uiso d 1 . .
    H H6B 0.2895(18) 0.6133(16) 0.6443(14) 0.019(5) Uiso d 1 . .
    H H47 0.3126(17) 0.6493(16) 0.3937(14) 0.014(5) Uiso d 1 . .
    H H2A 0.730(2) 0.5398(17) 0.6462(15) 0.023(6) Uiso d 1 . .
    H H10 0.2404(18) 1.0136(17) 0.5614(14) 0.019(5) Uiso d 1 . .
    H H14 0.4816(19) 0.9212(17) 0.5568(16) 0.024(6) Uiso d 1 . .
    H H18B 0.7158(19) 0.9006(17) 0.8054(15) 0.023(6) Uiso d 1 . .
    H H52A 0.3413(18) 0.4720(17) 0.7952(15) 0.020(6) Uiso d 1 . .
    H H12B 0.3117(18) 1.0577(16) 0.6653(14) 0.017(5) Uiso d 1 . .
    H H4 0.4760(19) 0.6461(17) 0.5423(15) 0.021(6) Uiso d 1 . .
    H H37 0.184(2) 0.7000(17) 0.3140(16) 0.024(6) Uiso d 1 . .
    H H22 0.8384(18) 0.4879(17) 0.8070(14) 0.018(5) Uiso d 1 . .
    H H32 0.2333(19) 0.9465(17) 0.1190(15) 0.022(6) Uiso d 1 . .
    H H35 0.016(2) 0.9902(17) 0.4048(16) 0.025(6) Uiso d 1 . .
    H H52B 0.4465(19) 0.4283(17) 0.8293(15) 0.021(6) Uiso d 1 . .
    H H41 0.0297(18) 0.8274(17) 0.5472(15) 0.020(6) Uiso d 1 . .
    H H24B 0.6743(19) 0.4584(18) 0.8058(15) 0.023(6) Uiso d 1 . .
    H H43 0.3642(19) 0.9201(18) 0.3668(15) 0.022(6) Uiso d 1 . .
    H H58A 0.517(2) 1.0619(18) 0.8481(15) 0.026(6) Uiso d 1 . .
    H H44 0.5505(19) 0.8484(18) 0.3357(15) 0.024(6) Uiso d 1 . .
    H H46 0.4986(19) 0.5805(18) 0.3600(15) 0.025(6) Uiso d 1 . .
    H H61B 0.5152(19) 0.7977(18) 0.9482(15) 0.024(6) Uiso d 1 . .
    H H50A 1.108(2) 0.6241(19) 0.8427(16) 0.031(7) Uiso d 1 . .
    H H20 0.8596(18) 0.7677(17) 0.8097(14) 0.020(6) Uiso d 1 . .
    H H33 0.0664(19) 1.0632(17) 0.1506(15) 0.021(6) Uiso d 1 . .
    H H58B 0.4124(19) 1.1166(18) 0.8159(15) 0.024(6) Uiso d 1 . .
    H H34 -0.043(2) 1.0843(18) 0.2929(16) 0.028(6) Uiso d 1 . .
    H H54A 0.247(2) 0.3592(19) 0.9071(17) 0.035(7) Uiso d 1 . .
    H H54B 0.351(2) 0.3231(19) 0.9371(17) 0.032(7) Uiso d 1 . .
    H H40 -0.075(2) 0.7178(17) 0.5782(16) 0.024(6) Uiso d 1 . .
    H H62A 0.4020(19) 0.6504(17) 0.9702(15) 0.020(6) Uiso d 1 . .
    H H55A 0.2768(19) 0.7441(17) 0.8832(15) 0.022(6) Uiso d 1 . .
    H H2 0.1760(18) 0.9675(18) 0.4599(15) 0.019(6) Uiso d 1 . .
    H H56A 0.141(2) 0.9376(19) 0.8598(16) 0.030(6) Uiso d 1 . .
    H H1A 0.750(2) 0.544(2) 0.4901(18) 0.038(7) Uiso d 1 . .
    H H54C 0.243(2) 0.3669(19) 1.0034(18) 0.032(7) Uiso d 1 . .
    H H62B 0.511(2) 0.6356(18) 0.9949(15) 0.026(6) Uiso d 1 . .
    H H53B 0.236(2) 0.5255(18) 0.9347(15) 0.026(6) Uiso d 1 . .
    H H55B 0.1867(19) 0.7678(17) 0.8288(15) 0.024(6) Uiso d 1 . .
    H H3A 0.738(2) 0.781(2) 0.5085(19) 0.044(8) Uiso d 1 . .
    H H39 -0.055(2) 0.599(2) 0.4810(18) 0.039(7) Uiso d 1 . .
    H H56B 0.235(2) 0.916(2) 0.9076(17) 0.035(7) Uiso d 1 . .
    H H59A 0.392(2) 1.143(2) 0.9678(17) 0.036(7) Uiso d 1 . .
    H H1B 0.662(2) 0.596(2) 0.455(2) 0.041(8) Uiso d 1 . .
    H H50B 0.986(3) 0.680(2) 0.897(2) 0.050(9) Uiso d 1 . .
    H H38 0.077(2) 0.593(2) 0.3451(17) 0.034(7) Uiso d 1 . .
    H H50C 1.034(3) 0.714(2) 0.798(2) 0.055(9) Uiso d 1 . .
    H H57A 0.136(3) 0.818(2) 1.014(2) 0.051(9) Uiso d 1 . .
    H H49A 1.048(3) 0.607(2) 0.683(2) 0.051(9) Uiso d 1 . .
    H H51A 1.082(3) 0.466(2) 0.8714(19) 0.050(8) Uiso d 1 . .
    H H59B 0.393(2) 1.031(2) 0.9849(18) 0.037(7) Uiso d 1 . .
    H H60A 0.228(3) 1.169(2) 0.924(2) 0.050(9) Uiso d 1 . .
    H H3B 0.647(2) 0.822(2) 0.4774(19) 0.038(8) Uiso d 1 . .
    H H63A 0.364(3) 0.681(2) 1.120(2) 0.052(9) Uiso d 1 . .
    H H64A -0.122(3) 0.878(3) 0.269(2) 0.075(11) Uiso d 1 . .
    H H60B 0.226(3) 1.063(2) 0.945(2) 0.053(9) Uiso d 1 . .
    H H64B -0.051(3) 0.801(3) 0.331(2) 0.073(11) Uiso d 1 . .
    H H63B 0.313(2) 0.772(2) 1.0743(18) 0.043(8) Uiso d 1 . .
    H H63C 0.422(2) 0.766(2) 1.0991(19) 0.046(8) Uiso d 1 . .
    H H49B 1.136(3) 0.521(2) 0.7159(19) 0.050(8) Uiso d 1 . .
    H H60C 0.210(3) 1.137(3) 1.019(2) 0.064(10) Uiso d 1 . .
    H H49C 1.030(3) 0.499(3) 0.697(2) 0.062(10) Uiso d 1 . .
    H H51B 0.981(3) 0.441(3) 0.859(2) 0.060(10) Uiso d 1 . .
    H H57B 0.046(3) 0.842(2) 0.969(2) 0.047(8) Uiso d 1 . .
    H H57C 0.065(3) 0.926(2) 1.016(2) 0.057(9) Uiso d 1 . .
    H H51C 0.959(3) 0.508(3) 0.931(3) 0.081(13) Uiso d 1 . .
loop_
    _atom_site_aniso_label
    _atom_site_aniso_U_11
    _atom_site_aniso_U_22
    _atom_site_aniso_U_33
    _atom_site_aniso_U_12
    _atom_site_aniso_U_13
    _atom_site_aniso_U_23
    Cl1 0.0320(3) 0.0282(3) 0.0806(5) -0.0097(2) -0.0008(3) -0.0095(3)
    Cl2 0.0723(6) 0.1263(8) 0.0378(4) -0.0696(6) -0.0113(4) 0.0193(4)
    O1 0.0150(6) 0.0110(5) 0.0128(5) -0.0048(4) -0.0025(5) 0.0008(4)
    O3 0.0214(6) 0.0118(6) 0.0128(6) -0.0063(5) -0.0036(5) -0.0023(4)
    O4 0.0129(6) 0.0163(6) 0.0198(6) -0.0034(5) -0.0066(5) -0.0011(5)
    O2 0.0184(6) 0.0163(6) 0.0128(6) -0.0061(5) -0.0071(5) 0.0023(4)
    N2 0.0189(7) 0.0092(7) 0.0128(6) -0.0002(5) -0.0061(6) 0.0002(5)
    N3 0.0302(9) 0.0209(8) 0.0165(8) -0.0037(7) 0.0002(7) -0.0026(6)
    N1 0.0212(9) 0.0386(11) 0.0201(9) -0.0042(8) 0.0020(7) 0.0022(7)
    C6 0.0130(7) 0.0114(7) 0.0151(8) -0.0039(6) -0.0051(6) 0.0012(6)
    C8 0.0124(7) 0.0111(7) 0.0131(7) -0.0026(6) -0.0026(6) -0.0014(6)
    C7 0.0094(7) 0.0117(7) 0.0136(7) -0.0018(6) -0.0014(6) 0.0002(6)
    C47 0.0174(8) 0.0124(8) 0.0147(8) -0.0057(6) -0.0024(7) -0.0015(6)
    C27 0.0198(8) 0.0091(7) 0.0136(7) -0.0070(6) -0.0040(7) 0.0003(6)
    C28 0.0133(7) 0.0163(8) 0.0145(7) -0.0048(6) -0.0067(6) 0.0016(6)
    C42 0.0136(7) 0.0126(7) 0.0104(7) -0.0023(6) -0.0042(6) -0.0005(6)
    C10 0.0154(8) 0.0093(7) 0.0151(8) -0.0005(6) -0.0038(6) 0.0002(6)
    C1 0.0146(8) 0.0089(7) 0.0195(8) -0.0037(6) -0.0067(7) 0.0000(6)
    C26 0.0114(7) 0.0150(8) 0.0123(7) -0.0027(6) -0.0039(6) 0.0009(6)
    C25 0.0142(7) 0.0085(7) 0.0147(7) -0.0043(6) -0.0028(6) -0.0011(6)
    C43 0.0194(8) 0.0109(8) 0.0156(8) -0.0045(6) -0.0051(7) 0.0015(6)
    C44 0.0180(8) 0.0184(8) 0.0165(8) -0.0089(7) -0.0055(7) 0.0030(6)
    C17 0.0208(8) 0.0097(7) 0.0163(8) -0.0067(6) -0.0062(7) 0.0021(6)
    C19 0.0175(8) 0.0144(8) 0.0150(8) -0.0058(6) -0.0070(7) 0.0013(6)
    C9 0.0119(7) 0.0136(8) 0.0097(7) 0.0007(6) -0.0015(6) -0.0011(6)
    C16 0.0169(8) 0.0133(8) 0.0206(8) -0.0045(6) -0.0030(7) 0.0016(6)
    C15 0.0246(9) 0.0116(8) 0.0155(8) -0.0076(7) -0.0004(7) 0.0010(6)
    C5 0.0138(7) 0.0074(7) 0.0162(8) -0.0027(6) -0.0044(6) -0.0005(6)
    C30 0.0158(8) 0.0116(7) 0.0136(7) -0.0041(6) -0.0064(6) 0.0005(6)
    C23 0.0159(8) 0.0147(8) 0.0153(8) -0.0056(6) -0.0069(7) 0.0019(6)
    C2 0.0123(8) 0.0137(8) 0.0238(9) -0.0031(6) -0.0041(7) -0.0021(6)
    C20 0.0164(8) 0.0197(9) 0.0179(8) -0.0097(7) -0.0068(7) 0.0031(6)
    C22 0.0159(8) 0.0158(8) 0.0168(8) -0.0033(6) -0.0065(7) -0.0003(6)
    C11 0.0143(7) 0.0113(7) 0.0146(8) -0.0017(6) -0.0034(6) -0.0020(6)
    C12 0.0198(8) 0.0111(8) 0.0170(8) -0.0033(6) -0.0074(7) -0.0002(6)
    C35 0.0174(8) 0.0203(9) 0.0129(8) -0.0005(7) -0.0030(7) -0.0005(6)
    C46 0.0181(8) 0.0117(8) 0.0185(8) -0.0001(6) -0.0025(7) -0.0034(6)
    C52 0.0178(8) 0.0111(8) 0.0166(8) -0.0056(6) -0.0054(7) 0.0022(6)
    C4 0.0167(8) 0.0139(8) 0.0149(8) -0.0030(6) -0.0045(7) 0.0019(6)
    C31 0.0161(8) 0.0151(8) 0.0152(8) -0.0022(6) -0.0043(7) -0.0018(6)
    C18 0.0206(8) 0.0137(8) 0.0204(9) -0.0067(7) -0.0094(7) 0.0005(6)
    C21 0.0136(8) 0.0212(9) 0.0140(8) -0.0056(6) -0.0047(7) 0.0014(6)
    C14 0.0262(9) 0.0137(8) 0.0137(8) -0.0084(7) -0.0076(7) 0.0025(6)
    C13 0.0187(8) 0.0089(7) 0.0156(8) -0.0060(6) -0.0053(7) 0.0015(6)
    C45 0.0140(8) 0.0191(9) 0.0148(8) -0.0012(6) -0.0018(7) -0.0005(6)
    C24 0.0158(8) 0.0117(8) 0.0222(9) -0.0041(6) -0.0089(7) 0.0020(6)
    C3 0.0180(8) 0.0164(8) 0.0172(8) -0.0049(6) -0.0008(7) 0.0001(6)
    C36 0.0124(7) 0.0145(8) 0.0186(8) -0.0029(6) -0.0071(7) 0.0035(6)
    C29 0.0141(7) 0.0116(7) 0.0117(7) -0.0024(6) -0.0037(6) -0.0004(6)
    C33 0.0223(9) 0.0191(9) 0.0167(8) -0.0068(7) -0.0110(7) 0.0049(7)
    C34 0.0174(8) 0.0189(9) 0.0213(9) -0.0004(7) -0.0069(7) 0.0008(7)
    C61 0.0158(8) 0.0138(8) 0.0220(9) -0.0027(6) -0.0035(7) -0.0018(6)
    C32 0.0222(9) 0.0208(9) 0.0123(8) -0.0077(7) -0.0039(7) 0.0009(6)
    C37 0.0194(9) 0.0205(9) 0.0228(9) -0.0071(7) -0.0069(8) -0.0005(7)
    C53 0.0199(9) 0.0159(8) 0.0168(8) -0.0055(7) -0.0044(7) 0.0038(6)
    C55 0.0239(9) 0.0194(9) 0.0142(8) -0.0069(7) -0.0062(7) 0.0011(6)
    C41 0.0147(8) 0.0211(9) 0.0223(9) -0.0011(7) -0.0071(7) 0.0032(7)
    C58 0.0297(10) 0.0132(8) 0.0200(9) -0.0088(7) -0.0056(8) -0.0027(7)
    C62 0.0240(9) 0.0144(8) 0.0221(9) -0.0021(7) -0.0046(8) 0.0008(7)
    C48 0.0123(8) 0.0231(9) 0.0251(9) -0.0054(7) -0.0069(7) 0.0017(7)
    C54 0.0280(10) 0.0227(10) 0.0226(10) -0.0130(8) -0.0041(9) 0.0078(8)
    C40 0.0143(8) 0.0321(11) 0.0298(11) -0.0065(8) -0.0034(8) 0.0096(8)
    C59 0.0458(13) 0.0185(9) 0.0161(9) -0.0101(9) -0.0074(9) -0.0038(7)
    C38 0.0257(10) 0.0229(10) 0.0394(12) -0.0107(8) -0.0155(9) 0.0003(9)
    C56 0.0263(10) 0.0218(10) 0.0254(10) -0.0003(8) -0.0059(8) -0.0058(8)
    C63 0.0405(13) 0.0211(10) 0.0266(11) -0.0041(9) 0.0028(10) 0.0015(8)
    C39 0.0223(10) 0.0276(11) 0.0461(13) -0.0146(8) -0.0152(10) 0.0124(9)
    C51 0.0238(12) 0.0535(17) 0.072(2) -0.0148(11) -0.0284(14) 0.0359(15)
    C49 0.0172(10) 0.0556(16) 0.0359(13) -0.0055(10) -0.0047(9) -0.0120(12)
    C50 0.0188(10) 0.0399(14) 0.0611(17) -0.0039(9) -0.0189(11) -0.0171(12)
    C60 0.0415(14) 0.0282(12) 0.0436(14) -0.0128(10) 0.0076(12) -0.0178(11)
    C57 0.0392(14) 0.0439(15) 0.0248(11) 0.0029(12) 0.0003(11) -0.0057(10)
    C64 0.0327(12) 0.0261(12) 0.076(2) -0.0076(10) -0.0243(13) 0.0066(12)
_geom_special_details
;
 All esds (except the esd in the dihedral angle between two l.s. planes)
 are estimated using the full covariance matrix.  The cell esds are taken
 into account individually in the estimation of esds in distances, angles
 and torsion angles; correlations between esds in cell parameters are only
 used when they are defined by crystal symmetry.  An approximate (isotropic)
 treatment of cell esds is used for estimating esds involving l.s. planes.
;
loop_
    _geom_bond_atom_site_label_1
    _geom_bond_atom_site_label_2
    _geom_bond_site_symmetry_2
    _geom_bond_distance
    _geom_bond_publ_flag
    Cl1 C64 . 1.757(3) ?
    Cl2 C64 . 1.758(3) ?
    O1 C25 . 1.393(2) ?
    O1 C52 . 1.436(2) ?
    O3 C27 . 1.399(2) ?
    O3 C58 . 1.435(2) ?
    O4 C28 . 1.379(2) ?
    O4 C61 . 1.439(2) ?
    O2 C26 . 1.383(2) ?
    O2 C55 . 1.437(2) ?
    N2 C9 . 1.412(2) ?
    N2 C29 . 1.487(2) ?
    N2 H2 . 0.85(2) ?
    N3 C15 . 1.417(2) ?
    N3 H3A . 0.86(3) ?
    N3 H3B . 0.86(3) ?
    N1 C3 . 1.414(2) ?
    N1 H1A . 0.88(3) ?
    N1 H1B . 0.86(3) ?
    C6 C7 . 1.520(2) ?
    C6 C5 . 1.519(2) ?
    C6 H6A . 0.99(2) ?
    C6 H6B . 0.97(2) ?
    C8 C7 . 1.393(2) ?
    C8 C9 . 1.403(2) ?
    C8 H8 . 0.94(2) ?
    C7 C26 . 1.394(2) ?
    C47 C42 . 1.392(2) ?
    C47 C46 . 1.396(2) ?
    C47 H47 . 0.95(2) ?
    C27 C17 . 1.397(2) ?
    C27 C13 . 1.397(2) ?
    C28 C19 . 1.396(2) ?
    C28 C23 . 1.399(2) ?
    C42 C43 . 1.401(2) ?
    C42 C29 . 1.546(2) ?
    C10 C9 . 1.401(2) ?
    C10 C11 . 1.394(2) ?
    C10 H10 . 0.96(2) ?
    C1 C25 . 1.400(2) ?
    C1 C2 . 1.392(3) ?
    C1 C24 . 1.519(2) ?
    C26 C11 . 1.400(2) ?
    C25 C5 . 1.398(2) ?
    C43 C44 . 1.387(3) ?
    C43 H43 . 0.95(2) ?
    C44 C45 . 1.390(3) ?
    C44 H44 . 0.95(2) ?
    C17 C16 . 1.396(3) ?
    C17 C18 . 1.520(2) ?
    C19 C20 . 1.396(2) ?
    C19 C18 . 1.522(2) ?
    C16 C15 . 1.392(3) ?
    C16 H16 . 0.94(2) ?
    C15 C14 . 1.393(3) ?
    C5 C4 . 1.397(2) ?
    C30 C35 . 1.401(2) ?
    C30 C31 . 1.395(2) ?
    C30 C29 . 1.548(2) ?
    C23 C22 . 1.392(2) ?
    C23 C24 . 1.516(2) ?
    C2 C3 . 1.393(3) ?
    C2 H2A . 0.96(2) ?
    C20 C21 . 1.400(3) ?
    C20 H20 . 0.95(2) ?
    C22 C21 . 1.398(2) ?
    C22 H22 . 0.98(2) ?
    C11 C12 . 1.517(2) ?
    C12 C13 . 1.518(2) ?
    C12 H12A . 0.97(2) ?
    C12 H12B . 0.98(2) ?
    C35 C34 . 1.392(3) ?
    C35 H35 . 0.94(2) ?
    C46 C45 . 1.386(3) ?
    C46 H46 . 0.94(2) ?
    C52 C53 . 1.512(2) ?
    C52 H52A . 0.97(2) ?
    C52 H52B . 1.00(2) ?
    C4 C3 . 1.395(3) ?
    C4 H4 . 0.95(2) ?
    C31 C32 . 1.396(2) ?
    C31 H31 . 0.95(2) ?
    C18 H18A . 0.97(2) ?
    C18 H18B . 0.97(2) ?
    C21 C48 . 1.536(2) ?
    C14 C13 . 1.397(2) ?
    C14 H14 . 0.94(2) ?
    C45 H45 . 0.95(2) ?
    C24 H24A . 0.95(2) ?
    C24 H24B . 0.98(2) ?
    C36 C29 . 1.540(2) ?
    C36 C37 . 1.402(3) ?
    C36 C41 . 1.396(3) ?
    C33 C34 . 1.389(3) ?
    C33 C32 . 1.387(3) ?
    C33 H33 . 0.94(2) ?
    C34 H34 . 0.94(3) ?
    C61 C62 . 1.515(3) ?
    C61 H61A . 0.97(2) ?
    C61 H61B . 1.00(2) ?
    C32 H32 . 0.98(2) ?
    C37 C38 . 1.391(3) ?
    C37 H37 . 0.95(2) ?
    C53 C54 . 1.524(3) ?
    C53 H53A . 1.00(2) ?
    C53 H53B . 0.97(2) ?
    C55 C56 . 1.515(3) ?
    C55 H55A . 1.00(2) ?
    C55 H55B . 1.00(2) ?
    C41 C40 . 1.393(3) ?
    C41 H41 . 0.95(2) ?
    C58 C59 . 1.511(3) ?
    C58 H58A . 0.98(2) ?
    C58 H58B . 1.00(2) ?
    C62 C63 . 1.527(3) ?
    C62 H62A . 0.97(2) ?
    C62 H62B . 0.96(3) ?
    C48 C51 . 1.533(3) ?
    C48 C49 . 1.534(3) ?
    C48 C50 . 1.527(3) ?
    C54 H54A . 0.97(3) ?
    C54 H54B . 0.97(3) ?
    C54 H54C . 0.93(3) ?
    C40 C39 . 1.386(3) ?
    C40 H40 . 0.92(2) ?
    C59 C60 . 1.505(4) ?
    C59 H59A . 1.00(3) ?
    C59 H59B . 0.97(3) ?
    C38 C39 . 1.387(3) ?
    C38 H38 . 0.97(3) ?
    C56 C57 . 1.520(3) ?
    C56 H56A . 0.99(3) ?
    C56 H56B . 1.00(3) ?
    C63 H63A . 0.93(3) ?
    C63 H63B . 0.97(3) ?
    C63 H63C . 1.00(3) ?
    C39 H39 . 0.97(3) ?
    C51 H51A . 1.00(3) ?
    C51 H51B . 0.92(4) ?
    C51 H51C . 0.97(4) ?
    C49 H49A . 0.97(3) ?
    C49 H49B . 1.01(3) ?
    C49 H49C . 1.00(4) ?
    C50 H50A . 0.98(3) ?
    C50 H50B . 0.99(3) ?
    C50 H50C . 1.02(3) ?
    C60 H60A . 0.97(3) ?
    C60 H60B . 0.99(3) ?
    C60 H60C . 0.97(4) ?
    C57 H57A . 0.96(3) ?
    C57 H57B . 0.97(3) ?
    C57 H57C . 0.99(3) ?
    C64 H64A . 0.96(4) ?
    C64 H64B . 1.04(4) ?
loop_
    _geom_angle_atom_site_label_1
    _geom_angle_atom_site_label_2
    _geom_angle_atom_site_label_3
    _geom_angle_site_symmetry_1
    _geom_angle_site_symmetry_3
    _geom_angle
    _geom_angle_publ_flag
    C25 O1 C52 . . 111.75(12) ?
    C27 O3 C58 . . 113.95(13) ?
    C28 O4 C61 . . 114.33(13) ?
    C26 O2 C55 . . 113.80(13) ?
    C9 N2 C29 . . 120.77(13) ?
    C9 N2 H2 . . 111.2(16) ?
    C29 N2 H2 . . 110.6(15) ?
    C15 N3 H3A . . 113(2) ?
    C15 N3 H3B . . 110.1(19) ?
    H3A N3 H3B . . 108(3) ?
    C3 N1 H1A . . 114.3(18) ?
    C3 N1 H1B . . 115(2) ?
    H1A N1 H1B . . 111(3) ?
    C7 C6 H6A . . 110.9(11) ?
    C7 C6 H6B . . 107.8(13) ?
    C5 C6 C7 . . 111.64(13) ?
    C5 C6 H6A . . 109.1(12) ?
    C5 C6 H6B . . 109.3(13) ?
    H6A C6 H6B . . 108.1(17) ?
    C7 C8 C9 . . 121.07(15) ?
    C7 C8 H8 . . 118.4(13) ?
    C9 C8 H8 . . 120.5(13) ?
    C8 C7 C6 . . 120.41(15) ?
    C8 C7 C26 . . 119.10(15) ?
    C26 C7 C6 . . 120.27(15) ?
    C42 C47 C46 . . 121.06(16) ?
    C42 C47 H47 . . 120.5(13) ?
    C46 C47 H47 . . 118.4(13) ?
    C17 C27 O3 . . 119.78(15) ?
    C17 C27 C13 . . 120.73(16) ?
    C13 C27 O3 . . 119.27(15) ?
    O4 C28 C19 . . 120.51(15) ?
    O4 C28 C23 . . 118.30(15) ?
    C19 C28 C23 . . 120.95(16) ?
    C47 C42 C43 . . 118.10(15) ?
    C47 C42 C29 . . 124.18(15) ?
    C43 C42 C29 . . 117.56(14) ?
    C9 C10 H10 . . 118.9(13) ?
    C11 C10 C9 . . 121.15(15) ?
    C11 C10 H10 . . 119.9(14) ?
    C25 C1 C24 . . 121.74(15) ?
    C2 C1 C25 . . 118.67(16) ?
    C2 C1 C24 . . 119.54(15) ?
    O2 C26 C7 . . 119.82(15) ?
    O2 C26 C11 . . 119.24(15) ?
    C7 C26 C11 . . 120.63(15) ?
    O1 C25 C1 . . 119.51(15) ?
    O1 C25 C5 . . 119.69(15) ?
    C5 C25 C1 . . 120.79(15) ?
    C42 C43 H43 . . 120.4(14) ?
    C44 C43 C42 . . 120.83(16) ?
    C44 C43 H43 . . 118.8(14) ?
    C43 C44 C45 . . 120.45(16) ?
    C43 C44 H44 . . 120.4(14) ?
    C45 C44 H44 . . 119.1(15) ?
    C27 C17 C18 . . 122.07(16) ?
    C16 C17 C27 . . 118.89(16) ?
    C16 C17 C18 . . 118.88(16) ?
    C28 C19 C18 . . 120.67(15) ?
    C20 C19 C28 . . 118.15(16) ?
    C20 C19 C18 . . 121.01(15) ?
    C8 C9 N2 . . 122.71(15) ?
    C10 C9 N2 . . 118.93(15) ?
    C10 C9 C8 . . 118.36(15) ?
    C17 C16 H16 . . 119.6(14) ?
    C15 C16 C17 . . 121.38(17) ?
    C15 C16 H16 . . 118.9(14) ?
    C16 C15 N3 . . 120.83(18) ?
    C16 C15 C14 . . 118.68(16) ?
    C14 C15 N3 . . 120.48(17) ?
    C25 C5 C6 . . 121.11(15) ?
    C4 C5 C6 . . 119.68(15) ?
    C4 C5 C25 . . 119.21(15) ?
    C35 C30 C29 . . 119.16(15) ?
    C31 C30 C35 . . 118.53(16) ?
    C31 C30 C29 . . 122.19(15) ?
    C28 C23 C24 . . 119.49(15) ?
    C22 C23 C28 . . 118.59(16) ?
    C22 C23 C24 . . 121.81(16) ?
    C1 C2 C3 . . 121.46(16) ?
    C1 C2 H2A . . 119.6(14) ?
    C3 C2 H2A . . 118.9(14) ?
    C19 C20 C21 . . 122.35(16) ?
    C19 C20 H20 . . 116.9(14) ?
    C21 C20 H20 . . 120.7(14) ?
    C23 C22 C21 . . 122.05(16) ?
    C23 C22 H22 . . 118.1(13) ?
    C21 C22 H22 . . 119.9(13) ?
    C10 C11 C26 . . 118.93(15) ?
    C10 C11 C12 . . 121.33(15) ?
    C26 C11 C12 . . 119.22(15) ?
    C11 C12 C13 . . 109.95(14) ?
    C11 C12 H12A . . 111.8(12) ?
    C11 C12 H12B . . 107.4(13) ?
    C13 C12 H12A . . 108.9(12) ?
    C13 C12 H12B . . 111.2(13) ?
    H12A C12 H12B . . 107.5(17) ?
    C30 C35 H35 . . 120.2(15) ?
    C34 C35 C30 . . 120.71(17) ?
    C34 C35 H35 . . 119.1(15) ?
    C47 C46 H46 . . 119.8(15) ?
    C45 C46 C47 . . 120.09(16) ?
    C45 C46 H46 . . 120.1(15) ?
    O1 C52 C53 . . 109.65(14) ?
    O1 C52 H52A . . 107.9(13) ?
    O1 C52 H52B . . 109.7(13) ?
    C53 C52 H52A . . 110.8(13) ?
    C53 C52 H52B . . 111.2(13) ?
    H52A C52 H52B . . 107.6(19) ?
    C5 C4 H4 . . 119.3(14) ?
    C3 C4 C5 . . 120.66(16) ?
    C3 C4 H4 . . 120.0(14) ?
    C30 C31 C32 . . 120.47(16) ?
    C30 C31 H31 . . 118.9(13) ?
    C32 C31 H31 . . 120.6(13) ?
    C17 C18 C19 . . 111.29(14) ?
    C17 C18 H18A . . 108.7(13) ?
    C17 C18 H18B . . 109.4(14) ?
    C19 C18 H18A . . 111.5(13) ?
    C19 C18 H18B . . 107.4(14) ?
    H18A C18 H18B . . 108.4(19) ?
    C20 C21 C48 . . 122.28(16) ?
    C22 C21 C20 . . 117.19(16) ?
    C22 C21 C48 . . 120.52(16) ?
    C15 C14 C13 . . 121.29(16) ?
    C15 C14 H14 . . 118.9(15) ?
    C13 C14 H14 . . 119.7(15) ?
    C27 C13 C12 . . 121.95(15) ?
    C14 C13 C27 . . 118.95(16) ?
    C14 C13 C12 . . 118.93(15) ?
    C44 C45 H45 . . 120.0(14) ?
    C46 C45 C44 . . 119.41(16) ?
    C46 C45 H45 . . 120.6(14) ?
    C1 C24 H24A . . 110.0(14) ?
    C1 C24 H24B . . 109.4(14) ?
    C23 C24 C1 . . 110.72(14) ?
    C23 C24 H24A . . 110.3(14) ?
    C23 C24 H24B . . 108.3(14) ?
    H24A C24 H24B . . 108.1(19) ?
    C2 C3 N1 . . 120.01(17) ?
    C2 C3 C4 . . 119.02(16) ?
    C4 C3 N1 . . 120.89(17) ?
    C37 C36 C29 . . 119.83(16) ?
    C41 C36 C29 . . 121.96(16) ?
    C41 C36 C37 . . 118.15(17) ?
    N2 C29 C42 . . 108.81(13) ?
    N2 C29 C30 . . 106.35(13) ?
    N2 C29 C36 . . 110.35(14) ?
    C42 C29 C30 . . 111.87(13) ?
    C36 C29 C42 . . 113.55(13) ?
    C36 C29 C30 . . 105.67(13) ?
    C34 C33 H33 . . 121.2(14) ?
    C32 C33 C34 . . 119.36(16) ?
    C32 C33 H33 . . 119.5(14) ?
    C35 C34 H34 . . 120.4(15) ?
    C33 C34 C35 . . 120.33(17) ?
    C33 C34 H34 . . 119.2(15) ?
    O4 C61 C62 . . 113.25(15) ?
    O4 C61 H61A . . 106.6(12) ?
    O4 C61 H61B . . 109.6(14) ?
    C62 C61 H61A . . 112.3(12) ?
    C62 C61 H61B . . 108.9(14) ?
    H61A C61 H61B . . 105.8(18) ?
    C31 C32 H32 . . 120.2(14) ?
    C33 C32 C31 . . 120.58(17) ?
    C33 C32 H32 . . 119.2(14) ?
    C36 C37 H37 . . 121.1(15) ?
    C38 C37 C36 . . 120.91(19) ?
    C38 C37 H37 . . 118.0(15) ?
    C52 C53 C54 . . 110.34(16) ?
    C52 C53 H53A . . 108.5(13) ?
    C52 C53 H53B . . 109.3(14) ?
    C54 C53 H53A . . 111.2(13) ?
    C54 C53 H53B . . 110.9(14) ?
    H53A C53 H53B . . 106.5(19) ?
    O2 C55 C56 . . 112.36(16) ?
    O2 C55 H55A . . 105.6(13) ?
    O2 C55 H55B . . 110.1(14) ?
    C56 C55 H55A . . 110.2(13) ?
    C56 C55 H55B . . 109.6(14) ?
    H55A C55 H55B . . 108.9(19) ?
    C36 C41 H41 . . 120.3(14) ?
    C40 C41 C36 . . 120.57(19) ?
    C40 C41 H41 . . 119.1(14) ?
    O3 C58 C59 . . 109.06(15) ?
    O3 C58 H58A . . 108.8(14) ?
    O3 C58 H58B . . 108.6(14) ?
    C59 C58 H58A . . 112.3(14) ?
    C59 C58 H58B . . 111.0(14) ?
    H58A C58 H58B . . 107(2) ?
    C61 C62 C63 . . 109.53(16) ?
    C61 C62 H62A . . 109.2(14) ?
    C61 C62 H62B . . 109.7(15) ?
    C63 C62 H62A . . 109.7(14) ?
    C63 C62 H62B . . 110.5(15) ?
    H62A C62 H62B . . 108(2) ?
    C51 C48 C21 . . 110.08(16) ?
    C51 C48 C49 . . 108.7(2) ?
    C49 C48 C21 . . 110.17(16) ?
    C50 C48 C21 . . 111.36(16) ?
    C50 C48 C51 . . 107.4(2) ?
    C50 C48 C49 . . 108.98(19) ?
    C53 C54 H54A . . 111.9(16) ?
    C53 C54 H54B . . 111.0(16) ?
    C53 C54 H54C . . 112.0(16) ?
    H54A C54 H54B . . 105(2) ?
    H54A C54 H54C . . 109(2) ?
    H54B C54 H54C . . 107(2) ?
    C41 C40 H40 . . 119.1(15) ?
    C39 C40 C41 . . 120.7(2) ?
    C39 C40 H40 . . 120.2(15) ?
    C58 C59 H59A . . 108.0(16) ?
    C58 C59 H59B . . 108.6(16) ?
    C60 C59 C58 . . 114.57(19) ?
    C60 C59 H59A . . 107.9(15) ?
    C60 C59 H59B . . 109.3(16) ?
    H59A C59 H59B . . 108(2) ?
    C37 C38 H38 . . 118.7(16) ?
    C39 C38 C37 . . 120.3(2) ?
    C39 C38 H38 . . 120.9(16) ?
    C55 C56 C57 . . 110.45(19) ?
    C55 C56 H56A . . 111.1(15) ?
    C55 C56 H56B . . 108.5(16) ?
    C57 C56 H56A . . 110.1(15) ?
    C57 C56 H56B . . 110.4(15) ?
    H56A C56 H56B . . 106(2) ?
    C62 C63 H63A . . 112.3(19) ?
    C62 C63 H63B . . 110.0(17) ?
    C62 C63 H63C . . 111.6(17) ?
    H63A C63 H63B . . 106(3) ?
    H63A C63 H63C . . 108(3) ?
    H63B C63 H63C . . 108(2) ?
    C40 C39 C38 . . 119.31(19) ?
    C40 C39 H39 . . 119.9(17) ?
    C38 C39 H39 . . 120.8(17) ?
    C48 C51 H51A . . 109.6(18) ?
    C48 C51 H51B . . 114(2) ?
    C48 C51 H51C . . 111(2) ?
    H51A C51 H51B . . 108(3) ?
    H51A C51 H51C . . 111(3) ?
    H51B C51 H51C . . 104(3) ?
    C48 C49 H49A . . 106.0(19) ?
    C48 C49 H49B . . 111.6(17) ?
    C48 C49 H49C . . 111.7(19) ?
    H49A C49 H49B . . 108(3) ?
    H49A C49 H49C . . 109(3) ?
    H49B C49 H49C . . 110(3) ?
    C48 C50 H50A . . 108.3(15) ?
    C48 C50 H50B . . 108.9(18) ?
    C48 C50 H50C . . 111.3(18) ?
    H50A C50 H50B . . 111(2) ?
    H50A C50 H50C . . 109(2) ?
    H50B C50 H50C . . 108(3) ?
    C59 C60 H60A . . 112.7(19) ?
    C59 C60 H60B . . 113.0(18) ?
    C59 C60 H60C . . 114(2) ?
    H60A C60 H60B . . 102(3) ?
    H60A C60 H60C . . 104(3) ?
    H60B C60 H60C . . 110(3) ?
    C56 C57 H57A . . 111.5(19) ?
    C56 C57 H57B . . 111.7(18) ?
    C56 C57 H57C . . 113.0(19) ?
    H57A C57 H57B . . 105(3) ?
    H57A C57 H57C . . 106(3) ?
    H57B C57 H57C . . 109(3) ?
    Cl1 C64 Cl2 . . 111.21(17) ?
    Cl1 C64 H64A . . 108(2) ?
    Cl1 C64 H64B . . 110(2) ?
    Cl2 C64 H64A . . 107(2) ?
    Cl2 C64 H64B . . 104(2) ?
    H64A C64 H64B . . 115(3) ?
loop_
    _geom_torsion_atom_site_label_1
    _geom_torsion_atom_site_label_2
    _geom_torsion_atom_site_label_3
    _geom_torsion_atom_site_label_4
    _geom_torsion_site_symmetry_1
    _geom_torsion_site_symmetry_2
    _geom_torsion_site_symmetry_3
    _geom_torsion_site_symmetry_4
    _geom_torsion
    _geom_torsion_publ_flag
    O1 C25 C5 C6 . . . . 2.0(2) ?
    O1 C25 C5 C4 . . . . -177.77(15) ?
    O1 C52 C53 C54 . . . . -177.95(15) ?
    O3 C27 C17 C16 . . . . 177.62(15) ?
    O3 C27 C17 C18 . . . . 2.2(2) ?
    O3 C27 C13 C12 . . . . -2.1(2) ?
    O3 C27 C13 C14 . . . . -177.29(15) ?
    O3 C58 C59 C60 . . . . -72.2(2) ?
    O4 C28 C19 C20 . . . . 177.61(15) ?
    O4 C28 C19 C18 . . . . -7.0(2) ?
    O4 C28 C23 C22 . . . . -177.67(15) ?
    O4 C28 C23 C24 . . . . 6.1(2) ?
    O4 C61 C62 C63 . . . . 179.66(17) ?
    O2 C26 C11 C10 . . . . -178.54(15) ?
    O2 C26 C11 C12 . . . . 9.6(2) ?
    O2 C55 C56 C57 . . . . -173.55(18) ?
    N3 C15 C14 C13 . . . . 179.98(16) ?
    C6 C7 C26 O2 . . . . -7.8(2) ?
    C6 C7 C26 C11 . . . . 165.76(15) ?
    C6 C5 C4 C3 . . . . -179.83(16) ?
    C8 C7 C26 O2 . . . . 177.59(15) ?
    C8 C7 C26 C11 . . . . -8.9(2) ?
    C7 C6 C5 C25 . . . . 120.27(17) ?
    C7 C6 C5 C4 . . . . -59.9(2) ?
    C7 C8 C9 N2 . . . . -174.41(15) ?
    C7 C8 C9 C10 . . . . 4.9(2) ?
    C7 C26 C11 C10 . . . . 7.9(2) ?
    C7 C26 C11 C12 . . . . -163.94(15) ?
    C47 C42 C43 C44 . . . . 1.2(2) ?
    C47 C42 C29 N2 . . . . 122.89(17) ?
    C47 C42 C29 C30 . . . . -119.91(17) ?
    C47 C42 C29 C36 . . . . -0.4(2) ?
    C47 C46 C45 C44 . . . . 1.2(3) ?
    C27 O3 C58 C59 . . . . -175.61(16) ?
    C27 C17 C16 C15 . . . . -2.4(3) ?
    C27 C17 C18 C19 . . . . 122.24(18) ?
    C28 O4 C61 C62 . . . . -84.89(19) ?
    C28 C19 C20 C21 . . . . 1.3(3) ?
    C28 C19 C18 C17 . . . . -55.8(2) ?
    C28 C23 C22 C21 . . . . -0.9(3) ?
    C28 C23 C24 C1 . . . . 60.1(2) ?
    C42 C47 C46 C45 . . . . 1.0(3) ?
    C42 C43 C44 C45 . . . . 0.9(3) ?
    C10 C11 C12 C13 . . . . -110.23(18) ?
    C1 C25 C5 C6 . . . . -176.50(15) ?
    C1 C25 C5 C4 . . . . 3.7(2) ?
    C1 C2 C3 N1 . . . . 179.67(17) ?
    C1 C2 C3 C4 . . . . 3.0(3) ?
    C26 O2 C55 C56 . . . . -91.20(18) ?
    C26 C11 C12 C13 . . . . 61.4(2) ?
    C25 O1 C52 C53 . . . . 176.33(14) ?
    C25 C1 C2 C3 . . . . 0.6(3) ?
    C25 C1 C24 C23 . . . . -120.40(17) ?
    C25 C5 C4 C3 . . . . 0.0(2) ?
    C43 C42 C29 N2 . . . . -52.37(19) ?
    C43 C42 C29 C30 . . . . 64.82(19) ?
    C43 C42 C29 C36 . . . . -175.68(15) ?
    C43 C44 C45 C46 . . . . -2.1(3) ?
    C17 C27 C13 C12 . . . . 172.56(15) ?
    C17 C27 C13 C14 . . . . -2.7(2) ?
    C17 C16 C15 N3 . . . . -179.61(17) ?
    C17 C16 C15 C14 . . . . 1.4(3) ?
    C19 C28 C23 C22 . . . . 7.9(3) ?
    C19 C28 C23 C24 . . . . -168.34(16) ?
    C19 C20 C21 C22 . . . . 5.3(3) ?
    C19 C20 C21 C48 . . . . -176.13(17) ?
    C9 N2 C29 C42 . . . . -41.7(2) ?
    C9 N2 C29 C30 . . . . -162.35(15) ?
    C9 N2 C29 C36 . . . . 83.51(18) ?
    C9 C8 C7 C6 . . . . -172.25(15) ?
    C9 C8 C7 C26 . . . . 2.4(2) ?
    C9 C10 C11 C26 . . . . -0.4(3) ?
    C9 C10 C11 C12 . . . . 171.28(16) ?
    C16 C17 C18 C19 . . . . -53.2(2) ?
    C16 C15 C14 C13 . . . . -1.0(3) ?
    C15 C14 C13 C27 . . . . 1.6(3) ?
    C15 C14 C13 C12 . . . . -173.74(16) ?
    C5 C6 C7 C8 . . . . 112.96(17) ?
    C5 C6 C7 C26 . . . . -61.6(2) ?
    C5 C4 C3 N1 . . . . -179.94(17) ?
    C5 C4 C3 C2 . . . . -3.3(3) ?
    C30 C35 C34 C33 . . . . 1.4(3) ?
    C30 C31 C32 C33 . . . . 0.2(3) ?
    C23 C28 C19 C20 . . . . -8.1(3) ?
    C23 C28 C19 C18 . . . . 167.23(16) ?
    C23 C22 C21 C20 . . . . -5.5(3) ?
    C23 C22 C21 C48 . . . . 175.90(16) ?
    C2 C1 C25 O1 . . . . 177.48(15) ?
    C2 C1 C25 C5 . . . . -4.0(2) ?
    C2 C1 C24 C23 . . . . 57.1(2) ?
    C20 C19 C18 C17 . . . . 119.38(18) ?
    C20 C21 C48 C51 . . . . 137.9(2) ?
    C20 C21 C48 C49 . . . . -102.2(2) ?
    C20 C21 C48 C50 . . . . 18.9(3) ?
    C22 C23 C24 C1 . . . . -116.08(18) ?
    C22 C21 C48 C51 . . . . -43.6(3) ?
    C22 C21 C48 C49 . . . . 76.4(2) ?
    C22 C21 C48 C50 . . . . -162.6(2) ?
    C11 C10 C9 N2 . . . . 173.43(15) ?
    C11 C10 C9 C8 . . . . -5.9(2) ?
    C11 C12 C13 C27 . . . . -126.90(17) ?
    C11 C12 C13 C14 . . . . 48.3(2) ?
    C35 C30 C31 C32 . . . . 0.6(3) ?
    C35 C30 C29 N2 . . . . -46.3(2) ?
    C35 C30 C29 C42 . . . . -165.01(15) ?
    C35 C30 C29 C36 . . . . 70.96(19) ?
    C46 C47 C42 C43 . . . . -2.1(3) ?
    C46 C47 C42 C29 . . . . -177.33(16) ?
    C52 O1 C25 C1 . . . . -89.46(18) ?
    C52 O1 C25 C5 . . . . 91.97(17) ?
    C31 C30 C35 C34 . . . . -1.4(3) ?
    C31 C30 C29 N2 . . . . 137.79(16) ?
    C31 C30 C29 C42 . . . . 19.1(2) ?
    C31 C30 C29 C36 . . . . -104.92(18) ?
    C18 C17 C16 C15 . . . . 173.21(16) ?
    C18 C19 C20 C21 . . . . -173.98(16) ?
    C13 C27 C17 C16 . . . . 3.0(2) ?
    C13 C27 C17 C18 . . . . -172.40(15) ?
    C24 C1 C25 O1 . . . . -5.0(2) ?
    C24 C1 C25 C5 . . . . 173.55(15) ?
    C24 C1 C2 C3 . . . . -176.97(16) ?
    C24 C23 C22 C21 . . . . 175.26(16) ?
    C36 C37 C38 C39 . . . . 1.7(3) ?
    C36 C41 C40 C39 . . . . -0.7(3) ?
    C29 N2 C9 C8 . . . . -36.1(2) ?
    C29 N2 C9 C10 . . . . 144.59(16) ?
    C29 C42 C43 C44 . . . . 176.72(15) ?
    C29 C30 C35 C34 . . . . -177.38(17) ?
    C29 C30 C31 C32 . . . . 176.47(16) ?
    C29 C36 C37 C38 . . . . 179.29(17) ?
    C29 C36 C41 C40 . . . . -179.86(17) ?
    C34 C33 C32 C31 . . . . -0.2(3) ?
    C61 O4 C28 C19 . . . . -74.2(2) ?
    C61 O4 C28 C23 . . . . 111.37(17) ?
    C32 C33 C34 C35 . . . . -0.6(3) ?
    C37 C36 C29 N2 . . . . -179.40(15) ?
    C37 C36 C29 C42 . . . . -56.9(2) ?
    C37 C36 C29 C30 . . . . 66.03(19) ?
    C37 C36 C41 C40 . . . . 2.8(3) ?
    C37 C38 C39 C40 . . . . 0.5(3) ?
    C55 O2 C26 C7 . . . . -76.54(19) ?
    C55 O2 C26 C11 . . . . 109.84(17) ?
    C41 C36 C29 N2 . . . . 3.3(2) ?
    C41 C36 C29 C42 . . . . 125.78(17) ?
    C41 C36 C29 C30 . . . . -111.25(17) ?
    C41 C36 C37 C38 . . . . -3.3(3) ?
    C41 C40 C39 C38 . . . . -1.0(3) ?
    C58 O3 C27 C17 . . . . 83.36(19) ?
    C58 O3 C27 C13 . . . . -101.97(18) ?
_shelx_space_group_comment
;
The symmetry employed for this shelxl refinement is uniquely defined
by the following loop, which should always be used as a source of
symmetry information in preference to the above space-group names.
They are only intended as comments.
;
_shelx_estimated_absorpt_T_min     0.977
_shelx_estimated_absorpt_T_max     0.985
_shelx_hkl_file
;
  -2   0   0  221.58    8.20
  -2   0   0  233.48    8.80
   2   0   0  214.48    8.70
   2   0   0  206.48    8.10
   2   0   0  204.08    8.00
  -3   0   0 2647.24   83.29
   3   0   0 2629.94   82.29
   3   0   0 2688.73   83.39
   3   0   0 2632.44   82.39
  -4   0   0 1019.80   32.40
  -4   0   0  983.30   33.40
   4   0   0  975.90   33.50
   4   0   0  853.71   31.80
   4   0   0  970.90   32.20
  -5   0   0  160.38    8.20
  -5   0   0  141.29    8.90
   5   0   0  153.78    9.20
   5   0   0  138.49    7.90
   5   0   0  157.48    8.20
  -6   0   0 2402.86   79.49
  -6   0   0 2441.46   77.49
   6   0   0 2467.85   77.49
   6   0   0 2281.57   77.19
   6   0   0 2435.16   79.59
  -7   0   0    2.90    2.60
  -7   0   0   -2.80    1.00
  -7   0   0   -2.20    2.10
   7   0   0    1.30    2.40
   7   0   0   -1.10    2.00
   7   0   0   -2.20    2.00
  -8   0   0  158.08    9.80
   8   0   0  156.08   11.30
   8   0   0  152.38    9.70
   8   0   0  153.98    9.60
  -9   0   0   90.39    7.50
  -9   0   0   95.59    7.90
   9   0   0   88.19    7.70
   9   0   0   97.49    8.00
   9   0   0   82.69   10.10
   9   0   0   97.29    9.30
 -10   0   0  107.49    8.90
 -10   0   0  122.89    9.20
  10   0   0   98.59    8.80
  10   0   0  117.09   10.90
  10   0   0  109.19    9.20
  10   0   0  134.79   12.60
 -11   0   0   22.20    5.40
 -11   0   0   31.30    6.10
  11   0   0   17.40    4.90
  11   0   0   20.70    5.20
  11   0   0   22.60    8.90
 -12   0   0   22.10    5.40
 -12   0   0   21.30    6.10
  12   0   0   16.70    5.10
  12   0   0   28.40    8.80
  12   0   0   15.80    4.80
 -13   0   0   39.50    7.50
 -13   0   0   35.10    7.00
  13   0   0   52.99   10.90
  13   0   0   38.30    7.20
  13   0   0   47.60    7.90
 -14   0   0  127.59   10.90
  14   0   0  131.79   15.00
  14   0   0  144.39   12.00
  14   0   0  153.78   16.30
 -15   0   0   64.49    9.80
  15   0   0   84.59    8.20
  15   0   0   51.79    8.70
  15   0   0   55.49   12.70
  16   0   0   97.09   10.10
 -17   0   0   20.30    5.60
  17   0   0   27.50    6.40
  17  -1   0   36.40    6.70
 -17   1   0   26.80    6.10
  16  -1   0   14.70    4.00
 -16   1   0   12.20    4.30
  15  -1   0   43.90    7.30
  15  -1   0   22.70    8.20
 -15   1   0   36.10    8.00
  14  -1   0    5.20    5.50
  14  -1   0   13.60    4.20
  14  -1   0    0.10    2.60
 -14   1   0   10.00    4.20
  13  -1   0    6.20    3.60
  13  -1   0    5.40    3.70
 -13   1   0    7.50    3.50
 -13   1   0    3.10    3.30
  12  -1   0  351.86   19.50
  12  -1   0  371.56   24.00
  12  -1   0  385.46   19.60
 -12   1   0  387.66   20.10
  11  -1   0   22.50    5.10
  11  -1   0   31.70    8.80
  11  -1   0   19.40    6.00
 -11   1   0   30.10    6.40
 -11   1   0   23.10    5.50
  10  -1   0  516.15   25.20
  10  -1   0  453.45   22.10
  10  -1   0  523.85   26.90
  10  -1   0  481.45   21.70
 -10   1   0  460.75   22.00
 -10   1   0  478.55   21.70
   9  -1   0   24.30    5.40
   9  -1   0   33.90    6.50
   9  -1   0   24.60    7.20
   9  -1   0   32.20    5.50
  -9   1   0   28.90    5.50
  -9   1   0   30.90    5.70
   8  -1   0  201.18   14.10
   8  -1   0  202.38   11.40
   8  -1   0  223.78   13.70
   8  -1   0  184.38   11.60
  -8   1   0  206.48   11.30
  -8   1   0  214.18   12.30
   7  -1   0   39.20    5.30
   7  -1   0   41.50    6.00
   7  -1   0   38.60    6.50
  -7   1   0   37.80    5.20
  -7   1   0   37.50    5.60
   6  -1   0  263.77   14.00
   6  -1   0  237.78   12.70
   6  -1   0  277.97   12.50
  -6   1   0  280.37   12.50
  -6   1   0  266.77   12.90
   5  -1   0 1264.27   46.50
   5  -1   0 1427.46   48.20
   5  -1   0 1453.05   46.40
  -5   1   0 1399.56   48.10
  -5   1   0 1452.85   47.10
  -5   1   0 1402.86   46.20
   4  -1   0   14.50    2.60
   4  -1   0   16.10    3.20
   4  -1   0   14.20    2.90
  -4   1   0   10.90    2.40
  -4   1   0   15.00    3.00
  -4   1   0   11.30    2.80
   3  -1   0 2926.91   92.49
   3  -1   0 2944.71   91.89
   3  -1   0 2876.31   91.29
  -3   1   0 2992.80   91.89
  -3   1   0 2980.10   92.49
   1  -1   0  351.46   11.30
   1  -1   0  270.07   11.00
   1  -1   0  300.57   10.70
  -1   1   0  357.66   11.40
  -2  -1   0  267.57    9.20
  -2  -1   0  210.78    9.10
  -2  -1   0  248.48    9.50
   2   1   0  249.28    9.30
   2   1   0  250.77    9.50
   2   1   0  262.47    9.10
  -3  -1   0 2018.00   61.99
  -3  -1   0 1973.40   62.89
   3   1   0 1962.70   62.89
   3   1   0 1920.31   62.19
   3   1   0 2011.70   61.89
  -4  -1   0  458.05   16.40
  -4  -1   0  423.96   17.30
   4   1   0  488.05   17.00
   4   1   0  420.06   16.10
   4   1   0  433.96   17.40
  -5  -1   0 1226.78   40.30
  -5  -1   0 1164.88   41.60
   5   1   0 1263.77   40.80
   5   1   0 1262.07   42.20
   5   1   0 1129.39   39.90
  -6  -1   0   49.10    5.90
  -6  -1   0   56.89    5.20
   6   1   0   49.20    5.60
   6   1   0   52.39    5.10
   6   1   0   50.89    6.20
  -7  -1   0  469.45   18.80
  -7  -1   0  438.56   20.30
   7   1   0  442.36   18.90
   7   1   0  451.75   20.60
   7   1   0  457.05   18.60
  -8  -1   0   16.30    4.00
  -8  -1   0    9.20    3.60
   8   1   0    8.30    3.00
   8   1   0   11.10    4.20
   8   1   0    9.30    3.40
  -9  -1   0   93.49    8.80
  -9  -1   0  102.89    9.50
   9   1   0  102.39    9.40
   9   1   0   98.19    7.80
   9   1   0  120.69    8.80
 -10  -1   0  114.39    9.00
  10   1   0  130.89   11.20
  10   1   0  102.19    8.40
  10   1   0  125.89    9.60
 -11  -1   0    6.70    3.30
  11   1   0    7.00    3.50
  11   1   0    8.30    4.30
  11   1   0    7.20    5.50
 -12  -1   0    3.00    3.30
  12   1   0   -1.10    3.70
  12   1   0    9.60    5.90
  12   1   0   11.40    3.70
 -13  -1   0  123.79   10.20
 -13  -1   0  100.19    9.90
  13   1   0  126.19   14.00
  13   1   0  119.19    9.90
  13   1   0  127.79   10.80
 -14  -1   0   55.49    7.30
  14   1   0   76.59   10.50
  14   1   0   58.59   12.30
 -15  -1   0   73.99    8.50
  15   1   0   57.59   19.90
  15   1   0   66.89    8.00
  15   1   0   81.39    9.00
 -16  -1   0   28.00    5.90
  16   1   0   26.20    8.40
  16   1   0   45.50    8.10
 -17  -1   0  129.49   11.80
  17   1   0  129.29   11.50
  17  -2   0   33.20    6.10
 -17   2   0   25.10    6.50
  16  -2   0   54.99    9.10
 -16   2   0   72.49    9.30
  15  -2   0    9.30    3.20
  15  -2   0    9.50    5.80
 -15   2   0   13.10    4.50
  14  -2   0   37.60    7.20
  14  -2   0   42.20   10.40
  14  -2   0   36.50    7.20
 -14   2   0   41.10    7.60
  13  -2   0   21.50    5.60
  13  -2   0   12.30    4.10
  13  -2   0    8.70    6.10
 -13   2   0   13.00    5.10
 -13   2   0    5.80    4.20
  12  -2   0    1.40    2.70
  12  -2   0    4.70    4.20
  12  -2   0   -0.60    4.50
 -12   2   0   -1.50    3.20
 -12   2   0   11.70    4.30
  11  -2   0  121.39    9.80
  11  -2   0  109.39   10.60
  11  -2   0  131.19   13.80
 -11   2   0  114.99    9.50
 -11   2   0  122.29   10.60
  10  -2   0    5.60    3.50
  10  -2   0    9.10    4.40
  10  -2   0   13.00    6.30
  10  -2   0    8.90    4.40
 -10   2   0    7.60    3.60
 -10   2   0    5.90    3.80
   9  -2   0   48.80    9.10
   9  -2   0   41.40    9.20
   9  -2   0   35.70    5.90
   9  -2   0   34.80    6.50
  -9   2   0   46.60    6.60
  -9   2   0   45.50    7.00
   8  -2   0   80.19    9.20
   8  -2   0   68.29    7.40
   8  -2   0   73.59    7.80
   8  -2   0   76.09    6.60
  -8   2   0   75.49    7.40
  -8   2   0   66.89    6.30
   7  -2   0  337.27   14.90
   7  -2   0  333.77   17.80
   7  -2   0  315.27   16.40
   7  -2   0  273.67   15.00
  -7   2   0  301.27   15.60
   6  -2   0  668.13   26.50
   6  -2   0  680.83   27.40
   6  -2   0  658.23   25.20
   6  -2   0  690.03   28.40
  -6   2   0  686.93   25.30
  -6   2   0  678.63   26.30
   5  -2   0  707.03   28.10
   5  -2   0  729.53   29.50
   5  -2   0  810.52   27.50
  -5   2   0  773.22   28.30
  -5   2   0  775.42   27.20
   4  -2   0   -0.60    1.40
   4  -2   0    3.50    2.80
   4  -2   0    0.10    1.90
   4  -2   0    0.10    2.30
  -4   2   0    0.30    2.20
  -4   2   0   -0.40    1.50
   3  -2   0 4415.56  131.19
   3  -2   0 4373.56  132.19
   3  -2   0 4261.27  132.59
   3  -2   0 4148.38  131.89
  -3   2   0 4033.40  130.79
   2  -2   0  954.00   30.60
   2  -2   0  751.92   29.50
   2  -2   0  909.41   29.50
   2  -2   0  941.61   30.50
  -2   2   0  936.21   30.60
  -1   2   0    0.50    0.30
   0  -2   0  615.24   20.30
   0  -2   0  586.94   19.00
   0  -2   0  576.74   19.70
   0   2   0  585.24   19.70
   0   2   0  606.04   20.30
   0   2   0  599.54   19.00
  -1  -2   0 1321.97   41.80
  -1  -2   0 1303.27   41.70
  -1  -2   0 1360.66   40.80
   1   2   0 1284.97   41.70
   1   2   0 1326.37   41.80
   1   2   0 1308.67   40.80
  -3  -2   0 2159.28   66.89
   3   2   0 2130.49   66.89
   3   2   0 2108.39   66.39
   3   2   0 2180.08   66.59
   3   2   0 1999.40   66.69
  -4  -2   0 1536.45   51.29
  -4  -2   0 1608.24   50.59
   4   2   0 1594.84   51.09
   4   2   0 1627.14   51.69
   4   2   0 1476.15   50.29
  -5  -2   0   24.60    4.00
  -5  -2   0   39.40    5.10
  -5  -2   0   27.70    3.50
   5   2   0   34.80    4.50
   5   2   0   25.70    3.40
   5   2   0   28.40    4.50
  -6  -2   0  691.13   25.60
  -6  -2   0  650.93   28.50
  -6  -2   0  703.63   25.10
   6   2   0  698.93   25.80
   6   2   0  655.03   26.80
   6   2   0  658.83   24.60
  -7  -2   0  169.58   10.70
  -7  -2   0  172.68   11.00
  -7  -2   0  185.98    9.90
   7   2   0  182.68    9.80
   7   2   0  165.68   10.40
   7   2   0  187.88   11.60
  -8  -2   0  108.89    8.90
  -8  -2   0   87.19    7.30
  -8  -2   0  100.09    7.30
   8   2   0  103.39    8.80
   8   2   0   93.29    7.00
   8   2   0   98.99    8.00
  -9  -2   0   32.80    6.50
  -9  -2   0   39.50    5.10
  -9  -2   0   36.00    6.10
   9   2   0   30.30    5.60
   9   2   0   27.30    5.20
   9   2   0   45.60    7.80
 -10  -2   0  103.79    8.50
 -10  -2   0  103.09   10.00
 -10  -2   0   92.69    8.40
  10   2   0  119.29   10.60
  10   2   0  111.99    9.40
  10   2   0   90.39    7.60
 -11  -2   0   29.40    5.60
 -11  -2   0   21.80    4.90
  11   2   0   26.80    5.20
  11   2   0   26.70    7.50
  11   2   0   30.50    7.20
  11   2   0   28.50    6.40
 -12  -2   0  256.87   15.10
  12   2   0  261.57   19.00
  12   2   0  238.88   14.20
  12   2   0  268.17   15.90
 -13  -2   0   19.10    5.40
  13   2   0   25.50    5.60
  13   2   0   26.00    6.00
  13   2   0   29.30    9.20
 -14  -2   0  338.77   19.20
  14   2   0  394.06   21.30
  14   2   0  352.56   18.80
  14   2   0  359.36   24.80
 -15  -2   0    3.50    3.30
  15   2   0    4.60    6.10
  15   2   0    4.70    3.30
  16   2   0   17.30    8.40
  16   2   0   22.50    6.50
  17   2   0   32.10    6.40
  17   2   0   29.70    7.30
  16  -3   0   55.69    9.10
 -16   3   0   87.49    9.30
  15  -3   0   -5.20    5.40
  15  -3   0   15.50    4.30
 -15   3   0    8.10    3.70
  14  -3   0   13.80    9.10
  14  -3   0   12.60    4.70
 -14   3   0   10.60    3.90
  13  -3   0   59.09   12.10
  13  -3   0   54.99    8.30
  13  -3   0   60.59    9.70
 -13   3   0   61.69    9.70
 -13   3   0   51.29    8.10
  12  -3   0   41.20    7.70
  12  -3   0   35.50    9.20
  12  -3   0   27.60    6.00
 -12   3   0   28.70    7.10
 -12   3   0   25.90    6.00
  11  -3   0  368.26   18.50
  11  -3   0  353.76   23.20
  11  -3   0  341.77   20.00
 -11   3   0  339.27   17.80
 -11   3   0  330.27   19.20
  10  -3   0   64.49    9.70
  10  -3   0   58.49    6.90
  10  -3   0   56.29   12.30
 -10   3   0   60.49    9.00
 -10   3   0   57.99    6.80
   9  -3   0  359.46   19.00
   9  -3   0  344.47   17.20
   9  -3   0  335.57   20.70
   9  -3   0  346.47   19.60
  -9   3   0  353.76   16.90
  -9   3   0  348.17   19.40
   8  -3   0   42.90    7.40
   8  -3   0   52.09    5.90
   8  -3   0   60.99    7.30
   8  -3   0   66.19    9.80
  -8   3   0   52.19    7.60
  -8   3   0   46.80    5.60
   7  -3   0   91.79    8.00
   7  -3   0   80.99    9.20
   7  -3   0   83.89    6.90
   7  -3   0   71.79    7.70
  -7   3   0   90.19    8.10
  -7   3   0   93.79    7.00
   6  -3   0    6.50    2.60
   6  -3   0    7.40    3.80
   6  -3   0    5.20    3.10
   6  -3   0   -0.90    3.10
  -6   3   0    3.50    2.10
  -6   3   0    1.10    3.50
   5  -3   0  362.96   15.00
   5  -3   0  325.37   16.20
   5  -3   0  336.47   16.00
   5  -3   0  318.87   17.10
  -5   3   0  354.26   14.70
  -5   3   0  339.07   16.00
   4  -3   0 5429.16  176.78
   4  -3   0 5673.23  177.48
   4  -3   0 5879.31  175.58
   4  -3   0 5553.24  176.58
  -4   3   0 5833.52  177.08
  -4   3   0 5682.73  175.18
   3  -3   0  611.84   22.60
   3  -3   0  615.04   22.00
   3  -3   0  653.43   23.50
   3  -3   0  576.34   23.20
  -3   3   0  617.84   23.40
   2  -3   0  127.49    7.10
   2  -3   0  122.59    7.60
   2  -3   0  131.39    6.60
  -2   3   0  122.59    7.60
   1  -3   0  155.88    8.20
   1  -3   0  146.39    7.00
   1  -3   0  144.09    6.90
  -1   3   0  153.28    8.30
  -1   3   0  142.39    6.70
   0  -3   0  267.07   10.70
   0  -3   0  261.57    9.60
   0  -3   0  305.07   11.80
   0   3   0  262.47   10.60
   0   3   0  256.57   11.40
   0   3   0  260.67    9.60
  -1  -3   0  451.65   16.60
  -1  -3   0  464.95   15.10
  -1  -3   0  453.65   16.90
   1   3   0  442.86   16.50
   1   3   0  474.45   17.10
   1   3   0  449.46   15.10
  -3  -3   0 3011.40   92.59
   3   3   0 2894.51   92.59
   3   3   0 3026.60   92.99
   3   3   0 2965.50   93.39
  -4  -3   0 3456.25  106.49
   4   3   0 3352.06  106.59
   4   3   0 3522.05  106.79
   4   3   0 3510.85  106.09
   4   3   0 3107.59  105.99
   4   3   0 3427.46  106.89
  -5  -3   0   11.60    3.10
   5   3   0    8.60    3.00
   5   3   0    8.50    3.00
   5   3   0   10.40    3.30
   5   3   0    8.50    2.60
  -6  -3   0  133.19    8.90
   6   3   0  128.99    7.90
   6   3   0  148.19    9.00
   6   3   0  146.39    9.30
   6   3   0  122.09   10.30
  -7  -3   0 1525.05   54.69
   7   3   0 1621.84   53.09
   7   3   0 1564.74   53.99
   7   3   0 1607.54   55.39
  -8  -3   0  243.78   12.60
  -8  -3   0  236.48   13.70
   8   3   0  243.38   12.30
   8   3   0  241.08   13.40
   8   3   0  254.47   14.40
  -9  -3   0  373.16   19.00
  -9  -3   0  367.56   17.00
   9   3   0  360.26   17.70
   9   3   0  336.27   16.30
   9   3   0  365.26   19.40
 -10  -3   0 2118.29   72.99
 -10  -3   0 2099.09   69.99
  10   3   0 2155.78   71.39
  10   3   0 1862.21   68.59
 -11  -3   0   17.90    4.70
  11   3   0   20.10    6.10
  11   3   0    9.70    3.50
  11   3   0   20.00    5.30
 -12  -3   0    2.50    2.40
  12   3   0    0.50    4.50
  12   3   0   -1.40    3.40
  12   3   0    3.60    2.70
  13   3   0    8.90    5.80
  13   3   0   10.40    3.70
  13   3   0    4.40    4.00
  14   3   0   22.10    4.60
  14   3   0   31.80    7.00
  14   3   0   39.60    9.80
  15   3   0   14.30    6.00
  15   3   0    7.10    5.30
  15   3   0   15.70    3.90
  15   3   0    6.90    4.50
  16   3   0   65.59   10.30
  16   3   0   83.09    8.50
  16   3   0   79.79   11.80
  16   3   0   73.69   13.90
  17   3   0   77.09    9.80
  17   3   0   79.29    9.40
  18   3   0   20.60    4.50
  16  -4   0   25.70    6.10
 -16   4   0   28.10    7.10
  15  -4   0    9.60    3.80
 -15   4   0   17.50    6.10
  14  -4   0  135.99   11.10
  14  -4   0  112.79   16.60
 -14   4   0  120.59   12.70
  13  -4   0   15.00    6.40
  13  -4   0   15.30    5.50
 -13   4   0   26.10    7.00
  12  -4   0   20.00    7.50
  12  -4   0   21.70    5.40
  12  -4   0   19.40    6.40
 -12   4   0   31.40    6.80
 -12   4   0   22.10    5.40
  11  -4   0  287.07   16.20
  11  -4   0  247.78   19.40
  11  -4   0  255.57   17.30
 -11   4   0  275.17   15.70
 -11   4   0  274.57   17.30
  10  -4   0   77.99   12.10
  10  -4   0   80.89   10.30
  10  -4   0   76.79    8.00
 -10   4   0   77.49    7.60
 -10   4   0   73.29    8.80
   9  -4   0   89.69   12.60
   9  -4   0   93.19    8.20
   9  -4   0   84.19    9.90
   9  -4   0   88.29    9.50
  -9   4   0   78.89    9.00
  -9   4   0   81.49    7.60
   8  -4   0   51.79    9.50
   8  -4   0   43.60    7.40
   8  -4   0   51.19    7.20
   8  -4   0   47.40    8.20
  -8   4   0   41.10    6.10
  -8   4   0   54.19    7.90
   7  -4   0   47.00    7.70
   7  -4   0   39.80    6.70
   7  -4   0   38.60    7.70
   7  -4   0   44.70    6.20
  -7   4   0   45.00    7.50
  -7   4   0   49.00    5.20
   6  -4   0  113.39   10.00
   6  -4   0  109.79    8.00
   6  -4   0  111.09    9.40
   6  -4   0  122.19    9.10
  -6   4   0   90.29    8.50
  -6   4   0  114.39    7.60
   5  -4   0  559.44   22.90
   5  -4   0  534.25   23.70
   5  -4   0  545.45   23.60
   5  -4   0  568.84   21.80
  -5   4   0  513.65   23.00
  -5   4   0  544.45   21.20
   4  -4   0  206.78   10.40
   4  -4   0  195.88   10.80
   4  -4   0  186.38   11.80
   4  -4   0  210.18   12.20
  -4   4   0  201.58   12.00
  -4   4   0  207.88   10.10
   3  -4   0   55.69    5.00
   3  -4   0   60.29    6.10
   3  -4   0   58.09    7.50
  -3   4   0   51.09    6.40
   2  -4   0  588.74   23.30
   2  -4   0  604.94   22.20
   2  -4   0  594.24   21.50
   2  -4   0  621.24   22.10
  -2   4   0  596.34   23.30
   1  -4   0   21.10    3.00
   1  -4   0   25.40    4.40
   1  -4   0   20.30    3.10
  -1   4   0   29.70    4.70
  -1   4   0   14.40    2.50
  -1   4   0   23.20    3.20
   0  -4   0    5.80    2.70
   0  -4   0    3.90    1.50
   0  -4   0    7.30    2.40
   0   4   0    4.50    1.90
   0   4   0    3.10    1.30
   0   4   0    4.20    2.90
  -1  -4   0 4917.21  149.19
  -1  -4   0 4857.41  148.69
  -1  -4   0 4848.31  146.29
   1   4   0 4663.43  146.29
   1   4   0 4725.13  148.59
  -2  -4   0  273.77   11.70
  -2  -4   0  256.47    9.80
  -2  -4   0  268.57   11.70
   2   4   0  256.57   11.50
   2   4   0  278.07   12.00
   2   4   0  253.77    9.90
  -3  -4   0  159.88    8.50
  -3  -4   0  162.48    7.40
   3   4   0  152.78    7.40
   3   4   0  162.88    8.50
   3   4   0  166.78    8.70
  -4  -4   0   80.89    6.20
  -4  -4   0  103.89    6.10
   4   4   0  111.69    6.90
   4   4   0   81.09    5.70
   4   4   0   98.89    6.60
  -5  -4   0   86.89    6.30
   5   4   0   61.59    5.60
   5   4   0   85.59    7.00
   5   4   0   66.59    6.60
   5   4   0   70.69    6.30
   5   4   0   62.29    5.80
  -6  -4   0    8.50    3.30
   6   4   0    9.00    3.20
   6   4   0    9.10    3.40
   6   4   0    3.00    3.70
   6   4   0    5.40    3.20
  -7  -4   0   65.19    6.60
   7   4   0   70.39    7.00
   7   4   0   61.99    5.70
   7   4   0   66.39    6.70
   7   4   0   65.89    7.00
  -8  -4   0  165.28   11.10
   8   4   0  169.98   11.50
   8   4   0  179.68   10.70
   8   4   0  168.08   11.00
   8   4   0  171.28   10.00
  -9  -4   0  144.29   10.80
   9   4   0  151.68   11.00
   9   4   0  139.99   11.20
   9   4   0  152.18   10.30
   9   4   0  144.69   10.80
 -10  -4   0  324.77   18.30
  10   4   0  273.27   15.10
  10   4   0  332.57   16.90
  10   4   0  319.07   17.40
  10   4   0  344.27   19.10
 -11  -4   0   15.20    5.20
  11   4   0   18.60    5.60
  11   4   0   13.60    3.80
  11   4   0    8.30    4.80
  11   4   0    8.50    5.30
  12   4   0    0.90    4.10
  12   4   0   -4.70    3.20
  12   4   0    3.60    2.70
  13   4   0  337.27   18.40
  13   4   0  324.17   19.20
  13   4   0  306.17   16.70
  13   4   0  318.47   22.20
  14   4   0   38.90    7.90
  14   4   0   34.00    9.50
  14   4   0   33.40    5.70
  14   4   0   14.00    5.70
  15   4   0    9.40    6.50
  15   4   0   17.90    3.70
  15   4   0    8.90    4.30
  15   4   0    1.10    4.50
  16   4   0   20.10    6.00
  16   4   0    7.80    3.90
  16   4   0    1.90    4.50
  16   4   0   -5.00    3.90
  17   4   0   99.59   10.80
  17   4   0  114.19   11.50
  18   4   0   90.39   10.00
  15  -5   0   31.50    7.60
  14  -5   0   60.29   13.60
  14  -5   0   68.89    8.20
 -14   5   0   69.29   12.30
  13  -5   0    0.00    4.50
  13  -5   0    1.40    2.80
 -13   5   0    8.50    4.30
  12  -5   0  226.48   19.10
  12  -5   0  240.38   15.10
 -12   5   0  214.88   16.10
 -12   5   0  220.48   14.40
  11  -5   0  142.89   14.80
  11  -5   0  121.09   12.40
  11  -5   0  148.89   11.40
 -11   5   0  133.89   12.20
 -11   5   0  147.29   12.50
  10  -5   0   23.40    7.70
  10  -5   0   19.50    4.80
  10  -5   0   16.30    6.40
 -10   5   0   12.90    4.30
 -10   5   0   10.80    5.10
   9  -5   0   81.59    9.40
   9  -5   0   82.19   10.30
   9  -5   0   83.49    8.20
   9  -5   0   91.49   11.10
  -9   5   0   91.49    9.90
  -9   5   0   87.09    7.90
   8  -5   0  135.09   14.00
   8  -5   0  120.29    9.30
   8  -5   0  141.49   12.10
   8  -5   0  126.69   12.20
  -8   5   0  121.49   11.20
  -8   5   0  118.19    8.90
   7  -5   0  689.63   27.60
   7  -5   0  713.93   31.20
   7  -5   0  657.33   29.70
   7  -5   0  678.93   29.30
  -7   5   0  669.83   26.90
  -7   5   0  678.23   29.50
   6  -5   0   27.70    6.10
   6  -5   0   29.50    4.90
   6  -5   0   24.80    4.90
   6  -5   0   25.50    6.40
  -6   5   0   32.90    6.50
  -6   5   0   21.10    4.10
   5  -5   0 1913.61   65.79
   5  -5   0 1890.81   64.69
   5  -5   0 1957.40   66.29
   5  -5   0 1991.10   64.39
  -5   5   0 1861.81   65.59
  -5   5   0 1806.02   64.59
   4  -5   0   78.59    6.30
   4  -5   0   69.59    8.10
   4  -5   0   72.29    7.40
  -4   5   0   74.09    8.10
  -4   5   0   64.69    5.40
   3  -5   0 1345.47   45.00
   3  -5   0 1282.57   44.50
   3  -5   0 1306.77   47.00
   3  -5   0 1331.17   45.60
   2  -5   0  248.18   13.60
   2  -5   0  247.78   11.10
   2  -5   0  275.27   12.20
   2  -5   0  273.07   12.20
  -2   5   0  247.28   13.60
  -2   5   0  218.38   11.10
   1  -5   0  355.06   14.70
   1  -5   0  347.07   13.70
   1  -5   0  335.87   15.90
  -1   5   0  316.47   13.20
  -1   5   0  337.77   15.80
  -1   5   0  344.77   14.40
   0  -5   0   47.80    3.60
   0  -5   0   44.50    4.50
   0  -5   0   44.40    5.50
   0   5   0   49.70    3.60
   0   5   0   48.70    4.40
   0   5   0   52.99    6.10
  -1  -5   0    4.50    1.50
  -1  -5   0    8.20    2.70
  -1  -5   0    3.30    3.00
   1   5   0    4.80    1.50
   1   5   0    5.40    2.50
   1   5   0    4.00    3.20
  -2  -5   0  201.18    8.10
  -2  -5   0  201.88   10.60
  -2  -5   0  194.08   10.20
   2   5   0  211.38   10.40
   2   5   0  203.88   10.70
   2   5   0  210.68    8.40
  -3  -5   0  892.31   29.20
  -3  -5   0  890.11   31.40
  -3  -5   0  852.91   31.20
   3   5   0  865.51   31.40
   3   5   0  833.02   29.20
   3   5   0  902.41   31.60
  -4  -5   0 2619.04   82.29
   4   5   0 2470.05   82.19
   4   5   0 2704.33   83.89
   4   5   0 2609.04   84.29
  -5  -5   0 1142.19   39.30
  -5  -5   0 1192.68   40.10
   5   5   0 1210.08   40.30
   5   5   0 1063.49   39.30
   5   5   0 1116.79   41.10
  -6  -5   0  255.37   12.80
   6   5   0  227.98   12.50
   6   5   0  247.38   12.80
   6   5   0  265.57   13.70
   6   5   0  267.97   13.30
   6   5   0  269.07   13.70
  -7  -5   0   32.30    5.10
   7   5   0   43.90    6.40
   7   5   0   35.50    4.70
   7   5   0   29.80    5.30
   7   5   0   30.20    5.50
   7   5   0   36.10    6.00
  -8  -5   0  137.69   10.00
   8   5   0  144.49   10.10
   8   5   0  151.38   10.50
   8   5   0  155.18   10.30
   8   5   0  152.38    9.50
   8   5   0  137.49   10.30
  -9  -5   0 1197.68   45.40
   9   5   0 1246.08   45.30
   9   5   0 1238.78   46.30
   9   5   0 1243.78   44.40
   9   5   0 1148.39   43.30
   9   5   0 1192.28   45.10
 -10  -5   0  817.72   33.70
  10   5   0  855.71   32.20
  10   5   0  727.23   30.60
  10   5   0  787.62   33.00
  10   5   0  805.62   34.20
  10   5   0  753.02   32.50
 -11  -5   0 1321.27   51.19
  11   5   0 1210.18   47.40
  11   5   0 1329.17   50.99
  11   5   0 1411.46   49.20
  11   5   0 1348.77   52.19
  11   5   0 1333.77   50.59
 -12  -5   0    0.40    3.40
  12   5   0   10.30    3.50
  12   5   0   20.10    5.60
  12   5   0    3.90    3.90
  12   5   0   11.60    5.10
  13   5   0   12.50    3.80
  13   5   0   14.10    5.90
  13   5   0   10.80    6.60
  13   5   0   10.40    6.20
  14   5   0   95.49    8.60
  14   5   0  111.69   11.10
  14   5   0  106.49   15.20
  14   5   0  102.69   10.50
  15   5   0    9.10    5.20
  15   5   0   26.70    4.90
  15   5   0    9.50    5.40
  15   5   0    9.40    6.60
  16   5   0   93.79   15.30
  16   5   0  122.99   12.00
  16   5   0   86.59   10.40
  17   5   0  151.18   12.50
  17   5   0  138.59   12.80
  18   5   0   38.80    7.30
 -15   6   0  148.09   13.40
  14  -6   0   80.39   14.60
  14  -6   0   76.79   11.30
 -14   6   0   78.19   10.50
  13  -6   0   50.89    8.10
  13  -6   0   62.99   15.90
 -13   6   0   40.10    8.20
  12  -6   0   17.30    7.50
  12  -6   0   14.30    4.50
 -12   6   0   20.00    6.50
 -12   6   0   15.00    6.10
  11  -6   0    1.50    4.70
  11  -6   0   10.30    3.20
 -11   6   0    9.20    4.00
 -11   6   0   13.20    5.40
  10  -6   0   31.40    6.30
  10  -6   0   19.40    6.70
  10  -6   0   26.60    8.20
 -10   6   0   24.30    7.20
 -10   6   0   24.50    5.00
   9  -6   0  114.99   11.70
   9  -6   0  105.89    9.40
   9  -6   0  110.59   15.30
   9  -6   0  123.19   13.40
  -9   6   0   98.79    8.60
  -9   6   0  112.89   11.40
   8  -6   0    6.90    5.30
   8  -6   0    8.00    3.90
   8  -6   0   15.50    4.80
   8  -6   0    9.10    6.30
  -8   6   0   10.60    3.80
  -8   6   0    3.60    4.20
   7  -6   0  734.83   33.00
   7  -6   0  730.43   31.40
   7  -6   0  752.82   33.00
   7  -6   0  789.92   30.60
  -7   6   0  758.02   32.60
  -7   6   0  703.03   29.10
   6  -6   0   57.89    8.50
   6  -6   0   51.59    6.00
   6  -6   0   57.99    7.60
   6  -6   0   56.79    9.10
  -6   6   0   51.89    8.40
  -6   6   0   54.39    5.70
   5  -6   0  829.32   31.00
   5  -6   0  812.32   32.60
   5  -6   0  817.92   33.30
   5  -6   0  730.13   30.60
  -5   6   0  815.22   30.10
  -5   6   0  769.02   32.60
   4  -6   0   62.69    6.90
   4  -6   0   52.79    8.00
   4  -6   0   51.29    8.10
   4  -6   0   33.20    5.20
  -4   6   0   50.89    7.70
   3  -6   0 1082.49   41.70
   3  -6   0 1126.19   39.90
   3  -6   0 1156.28   40.30
   3  -6   0 1143.49   39.10
  -3   6   0 1102.09   41.80
   2  -6   0 2513.95   80.29
   2  -6   0 2505.45   82.29
   2  -6   0 2398.16   78.49
   2  -6   0 2478.35   79.49
  -2   6   0 2449.45   79.69
  -2   6   0 2449.95   82.19
   1  -6   0 1447.96   51.79
   1  -6   0 1522.35   48.70
   1  -6   0 1432.66   50.09
  -1   6   0 1527.45   50.19
  -1   6   0 1473.05   48.50
   0  -6   0 1860.41   61.29
   0  -6   0 1892.41   63.09
   0  -6   0 1861.81   58.59
   0   6   0 1868.11   61.09
   0   6   0 1861.01   62.69
   0   6   0 1728.73   58.39
  -1  -6   0 3240.58  100.89
  -1  -6   0 3225.48  105.09
  -1  -6   0 3343.27  104.69
   1   6   0 3485.55  105.79
   1   6   0 3097.69  100.89
   1   6   0 3239.28  104.19
  -2  -6   0 1854.01   61.49
  -2  -6   0 1845.32   61.09
  -2  -6   0 1844.62   57.49
   2   6   0 1895.41   61.89
   2   6   0 1809.42   60.89
   2   6   0 1744.93   57.69
  -3  -6   0 4276.47  133.69
  -3  -6   0 4227.28  133.69
  -3  -6   0 4214.28  130.29
   3   6   0 4356.26  133.89
   3   6   0 3961.80  130.39
   3   6   0 4327.57  136.69
  -4  -6   0  404.06   17.40
  -4  -6   0  386.66   14.90
  -4  -6   0  382.86   17.50
   4   6   0  358.56   16.90
   4   6   0  362.06   17.20
   4   6   0  343.47   14.80
  -5  -6   0   29.40    4.10
   5   6   0   30.30    5.50
   5   6   0   25.90    4.20
   5   6   0   29.60    6.20
  -6  -6   0    3.80    2.60
   6   6   0    4.30    3.50
   6   6   0    5.20    4.00
   6   6   0    3.10    2.70
   6   6   0    0.50    2.10
  -7  -6   0  394.66   18.00
   7   6   0  407.46   19.10
   7   6   0  370.96   19.90
   7   6   0  402.66   18.80
   7   6   0  426.96   18.70
   7   6   0  372.86   18.00
  -8  -6   0   83.39    7.50
   8   6   0   88.09    7.40
   8   6   0   80.99    7.70
   8   6   0   72.19    7.40
   8   6   0   88.59    9.50
   8   6   0   95.99    8.80
  -9  -6   0 1376.86   50.99
   9   6   0 1467.05   50.39
   9   6   0 1437.96   51.69
   9   6   0 1338.77   49.70
   9   6   0 1424.56   52.09
   9   6   0 1362.26   51.39
 -10  -6   0    3.00    3.00
  10   6   0    9.00    4.00
  10   6   0    5.00    4.60
  10   6   0    4.70    2.90
  10   6   0    6.60    4.10
  10   6   0   -0.80    4.00
 -11  -6   0  148.09   12.30
  11   6   0  148.49   12.40
  11   6   0  157.78   12.00
  11   6   0  145.09   11.60
  11   6   0  136.29   10.20
  11   6   0  173.28   13.20
 -12  -6   0   81.39   11.20
  12   6   0   75.89   10.40
  12   6   0   81.79    9.20
  12   6   0   60.29    6.80
  12   6   0   73.39   10.60
  13   6   0  210.78   14.60
  13   6   0  225.88   13.80
  13   6   0  204.48   15.50
  14   6   0   92.79   11.00
  14   6   0   84.29    7.80
  14   6   0  108.09   14.90
  14   6   0   93.29   10.10
  15   6   0   49.50   11.00
  15   6   0   83.99   12.00
  15   6   0   68.59    7.10
  15   6   0   74.09    9.40
  16   6   0    8.60    5.30
  16   6   0   13.70    7.10
  16   6   0   10.30    5.80
  17   6   0   16.80    5.90
  17   6   0   10.50    5.30
  18   6   0    9.00    3.50
  14  -7   0   10.80    5.20
 -14   7   0   32.00    7.10
  13  -7   0    8.20    6.10
  13  -7   0    7.70    4.00
  12  -7   0   15.10    5.00
  12  -7   0    7.30    5.80
 -12   7   0    7.60    4.60
  11  -7   0  114.89   16.00
  11  -7   0  105.09   10.10
 -11   7   0   97.09    9.20
 -11   7   0  103.09   11.40
  10  -7   0   26.20    6.40
  10  -7   0   23.70    7.80
 -10   7   0   25.40    7.70
 -10   7   0   16.40    4.20
   9  -7   0   65.39    7.50
   9  -7   0   63.99   11.20
   9  -7   0   71.19   13.30
  -9   7   0   56.19    8.00
  -9   7   0   74.29   11.40
   8  -7   0  302.97   19.90
   8  -7   0  310.67   20.10
   8  -7   0  314.37   18.30
   8  -7   0  335.67   17.70
  -8   7   0  309.07   19.40
  -8   7   0  297.47   16.20
   7  -7   0  324.17   19.40
   7  -7   0  290.37   17.10
   7  -7   0  316.67   16.80
   7  -7   0  312.97   22.80
  -7   7   0  315.87   16.20
  -7   7   0  289.37   18.30
   6  -7   0   84.79   10.50
   6  -7   0   87.69    9.70
   6  -7   0   74.19    7.70
   6  -7   0   81.59    7.80
  -6   7   0   85.29   10.20
  -6   7   0   81.79    7.20
   5  -7   0  529.65   24.90
   5  -7   0  485.65   22.10
   5  -7   0  511.25   23.70
  -5   7   0  497.85   21.50
  -5   7   0  507.75   24.40
   4  -7   0  962.10   35.70
   4  -7   0  888.81   36.80
   4  -7   0  898.11   34.00
   4  -7   0  935.11   34.80
  -4   7   0  891.41   36.80
   3  -7   0  122.89   10.60
   3  -7   0  102.89    7.20
   3  -7   0  104.69    8.00
   3  -7   0  105.59    8.20
  -3   7   0   97.39    9.50
  -3   7   0  100.99    7.40
   2  -7   0   29.50    5.20
   2  -7   0   31.80    4.90
   2  -7   0   25.50    3.80
   2  -7   0   26.20    6.50
  -2   7   0   30.50    6.70
  -2   7   0   32.70    4.80
   1  -7   0 1089.59   41.20
   1  -7   0 1108.69   42.00
   1  -7   0 1117.49   37.40
  -1   7   0 1053.29   37.00
  -1   7   0 1101.59   39.10
  -1   7   0 1092.99   41.40
   0  -7   0    9.10    6.20
   0  -7   0   12.50    5.20
   0  -7   0   13.00    2.90
   0   7   0    8.40    2.40
   0   7   0   11.80    5.60
   0   7   0   12.20    3.60
  -1  -7   0   -0.30    1.80
  -1  -7   0    0.30    3.10
  -1  -7   0   -0.50    4.60
   1   7   0    1.40    4.70
   1   7   0    2.90    2.70
   1   7   0    0.10    1.60
  -2  -7   0  610.34   20.90
  -2  -7   0  607.64   25.70
  -2  -7   0  592.74   24.60
   2   7   0  590.34   25.70
   2   7   0  613.34   21.10
   2   7   0  638.04   24.80
  -3  -7   0    3.70    1.90
  -3  -7   0    3.60    4.60
  -3  -7   0    4.40    3.20
   3   7   0    1.30    9.20
   3   7   0    5.60    3.00
   3   7   0    0.70    2.10
  -4  -7   0 3274.77  105.39
  -4  -7   0 3296.47  105.19
  -4  -7   0 3250.17  101.69
   4   7   0 3114.89  101.89
   4   7   0 3307.97  105.49
  -5  -7   0  450.65   19.70
  -5  -7   0  439.16   17.40
   5   7   0  413.56   19.60
   5   7   0  416.16   17.50
  -6  -7   0  284.77   13.50
   6   7   0  299.77   17.60
   6   7   0  269.97   13.60
   6   7   0  301.17   15.60
  -7  -7   0    1.70    1.90
   7   7   0   -0.80    1.50
   7   7   0    2.10    3.60
   7   7   0    2.20    2.40
   7   7   0    1.70    2.40
   7   7   0    0.80    3.10
  -8  -7   0  114.79    8.70
   8   7   0  108.29    9.70
   8   7   0  115.89    9.70
   8   7   0  103.39    8.70
   8   7   0  109.09    8.70
   8   7   0  109.39    9.50
  -9  -7   0    2.10    2.50
   9   7   0    1.90    4.50
   9   7   0    0.20    2.60
   9   7   0    1.10    2.90
   9   7   0    1.70    4.10
   9   7   0    5.10    3.20
 -10  -7   0   12.80    4.60
  10   7   0   21.50    5.50
  10   7   0   12.40    4.30
  10   7   0   12.20    4.80
  10   7   0   18.50    6.20
  10   7   0   20.20    6.10
 -11  -7   0   97.99    9.70
  11   7   0   81.69    9.50
  11   7   0   86.39    9.80
  11   7   0   84.89    9.30
  11   7   0   88.89    8.40
  11   7   0   95.59   10.50
  12   7   0   70.69    7.50
  12   7   0   76.89    9.40
  12   7   0   48.60   10.90
  13   7   0   11.00    3.80
  13   7   0   -0.60    4.40
  13   7   0    4.30    4.60
  14   7   0  157.78   12.80
  14   7   0  151.38   15.20
  14   7   0  151.28   13.60
  14   7   0  145.39   11.00
  15   7   0   -6.60    3.70
  15   7   0   -2.90    4.50
  15   7   0    9.10    5.30
  16   7   0   20.20    5.50
  16   7   0   16.90    6.30
  16   7   0   20.70    7.90
  17   7   0   36.40   11.70
  17   7   0   74.69   10.40
  17   7   0   63.59   10.80
  18   7   0   28.70    6.30
  14  -8   0   33.30    7.10
  13  -8   0  174.58   13.60
  13  -8   0  162.38   17.70
 -13   8   0  200.48   16.60
  12  -8   0   30.60    6.30
  12  -8   0   31.90   10.10
 -12   8   0   31.70    8.80
  11  -8   0   12.70    4.80
  11  -8   0   13.70    5.70
 -11   8   0    9.70    5.10
  10  -8   0  132.19   14.10
  10  -8   0  151.88   11.80
 -10   8   0  128.29   13.50
 -10   8   0  134.79   10.70
   9  -8   0    5.20    3.70
   9  -8   0    1.30    4.90
  -9   8   0    5.60    3.20
  -9   8   0   -2.40    4.00
   8  -8   0    6.40    4.00
   8  -8   0    6.90    3.60
   8  -8   0   -1.70    4.00
  -8   8   0    1.30    2.50
  -8   8   0   13.20   11.40
   7  -8   0  837.32   38.40
   7  -8   0  870.81   38.30
   7  -8   0  934.11   36.30
  -7   8   0  851.31   34.40
  -7   8   0  899.71   38.90
   6  -8   0    4.90    6.00
   6  -8   0    9.80    5.20
   6  -8   0    2.10    3.10
  -6   8   0   12.20    3.50
  -6   8   0    8.50    6.00
   5  -8   0   54.09    6.60
   5  -8   0   57.29    8.40
   5  -8   0   53.49    7.40
   5  -8   0   71.19   10.80
  -5   8   0   50.49    9.60
  -5   8   0   44.50    5.40
   4  -8   0  139.19   10.40
   4  -8   0  121.59    8.70
   4  -8   0  115.19   11.20
   4  -8   0  136.29    9.90
  -4   8   0  118.29   11.30
   3  -8   0  249.78   13.90
   3  -8   0  255.37   13.00
   3  -8   0  260.77   16.10
   3  -8   0  245.48   13.50
  -3   8   0  257.77   13.50
  -3   8   0  239.48   15.90
   2  -8   0  183.58    9.50
   2  -8   0  176.08   10.40
   2  -8   0  185.48   11.30
   2  -8   0  171.68   12.80
  -2   8   0  185.68   13.20
  -2   8   0  179.28   10.80
   1  -8   0 1683.53   55.79
   1  -8   0 1629.74   58.29
   1  -8   0 1713.63   60.59
  -1   8   0 1706.23   58.19
  -1   8   0 1730.93   60.89
   0  -8   0   15.40    3.10
   0  -8   0   22.90    6.00
   0  -8   0   18.30    4.30
   0   8   0   17.20    2.90
   0   8   0   21.10    4.50
   0   8   0   17.00    6.10
  -1  -8   0    0.70    1.70
  -1  -8   0    6.90    4.80
  -1  -8   0    2.60    2.80
   1   8   0   -1.70    4.60
   1   8   0    1.60    2.50
   1   8   0    0.90    1.60
  -2  -8   0 2095.89   70.39
  -2  -8   0 2069.59   65.29
  -2  -8   0 2083.39   71.19
   2   8   0 2014.60   65.49
   2   8   0 2097.89   70.19
   2   8   0 2107.49   71.49
  -3  -8   0  146.79    7.00
  -3  -8   0  143.19   11.00
  -3  -8   0  140.09   10.10
   3   8   0  155.38   11.70
   3   8   0  136.09    9.70
   3   8   0  130.29    7.20
  -4  -8   0  597.64   25.60
  -4  -8   0  636.34   26.20
  -4  -8   0  612.74   21.90
   4   8   0  593.74   26.30
   4   8   0  613.74   25.80
   4   8   0  601.24   22.30
  -5  -8   0    4.30    2.10
  -5  -8   0    6.80    4.10
  -5  -8   0    2.20    2.90
   5   8   0    6.10    4.60
   5   8   0    2.70    2.10
   5   8   0    2.70    2.70
  -6  -8   0   23.40    5.70
  -6  -8   0   18.80    3.60
   6   8   0   21.30    4.20
   6   8   0   18.00    4.90
   6   8   0   28.10    6.40
  -7  -8   0 1348.07   46.10
   7   8   0 1234.38   46.10
   7   8   0 1344.87   49.10
   7   8   0 1312.27   48.10
  -8  -8   0    4.80    2.50
   8   8   0    2.10    3.50
   8   8   0    1.20    2.50
   8   8   0   -5.10    3.40
   8   8   0    1.20    2.20
   8   8   0   -0.30    2.10
  -9  -8   0  335.67   17.80
   9   8   0  344.47   18.60
   9   8   0  377.56   19.10
   9   8   0  383.36   19.40
   9   8   0  338.17   19.20
   9   8   0  373.16   20.10
 -10  -8   0   67.69    9.20
  10   8   0   57.29    9.20
  10   8   0   50.79    8.70
  10   8   0   41.70    7.70
  10   8   0   52.39    6.80
  10   8   0   45.70    8.10
 -11  -8   0   15.90    5.10
  11   8   0   15.70    4.70
  11   8   0   15.80    5.10
  11   8   0   13.30    5.60
  11   8   0    9.70    5.40
 -12  -8   0    6.50    4.20
  12   8   0    3.50    5.00
  12   8   0    9.80    5.60
  12   8   0   11.80    4.10
  13   8   0  254.17   15.70
  13   8   0  266.37   18.30
  13   8   0  270.77   17.10
  14   8   0  223.38   18.00
  14   8   0  206.68   16.40
  14   8   0  217.18   15.50
  14   8   0  214.68   14.20
  15   8   0   10.00    6.30
  15   8   0   19.60    6.30
  15   8   0   24.70    7.00
  16   8   0    2.40    5.00
  16   8   0   17.60    6.30
  16   8   0   20.70    9.80
  17   8   0   46.10    8.70
  17   8   0   21.90    7.00
  17   8   0   28.70    8.80
  13  -9   0   34.10    6.70
  12  -9   0   19.60    8.20
  12  -9   0   12.20    4.20
 -12   9   0   32.40    8.40
  11  -9   0  156.78   12.70
  11  -9   0  139.09   15.30
 -11   9   0  179.08   15.80
  10  -9   0   44.20    9.30
  10  -9   0   39.40    9.80
 -10   9   0   50.29   10.70
   9  -9   0  103.29   12.20
   9  -9   0   92.19    9.30
  -9   9   0  100.99   12.40
  -9   9   0   79.99    8.20
   8  -9   0   74.69   19.00
   8  -9   0   78.59    8.70
  -8   9   0   84.49   12.80
  -8   9   0   64.19    7.20
   7  -9   0   41.50    8.60
   7  -9   0   41.80    7.20
  -7   9   0   39.60    9.50
  -7   9   0   46.30    6.90
   6  -9   0   74.29   11.70
   6  -9   0   51.29    8.10
   6  -9   0   66.59    9.90
   6  -9   0   58.99    6.80
  -6   9   0   58.49    6.40
  -6   9   0   62.89   11.30
   5  -9   0  136.29   13.30
   5  -9   0  164.78   11.10
   5  -9   0  157.78   12.60
   5  -9   0  160.58   11.60
  -5   9   0  165.28   14.40
   4  -9   0   34.30    5.30
   4  -9   0   45.60    7.40
   4  -9   0   39.90    7.10
   4  -9   0   51.59    9.80
  -4   9   0   40.80    8.90
   3  -9   0    6.00    5.00
   3  -9   0   10.00    4.20
   3  -9   0    4.70    2.40
   3  -9   0    5.90    3.30
  -3   9   0    3.70    2.50
  -3   9   0    0.50    4.80
   2  -9   0   22.00    6.50
   2  -9   0   26.60    3.90
   2  -9   0   18.90    5.00
   2  -9   0   30.60    5.20
  -2   9   0   30.70    7.70
  -2   9   0   30.80    5.60
   1  -9   0  888.51   32.70
   1  -9   0  935.21   32.10
   1  -9   0  944.31   36.10
   1  -9   0  933.01   37.90
  -1   9   0  922.91   38.20
  -1   9   0  920.01   35.50
   0  -9   0   -0.80    4.10
   0  -9   0    0.40    2.30
   0  -9   0    2.90    2.10
   0   9   0   -0.20    1.40
   0   9   0   -1.80    4.00
   0   9   0    0.20    1.90
  -1  -9   0   63.89    4.70
  -1  -9   0   69.29    9.80
  -1  -9   0   63.19    7.00
   1   9   0   74.99   10.40
   1   9   0   60.09    4.50
   1   9   0   59.79    6.20
  -2  -9   0   52.89    4.00
  -2  -9   0   52.99    7.40
  -2  -9   0   65.29    9.20
   2   9   0   62.29    6.70
   2   9   0   78.69    9.00
   2   9   0   57.39    4.20
  -3  -9   0 1298.77   47.50
  -3  -9   0 1313.87   48.30
  -3  -9   0 1282.37   41.90
   3   9   0 1303.77   47.50
   3   9   0 1289.07   48.40
   3   9   0 1267.47   42.30
  -4  -9   0   15.80    5.40
  -4  -9   0    7.20    3.50
  -4  -9   0    6.70    2.10
   4   9   0    7.50    3.30
   4   9   0    9.10    5.00
   4   9   0    7.10    2.40
  -5  -9   0 1834.92   64.29
  -5  -9   0 1900.41   64.39
  -5  -9   0 1842.02   59.39
   5   9   0 1861.01   64.49
   5   9   0 1625.64   59.39
   5   9   0 1873.91   64.59
  -6  -9   0  119.89   10.20
  -6  -9   0  127.39    7.80
   6   9   0  118.79   10.60
   6   9   0  104.79    7.70
   6   9   0  122.89   10.00
  -7  -9   0  116.69    9.60
  -7  -9   0   89.29    8.40
   7   9   0  111.49    8.40
   7   9   0  109.99    9.60
   7   9   0  123.59   11.00
  -8  -9   0    2.80    2.50
   8   9   0    3.80    2.70
   8   9   0   -0.40    2.60
   8   9   0   -0.40    4.40
   8   9   0   -2.60    3.40
  -9  -9   0   22.20    5.20
   9   9   0   12.20    4.70
   9   9   0    6.30    5.40
   9   9   0    8.80    4.00
   9   9   0    8.90    5.50
   9   9   0   11.80    4.20
 -10  -9   0   30.40    5.80
  10   9   0   35.10    8.10
  10   9   0   38.50    7.10
  10   9   0   26.00    7.30
  10   9   0   26.30    6.10
 -11  -9   0  100.49    9.80
  11   9   0  113.19   11.40
  11   9   0  115.19   11.00
  11   9   0  105.19    9.90
  11   9   0  108.69   11.10
 -12  -9   0    1.40    2.80
  12   9   0   -8.30    3.50
  12   9   0    3.00    2.90
  12   9   0    1.50    4.10
  13   9   0   76.69    9.90
  13   9   0   76.79    8.50
  13   9   0   89.99   12.40
  14   9   0   94.49   10.80
  14   9   0  104.29   14.50
  14   9   0  104.29   11.60
  15   9   0    6.20    5.40
  15   9   0   23.50    5.10
  15   9   0    3.80    4.50
  15   9   0    9.90    5.20
  16   9   0   82.29   10.80
  16   9   0   73.99   14.80
  17   9   0   59.99   12.50
  17   9   0   98.99   14.60
  17   9   0   76.09   10.00
  12 -10   0   34.80    7.50
  12 -10   0   31.60   10.30
 -12  10   0   54.19   10.50
  11 -10   0  180.68   14.10
  11 -10   0  187.68   18.20
 -11  10   0  208.78   17.60
  10 -10   0   15.70    8.20
  10 -10   0   20.70    5.80
 -10  10   0   34.30    9.10
   9 -10   0   -2.90    3.70
   9 -10   0    4.60    3.70
  -9  10   0    6.80    5.20
   8 -10   0  237.08   15.70
   8 -10   0  247.98   18.20
  -8  10   0  225.28   14.50
  -8  10   0  233.78   18.30
   7 -10   0  129.59   12.90
   7 -10   0  124.79   11.10
   7 -10   0  134.09   11.10
  -7  10   0  113.59   12.60
  -7  10   0  131.39   10.40
   6 -10   0   39.80    7.50
   6 -10   0   31.40    6.20
   6 -10   0   29.30    7.30
  -6  10   0   29.10    8.60
  -6  10   0   31.40    6.00
   5 -10   0  200.28   14.60
   5 -10   0  233.08   13.70
   5 -10   0  223.28   14.60
  -5  10   0  235.88   21.20
   4 -10   0   66.09    6.50
   4 -10   0   47.50    7.90
   4 -10   0   55.39   10.80
   4 -10   0   61.89    8.30
  -4  10   0   63.29   11.30
  -4  10   0   61.29    6.50
   3 -10   0   40.50    6.40
   3 -10   0   32.40    5.20
   3 -10   0   44.00    9.20
   3 -10   0   42.60    7.00
  -3  10   0   38.50    6.50
  -3  10   0   37.70    9.10
   2 -10   0   41.60    8.80
   2 -10   0   38.80    4.30
   2 -10   0   50.39    6.40
   2 -10   0   38.10    7.00
  -2  10   0   28.10    8.60
  -2  10   0   42.60    6.50
   1 -10   0  176.48    9.10
   1 -10   0  176.58   14.40
   1 -10   0  180.28   12.30
   1 -10   0  182.68   10.00
  -1  10   0  175.28   11.70
  -1  10   0  161.08   13.90
   0 -10   0   13.30    3.20
   0 -10   0    6.10    5.50
   0 -10   0   16.30    4.90
   0  10   0   10.80    2.60
   0  10   0    8.00    3.20
   0  10   0    5.60    5.40
  -1 -10   0  142.49   12.40
  -1 -10   0  121.39   10.10
  -1 -10   0  146.09    7.30
   1  10   0  140.09   10.30
   1  10   0  118.19    6.80
   1  10   0  122.19   12.20
  -2 -10   0    6.40    5.30
  -2 -10   0    5.70    2.00
  -2 -10   0    2.30    3.10
   2  10   0    5.20    5.40
   2  10   0    5.10    2.00
   2  10   0    4.20    2.70
  -3 -10   0  548.05   25.80
  -3 -10   0  553.54   19.40
  -3 -10   0  545.45   25.00
   3  10   0  554.74   24.90
   3  10   0  525.95   19.60
   3  10   0  541.15   26.10
  -4 -10   0  770.32   32.30
  -4 -10   0  781.92   26.70
  -4 -10   0  774.22   32.90
   4  10   0  687.33   26.80
   4  10   0  781.02   32.60
   4  10   0  847.52   34.10
  -5 -10   0  225.18   14.50
  -5 -10   0  216.68   10.30
  -5 -10   0  214.18   14.60
   5  10   0  210.68   10.80
   5  10   0  226.48   15.60
   5  10   0  243.78   14.80
  -6 -10   0    1.60    4.20
  -6 -10   0    2.40    2.10
   6  10   0    0.80    5.20
   6  10   0   -2.40    1.90
   6  10   0    1.20    4.80
  -7 -10   0  123.79   11.30
   7  10   0  144.19    9.60
   7  10   0  136.39   12.20
   7  10   0  156.78   11.90
  -8 -10   0  180.28   11.00
   8  10   0  193.18   14.50
   8  10   0  153.78   10.90
   8  10   0  186.88   13.60
   8  10   0  186.98   13.70
  -9 -10   0  362.86   17.50
   9  10   0  327.47   18.90
   9  10   0  300.87   17.10
   9  10   0  322.47   19.30
   9  10   0  333.87   19.50
 -10 -10   0   12.60    4.30
  10  10   0    9.60    5.70
  10  10   0   11.10    5.50
  10  10   0   18.00    5.30
  10  10   0   11.40    4.80
 -11 -10   0   -3.00    2.40
  11  10   0    2.10    4.40
  11  10   0   13.10    4.70
  11  10   0    4.50    3.60
  11  10   0    1.10    4.90
 -12 -10   0   23.60    6.10
  12  10   0   14.60    5.90
  12  10   0   18.10    7.00
  12  10   0   18.60    6.50
  12  10   0   25.00    7.30
  13  10   0  282.07   18.50
  13  10   0  275.37   19.30
  13  10   0  297.57   18.00
  14  10   0   19.80    6.90
  14  10   0   17.50    6.60
  14  10   0   22.30    5.50
  14  10   0   16.50    7.00
  15  10   0  185.88   16.40
  15  10   0  201.78   15.20
  15  10   0  184.68   13.40
  15  10   0  186.48   17.00
  16  10   0    7.70    5.00
  16  10   0    2.70    4.50
  17  10   0   -4.70    3.80
  12 -11   0   26.30   14.10
  12 -11   0   25.90    6.30
  11 -11   0  212.58   16.40
  11 -11   0  221.18   20.10
 -11  11   0  299.67   21.40
  10 -11   0  159.98   15.90
  10 -11   0  159.68   13.50
   9 -11   0   19.50    5.20
   9 -11   0    3.20    5.00
  -9  11   0   26.80    7.20
   8 -11   0   23.80    7.30
   8 -11   0   33.50    7.10
  -8  11   0   28.80    8.70
   7 -11   0  105.89   11.70
   7 -11   0  119.99   10.50
   7 -11   0   92.09   12.80
  -7  11   0  116.09   13.20
   6 -11   0   30.50    6.60
   6 -11   0   21.70    6.30
  -6  11   0   22.60    7.90
  -6  11   0   38.00    6.40
   5 -11   0    4.70    2.80
   5 -11   0    7.10    3.70
   5 -11   0   -1.30    4.00
  -5  11   0    4.10    5.50
  -5  11   0    0.10    1.60
   4 -11   0   78.49    7.50
   4 -11   0   90.59    9.00
   4 -11   0   75.79    9.00
  -4  11   0   91.49   11.80
  -4  11   0   83.79    8.30
   3 -11   0   39.30    6.50
   3 -11   0   27.90    6.50
   3 -11   0   32.80    5.10
  -3  11   0   29.50   10.30
   2 -11   0  231.48   12.60
   2 -11   0  223.68   11.70
   2 -11   0  210.28   14.40
   2 -11   0  207.48   16.60
  -2  11   0  210.78   17.00
  -2  11   0  222.48   14.00
   1 -11   0    1.20    2.60
   1 -11   0    4.90    3.90
   1 -11   0    8.60    5.40
   1 -11   0    6.90    2.40
  -1  11   0    7.90    3.70
  -1  11   0    4.40    5.90
   0 -11   0    2.40    3.90
   0 -11   0    4.20    5.80
   0 -11   0    3.20    1.60
   0 -11   0    7.00    2.60
   0  11   0    2.30    2.50
   0  11   0    6.60    5.70
  -1 -11   0   74.69   11.00
  -1 -11   0   47.40    7.80
  -1 -11   0   52.39    4.60
   1  11   0   58.59    6.90
   1  11   0   62.49   11.10
   1  11   0   39.20    4.20
  -2 -11   0   39.80    3.50
  -2 -11   0   44.90    7.50
   2  11   0   36.30    3.50
   2  11   0   32.10    6.40
   2  11   0   43.50    9.40
  -3 -11   0  584.64   27.10
  -3 -11   0  610.74   20.70
  -3 -11   0  610.74   28.70
   3  11   0  610.14   29.00
   3  11   0  549.74   20.80
   3  11   0  595.14   27.90
  -4 -11   0  222.88   14.90
  -4 -11   0  215.78    9.50
  -4 -11   0  204.28   15.00
   4  11   0  226.98   15.00
   4  11   0  209.48   10.00
   4  11   0  226.38   16.50
  -5 -11   0  113.49    6.70
  -5 -11   0  109.99   10.30
  -5 -11   0  103.49   10.70
   5  11   0  112.19   11.70
   5  11   0  103.19    7.00
   5  11   0  110.29   10.00
  -6 -11   0  144.99    8.30
  -6 -11   0  141.69   12.50
   6  11   0  147.19   11.90
   6  11   0  142.09   13.10
   6  11   0  131.39    8.80
  -7 -11   0  144.99   12.70
  -7 -11   0  150.58    9.30
   7  11   0  135.29   11.70
   7  11   0  155.88   13.80
  -8 -11   0  420.86   21.80
  -8 -11   0  409.06   18.20
   8  11   0  326.67   17.70
   8  11   0  414.76   22.70
  -9 -11   0  799.82   31.10
   9  11   0  775.32   35.10
   9  11   0  696.33   31.00
   9  11   0  813.52   35.00
 -10 -11   0  734.53   29.90
  10  11   0  692.43   36.30
  10  11   0  698.13   33.00
  10  11   0  673.83   30.40
  10  11   0  718.13   32.70
 -11 -11   0  416.06   21.40
  11  11   0  428.06   24.60
  11  11   0  468.45   24.40
  11  11   0  403.16   22.50
  11  11   0  423.76   23.30
 -12 -11   0  285.27   17.50
  12  11   0  307.37   19.00
  12  11   0  276.77   18.20
  12  11   0  292.17   19.90
  12  11   0  309.27   19.30
  13  11   0    3.90    5.40
  13  11   0   -2.10    4.80
  13  11   0    5.80    3.50
  14  11   0   26.10    5.40
  14  11   0    5.00    5.40
  14  11   0   14.50    6.20
  14  11   0   29.50    7.40
  15  11   0   -4.30    3.70
  15  11   0    7.20    4.80
  15  11   0    4.70    4.90
  16  11   0   49.20    9.10
  16  11   0   39.50    8.70
  17  11   0   62.89   11.60
  11 -12   0   58.39   13.50
  11 -12   0   48.10    8.90
  10 -12   0   40.40   10.40
  10 -12   0   34.30    7.40
   9 -12   0   98.99   10.70
   9 -12   0  120.09   14.20
  -9  12   0  140.99   14.30
   8 -12   0   32.30    7.30
   8 -12   0   39.00    8.70
  -8  12   0   42.10    9.80
   7 -12   0   19.40    6.70
   7 -12   0   17.00    5.40
  -7  12   0   30.80    8.70
   6 -12   0  127.39   10.50
   6 -12   0  105.59   11.30
   6 -12   0  102.59   10.70
  -6  12   0  106.59   12.80
   5 -12   0   42.20    9.10
   5 -12   0   31.20    6.90
   5 -12   0   38.90    6.10
  -5  12   0   43.80   10.30
   4 -12   0  210.38   12.30
   4 -12   0  218.98   14.00
   4 -12   0  176.98   14.00
  -4  12   0  201.38   13.60
  -4  12   0  192.78   17.00
   3 -12   0   14.00    4.60
   3 -12   0   10.50    3.30
   3 -12   0   12.20    4.40
  -3  12   0   15.70    4.30
  -3  12   0    3.30    5.60
   2 -12   0  102.19   10.30
  -2  12   0  104.09   14.80
  -2  12   0  112.59    9.90
   1 -12   0   24.00    4.50
   1 -12   0   26.30    6.40
   1 -12   0   32.20    4.40
  -1  12   0   23.70    5.70
  -1  12   0   35.00    9.40
   0 -12   0   49.00    4.90
   0 -12   0   74.39   10.30
   0 -12   0   49.80    4.40
   0  12   0   60.29    8.50
   0  12   0   57.99   13.00
  -1 -12   0    5.40    4.20
  -1 -12   0    6.00    5.80
  -1 -12   0    5.10    2.00
   1  12   0   13.30    4.20
   1  12   0    0.20    5.80
  -2 -12   0  696.83   30.40
  -2 -12   0  672.03   22.40
  -2 -12   0  648.74   31.20
   2  12   0  665.03   32.40
   2  12   0  596.14   22.40
   2  12   0  639.54   29.30
  -3 -12   0    1.70    1.30
  -3 -12   0   -0.90    5.10
  -3 -12   0    3.30    4.10
   3  12   0    3.10    6.20
   3  12   0    2.30    1.50
   3  12   0   -3.10    2.40
  -4 -12   0  237.48   15.80
  -4 -12   0  234.78    9.60
  -4 -12   0  204.68   15.90
   4  12   0  248.88   18.10
   4  12   0  202.38    9.80
   4  12   0  238.78   15.50
  -5 -12   0  206.28    9.40
  -5 -12   0  216.48   15.80
  -5 -12   0  200.08   14.80
   5  12   0  219.28   16.50
   5  12   0  214.08   15.00
   5  12   0  191.98   10.00
  -6 -12   0  147.99   21.50
  -6 -12   0  134.89   12.90
  -6 -12   0  138.89    7.90
   6  12   0  126.19    8.60
   6  12   0  145.69   14.40
  -7 -12   0  142.39   13.10
  -7 -12   0  149.59    9.00
   7  12   0  165.18   14.80
   7  12   0  148.89   10.30
  -8 -12   0  147.39    9.30
  -8 -12   0  133.69   12.60
   8  12   0  122.29    9.30
   8  12   0  139.19   14.00
  -9 -12   0  558.44   29.70
  -9 -12   0  724.43   28.00
   9  12   0  740.83   33.20
   9  12   0  708.13   32.90
   9  12   0  652.13   28.00
 -10 -12   0  409.96   19.80
  10  12   0  389.96   20.20
  10  12   0  364.66   21.90
  10  12   0  390.16   23.20
  10  12   0  409.66   23.40
 -11 -12   0   26.10    5.70
  11  12   0    2.60    4.70
  11  12   0    6.50    5.90
  11  12   0    9.70    3.50
 -12 -12   0  431.26   22.50
  12  12   0  468.05   26.20
  12  12   0  436.46   23.50
  12  12   0  433.76   24.60
  12  12   0  408.56   26.50
  13  12   0    7.80    6.50
  13  12   0   18.00    7.00
  14  12   0   -8.10    4.10
  14  12   0   -2.80    3.30
  15  12   0    1.20    4.10
  15  12   0    1.90    5.20
  15  12   0   11.80    4.80
  16  12   0   82.79   10.80
  17  12   0    0.30    4.80
  10 -13   0   28.80    6.40
   9 -13   0   17.50    6.90
   9 -13   0   29.10    7.00
   8 -13   0    7.80    5.90
   8 -13   0   16.80    5.10
  -8  13   0   38.10   10.00
   7 -13   0   28.40    7.70
   7 -13   0   29.80    7.40
  -7  13   0   45.70   11.20
   6 -13   0    3.50    3.50
   6 -13   0    8.30    4.10
   6 -13   0    1.30    4.10
  -6  13   0    6.50    5.60
   5 -13   0  218.08   13.60
   5 -13   0  207.48   14.50
   5 -13   0  201.48   15.20
  -5  13   0  156.48   16.50
   4 -13   0    2.50    3.80
   4 -13   0   11.80    4.50
  -4  13   0    6.50    6.50
   3 -13   0   11.90    2.90
   3 -13   0    3.00    3.90
   3 -13   0    4.90    3.70
  -3  13   0   -1.80    5.90
   2 -13   0    5.90    3.20
   2 -13   0    4.10    2.10
  -2  13   0    5.50    6.50
   1 -13   0    3.80    2.70
   1 -13   0    7.50    2.30
   1 -13   0    2.90    4.30
  -1  13   0    5.70    6.40
   0 -13   0   72.29   10.70
   0 -13   0   73.69    5.20
   0 -13   0   72.59    5.80
   0  13   0   81.69   13.40
  -1 -13   0  152.48    7.60
  -1 -13   0  157.18   13.80
  -1 -13   0  153.98    7.30
   1  13   0  157.48   15.30
  -2 -13   0   46.80    3.40
  -2 -13   0   68.69   12.10
  -2 -13   0   51.99    3.30
   2  13   0   80.29   13.40
  -3 -13   0   53.19    3.30
  -3 -13   0   50.19   15.10
   3  13   0   51.99    3.60
   3  13   0   68.79   12.90
  -4 -13   0  383.46   13.50
  -4 -13   0  415.06   22.30
   4  13   0  331.37   13.70
   4  13   0  378.76   35.00
  -5 -13   0  133.09    6.80
  -5 -13   0  137.39   12.70
   5  13   0  127.99    7.30
   5  13   0  138.19   14.80
  -6 -13   0   47.20   14.70
  -6 -13   0   52.89    4.50
  -6 -13   0   49.99    9.40
   6  13   0   54.59   11.20
   6  13   0   49.50    5.00
  -7 -13   0  248.28   12.00
  -7 -13   0  237.18   20.20
   7  13   0  244.88   12.80
   7  13   0  262.07   18.90
  -8 -13   0   10.90    2.90
   8  13   0    7.80    3.30
   8  13   0   14.70    7.70
  -9 -13   0    3.30    2.20
   9  13   0   -2.70    6.60
   9  13   0    3.20    4.30
   9  13   0    4.10    2.80
 -10 -13   0   48.50    5.80
  10  13   0   37.50    6.60
  10  13   0   48.00    9.80
 -11 -13   0  249.78   14.90
  11  13   0  233.78   18.20
  11  13   0  229.98   18.00
  11  13   0  236.48   17.50
  12  13   0   15.40    6.90
  12  13   0   12.60    4.60
  12  13   0   10.20    6.60
  13  13   0  335.57   21.90
  13  13   0  329.37   20.80
  14  13   0   16.60    7.20
  14  13   0   21.80    8.50
  14  13   0   22.10    6.60
  15  13   0   53.59   18.20
  15  13   0   47.50    9.80
  15  13   0   47.00    9.80
  16  13   0   -3.60    4.80
   9 -14   0   22.00    5.60
   9 -14   0   22.80    7.60
   8 -14   0   12.70    5.90
   8 -14   0   18.20    5.90
   7 -14   0   25.90    6.40
   7 -14   0   32.40    7.40
  -7  14   0   29.50    8.60
   6 -14   0    2.70    3.90
   6 -14   0    7.50    4.50
   6 -14   0    2.60    4.90
  -6  14   0    8.20    5.00
   5 -14   0    9.70    4.40
   5 -14   0   10.30    4.60
   5 -14   0   -0.40    4.60
  -5  14   0   14.00    6.30
   4 -14   0   33.90    5.70
   4 -14   0   34.70    8.20
   4 -14   0   32.30    6.60
  -4  14   0   41.50   10.60
   3 -14   0    3.40    3.80
   3 -14   0    2.60    2.50
   3 -14   0    3.20    3.40
  -3  14   0   -6.20    4.50
   2 -14   0   24.40    4.30
   2 -14   0   17.60    4.30
   2 -14   0   17.90    6.60
  -2  14   0   26.80    8.30
   1 -14   0   70.69    5.60
   1 -14   0   68.89    6.20
   1 -14   0   84.79   10.20
  -1  14   0   70.79   13.60
   0 -14   0   45.20    3.80
   0 -14   0   44.50    4.40
   0 -14   0   35.00    7.90
   0  14   0   47.10   10.90
  -1 -14   0   72.89    4.10
  -1 -14   0   58.49   10.20
  -1 -14   0   66.49    4.20
   1  14   0   76.29   13.40
  -2 -14   0  236.48   16.70
   2  14   0  194.08   17.80
  -3 -14   0  321.37   20.10
   3  14   0  300.27   21.50
  -4 -14   0   -5.10    3.20
   4  14   0    2.70    6.90
  -5 -14   0   38.90    8.30
  -5 -14   0   39.90    2.80
   5  14   0   42.00   11.00
   5  14   0   33.30    3.30
  -6 -14   0  193.18    8.60
  -6 -14   0  170.88   14.80
   6  14   0  169.88   16.10
   6  14   0  175.98    9.00
  -7 -14   0   29.20    3.60
   7  14   0   36.20   10.10
   7  14   0   31.50    4.80
   8  14   0  397.46   18.50
   8  14   0  431.96   25.80
  -9 -14   0   80.59    6.70
   9  14   0   55.99    6.70
   9  14   0   73.29   12.90
 -10 -14   0   89.99    7.80
  10  14   0   87.59   13.60
  10  14   0  102.29   13.20
  10  14   0   72.99    8.10
  11  14   0   43.90    9.90
  11  14   0   37.00    6.90
  11  14   0   53.99   10.60
  12  14   0   45.00    6.90
  12  14   0   44.40   10.00
  13  14   0    9.40    6.50
  13  14   0   11.10    4.70
  13  14   0    8.00    5.70
  14  14   0   -2.60    4.10
  14  14   0    6.30    5.30
  14  14   0    3.70    5.50
  15  14   0   36.90    8.10
  15  14   0   26.60    8.40
  16  14   0   30.20    7.80
   8 -15   0   94.49   13.40
   7 -15   0   27.00    7.80
   7 -15   0   24.90    6.30
   6 -15   0   23.60    6.30
   6 -15   0    9.50    9.20
  -6  15   0   21.20   10.00
   5 -15   0   -4.60    4.30
   5 -15   0    7.50    3.30
  -5  15   0   20.80    8.20
   4 -15   0    5.70    3.40
   4 -15   0   -1.00    3.30
   4 -15   0    5.40    4.70
  -4  15   0   11.00    6.80
   3 -15   0   12.50    3.90
   3 -15   0    8.00    4.40
   3 -15   0   11.10    3.20
  -3  15   0    0.80    5.40
   2 -15   0  165.58   14.60
   2 -15   0  191.18   12.00
   2 -15   0  164.58   10.60
  -2  15   0  203.98   18.10
   1 -15   0  195.18   10.30
   1 -15   0  185.28    9.60
   1 -15   0  213.08   16.10
  -1  15   0  168.88   16.80
   0 -15   0   28.10    8.10
   0 -15   0   26.30    3.10
   0 -15   0   29.90    2.90
   0  15   0   28.20    9.40
  -1 -15   0    4.40    4.50
   1  15   0   -3.20    4.90
  -2 -15   0   22.00    6.10
   2  15   0   31.20    9.50
  -3 -15   0   47.40    9.50
   3  15   0   37.80   10.30
  -4 -15   0   11.60    5.50
   4  15   0   16.10    8.00
  -5 -15   0   70.69   11.40
   5  15   0   84.59   14.70
  -6 -15   0   98.79   11.70
   6  15   0  103.59    5.50
   6  15   0  104.99   13.80
   7  15   0  107.89    6.80
   7  15   0  112.89   14.50
   8  15   0   35.50    5.20
   8  15   0   46.20   10.50
   9  15   0    6.80    3.10
   9  15   0    0.40    6.40
  10  15   0   -7.70    3.40
  10  15   0    3.10    5.90
  10  15   0    7.20    3.50
  11  15   0   34.90    9.10
  11  15   0   20.10    7.20
  11  15   0   33.50    6.30
  12  15   0   14.40    6.80
  12  15   0   -2.00    5.30
  12  15   0   12.50    5.00
  12  15   0    9.60    4.50
  13  15   0   85.89   12.80
  13  15   0   77.99   15.50
  13  15   0   86.09   11.40
  14  15   0  327.57   21.10
  14  15   0  333.67   22.40
  15  15   0    3.30    5.10
  15  15   0   18.70    6.50
   6 -16   0    6.30    5.60
   5 -16   0   20.70    5.80
   5 -16   0   13.10    5.40
   4 -16   0  128.29   10.70
   4 -16   0  156.08   13.80
  -4  16   0  159.88   17.40
   3 -16   0   18.80    6.60
   3 -16   0    9.60    4.10
  -3  16   0   22.30    7.80
   2 -16   0   45.00    8.70
  -2  16   0   54.79   12.00
   1 -16   0   16.80    6.80
   1 -16   0   23.10    3.40
   1 -16   0   26.50    3.20
   0 -16   0    3.20    4.60
   0  16   0   12.50    6.40
  -1 -16   0  163.28   14.60
   1  16   0  167.68   17.30
  -2 -16   0  137.29   13.60
   2  16   0  149.79   16.30
  -3 -16   0   34.20    7.80
   3  16   0   16.20    8.70
  -4 -16   0  195.18   16.40
   4  16   0  170.88   17.60
  -5 -16   0   43.00    8.90
   5  16   0   48.60   11.50
  -6 -16   0   26.90    7.50
   6  16   0   48.00   11.30
   7  16   0  155.88   16.80
   7  16   0  162.58    6.90
   8  16   0  168.28    8.90
   8  16   0  155.28    8.60
   8  16   0  174.58   17.30
   9  16   0   -0.50    2.30
   9  16   0    6.30    6.70
  10  16   0   20.10    4.80
  10  16   0   20.90    4.50
  10  16   0   36.80   10.20
  10  16   0   14.10    6.80
  11  16   0    7.00    6.40
  11  16   0    7.00    4.30
  11  16   0    5.90    5.00
  12  16   0   87.99   14.30
  12  16   0  111.29   10.20
  13  16   0  345.77   23.70
  13  16   0  358.36   22.20
  14  16   0  727.53   37.70
  14  16   0  763.72   35.10
   5 -17   0  161.38   14.60
   4 -17   0   36.30    7.90
   2 -17   0   37.10    9.90
  -2  17   0   34.50   10.40
   1 -17   0   22.20    7.10
  -1  17   0   21.60    7.60
   0 -17   0    7.40    5.00
   0  17   0   12.10    6.20
  -1 -17   0  162.18   14.80
   1  17   0  166.18   17.30
  -2 -17   0   24.10    7.50
   2  17   0   31.90   12.00
  -3 -17   0  176.78   15.60
   3  17   0  205.68   22.30
  -4 -17   0  141.59   14.40
   4  17   0  131.19   15.80
  -5 -17   0  111.19   15.40
   5  17   0  110.19   14.70
   6  17   0   54.29   12.20
   7  17   0    8.10    7.30
   8  17   0  101.29   16.60
   9  17   0   23.50    8.90
   9  17   0   14.80    3.00
  10  17   0   17.10    8.20
  10  17   0    6.10    4.90
  11  17   0   14.20    7.20
  11  17   0   18.40    5.10
  12  17   0  343.87   33.60
  13  17   0  185.08   19.50
   3 -18   0   43.50    9.80
   2 -18   0   72.09   12.30
   1 -18   0   23.90    7.20
   0 -18   0   59.39   11.30
  -1 -18   0   -4.10    3.40
   1  18   0    5.60    8.80
  -2 -18   0    9.00    5.20
   2  18   0   28.90    9.50
  -3 -18   0  135.89   14.00
   3  18   0  144.29   16.70
  -4 -18   0  292.27   21.30
   4  18   0  275.77   23.20
  -5 -18   0   -2.30    4.90
   5  18   0   19.60    8.20
   6  18   0  144.29   17.10
   7  18   0   72.99   14.30
   8  18   0   17.20    7.90
   9  18   0  136.89   16.30
  10  18   0   40.60   10.80
  11  18   0   -2.70    5.90
  12  18   0    9.70    6.60
  12  18  -1   29.60    8.30
  11  18  -1  246.28   19.80
  10  18  -1   49.40   11.00
   9  18  -1  286.87   23.00
   8  18  -1    9.60    7.50
   7  18  -1    3.60    6.50
   6  18  -1  318.97   24.80
   5  18  -1   10.70    7.40
   4  18  -1  183.08   18.50
  -4 -18   1  150.88   15.40
   3  18  -1   34.30    9.70
  -3 -18   1   19.40    5.80
   2  18  -1  148.39   16.50
  -2 -18   1  156.98   15.20
   1  18  -1   53.29   17.00
  -1 -18   1   26.70    7.60
   0 -18   1   31.70    8.40
   1 -18   1    4.10    4.40
   2 -18   1  109.09   12.50
   3 -18   1    1.60    3.90
  12  17  -1   38.50   10.00
  11  17  -1   44.90    7.20
  11  17  -1   31.10    8.70
  10  17  -1   13.40    6.50
   9  17  -1   -4.90    4.20
   9  17  -1    3.00    6.40
   8  17  -1   27.20    8.70
   7  17  -1  155.88   17.20
   7  17  -1  132.59    6.80
   6  17  -1  179.48   17.90
   5  17  -1    5.90    6.50
   4  17  -1  217.38   20.00
  -4 -17   1  183.78   16.40
   3  17  -1   14.40    7.50
  -3 -17   1   17.70    6.10
   2  17  -1   15.50   10.10
  -2 -17   1    1.70    4.00
   1  17  -1  112.89   14.20
  -1 -17   1  107.69   12.40
   0  17  -1   10.80    6.20
   0 -17   1   11.00    5.10
  -1  17  -1    9.70    6.10
   1 -17   1    4.80    2.30
   1 -17   1    0.60    3.60
   2 -17   1  117.19   12.60
   2 -17   1  112.09    8.40
   3 -17   1   -5.90    3.60
   3 -17   1    0.80    3.30
   5 -17   1   20.00    6.60
  14  16  -1   23.10    6.80
  14  16  -1   43.90    8.50
  13  16  -1  325.77   19.80
  13  16  -1  288.17   20.90
  12  16  -1   15.00    6.10
  11  16  -1  161.98   16.00
  11  16  -1  165.78   15.90
  10  16  -1    7.70    4.60
  10  16  -1   18.30    8.10
  10  16  -1    8.80    5.60
 -10 -16   1   15.10    3.60
   9  16  -1  552.44   24.00
   9  16  -1  523.65   30.50
   9  16  -1  567.54   32.00
  -9 -16   1  553.94   22.80
   8  16  -1  104.09   14.00
   8  16  -1  113.09    8.50
   7  16  -1   99.39   15.20
   7  16  -1   86.59    6.60
  -7 -16   1   91.89    5.80
   6  16  -1   11.10    2.40
   6  16  -1   10.80    6.60
  -6 -16   1    9.90    2.00
   5  16  -1   37.70    3.20
   5  16  -1   47.90   11.00
  -5 -16   1   41.60    2.50
   4  16  -1   64.59   13.40
  -4 -16   1   63.39   11.10
   3  16  -1   41.00   10.70
  -3 -16   1   64.39   11.60
   2  16  -1   60.89   12.60
  -2 -16   1   53.99    9.90
   1  16  -1   -1.00    5.10
  -1 -16   1    1.70    3.50
  -1 -16   1    2.30    1.30
  -1 -16   1    0.90    1.30
   0  16  -1   14.20    7.00
   0 -16   1   14.90    5.70
   0 -16   1   16.50    2.80
   0 -16   1   14.90    2.80
   1 -16   1   79.49    6.40
   1 -16   1   87.19    6.90
   1 -16   1   92.29   13.20
  -2  16  -1   24.80    9.10
   2 -16   1   21.80    4.20
   2 -16   1   23.50    4.70
   2 -16   1   21.80    6.50
  -3  16  -1    9.60    6.00
   3 -16   1    8.80    4.70
   3 -16   1   -1.30    3.10
  -4  16  -1   25.70    8.10
   4 -16   1   29.90    7.30
   4 -16   1   26.00    6.10
   5 -16   1    5.20    4.70
   5 -16   1   23.70    6.40
   6 -16   1   -0.30    4.80
   6 -16   1    0.60    3.40
   7 -16   1   90.09   13.40
  15  15  -1    7.50    5.10
  15  15  -1   -3.70    3.60
  14  15  -1   41.60    9.20
  14  15  -1   25.90    7.00
  13  15  -1    2.50    4.50
  12  15  -1    9.10    5.80
  12  15  -1   17.00    6.30
  11  15  -1   40.00    9.50
  11  15  -1   47.80   10.20
  11  15  -1   30.30    6.40
 -11 -15   1   30.60    6.00
  10  15  -1   15.20   10.00
  10  15  -1    7.30    4.00
  10  15  -1    5.00    5.70
 -10 -15   1    6.30    2.80
   9  15  -1   57.19   10.90
   9  15  -1   73.29   13.00
   9  15  -1   76.69    7.90
  -9 -15   1   73.99    6.80
   8  15  -1   11.80    7.60
   8  15  -1   10.80    3.60
  -8 -15   1    9.90    2.70
   7  15  -1  171.28   16.80
  -7 -15   1  179.48    9.60
   6  15  -1   14.50    7.90
   6  15  -1   26.10    4.20
  -6 -15   1   20.10    3.30
   5  15  -1   62.09   12.10
   5  15  -1   42.60    4.20
  -5 -15   1   44.00    3.60
  -5 -15   1   54.29   10.40
   4  15  -1   17.40    2.80
   4  15  -1   19.70    8.70
  -4 -15   1   12.30    6.30
  -4 -15   1   27.50    2.60
   3  15  -1   29.00    3.40
   3  15  -1   43.20   11.10
  -3 -15   1   42.80    3.20
  -3 -15   1   49.70    9.80
   2  15  -1  369.66   24.50
  -2 -15   1  356.96   13.50
  -2 -15   1  352.46   13.60
  -2 -15   1  341.97   21.50
   1  15  -1   58.89   12.70
  -1 -15   1   37.30    8.60
  -1 -15   1   46.70    4.00
  -1 -15   1   50.19    4.10
   0  15  -1   -1.60    5.10
   0 -15   1    2.50    1.70
   0 -15   1    7.10    2.40
   0 -15   1    3.90    4.10
  -1  15  -1  380.16   26.20
   1 -15   1  390.36   21.80
   1 -15   1  394.96   23.10
  -2  15  -1  183.98   17.90
   2 -15   1  168.68   14.60
   2 -15   1  203.78   11.20
   2 -15   1  195.18   11.90
  -3  15  -1   12.30    6.00
   3 -15   1    2.40    3.50
   3 -15   1   11.30    3.60
   3 -15   1    3.20    4.10
  -4  15  -1    6.10    5.70
   4 -15   1   -3.00    3.10
   4 -15   1   11.40    4.30
   4 -15   1    0.80    3.40
   5 -15   1  104.89   10.70
   5 -15   1  111.29   11.10
   5 -15   1   97.79   10.20
  -6  15  -1   77.09   16.00
   6 -15   1   74.89   11.40
   6 -15   1   66.29   10.50
   7 -15   1   56.09    9.50
   7 -15   1   58.49   10.50
   8 -15   1  -13.20    5.50
   8 -15   1   -0.60    3.80
  15  14  -1   14.00    5.00
  15  14  -1   13.20    6.00
  14  14  -1  125.39   13.30
  13  14  -1   35.90    8.30
  13  14  -1   26.00    8.20
  12  14  -1  182.48   15.90
  12  14  -1  161.88   15.50
  11  14  -1   -6.50    3.90
  11  14  -1    6.30    6.00
  11  14  -1    2.20    3.40
 -11 -14   1    7.60    3.20
  10  14  -1  156.38   15.20
  10  14  -1  186.18   15.90
  10  14  -1  174.68   12.70
 -10 -14   1  190.28   12.00
   9  14  -1   40.00    9.80
   9  14  -1   43.10    9.50
   9  14  -1   41.30    6.30
  -9 -14   1   48.00    5.60
   8  14  -1  266.77   19.40
   8  14  -1  208.88   13.00
  -8 -14   1  232.18   12.50
   7  14  -1  417.46   25.80
   7  14  -1  426.26   19.50
  -7 -14   1  464.85   22.20
   6  14  -1  254.77   13.40
   6  14  -1  291.07   20.70
  -6 -14   1  292.07   12.90
   5  14  -1  103.79    7.10
   5  14  -1  124.89   14.50
  -5 -14   1  107.29    6.60
  -5 -14   1  113.09   11.80
   4  14  -1   72.79    5.60
   4  14  -1   73.69   13.00
  -4 -14   1   93.59   13.00
  -4 -14   1   80.39    5.30
   3  14  -1  110.09    6.60
   3  14  -1  132.49   15.10
  -3 -14   1  123.99    6.60
  -3 -14   1  124.09   11.90
   2  14  -1   24.10    8.60
   2  14  -1   19.10    3.30
  -2 -14   1   24.40    3.30
  -2 -14   1   17.80    6.20
   1  14  -1   33.60    9.70
  -1 -14   1   39.10    4.20
  -1 -14   1   37.80    8.00
   0  14  -1   86.39   14.70
   0 -14   1  102.99   11.30
   0 -14   1  124.49    7.20
   0 -14   1  129.99    8.20
  -1  14  -1   45.50   10.70
   1 -14   1   34.70    8.00
  -2  14  -1   11.70    7.20
   2 -14   1    5.90    2.50
   2 -14   1    5.50    4.60
   2 -14   1    2.30    3.00
  -3  14  -1   10.90    6.10
   3 -14   1   13.00    3.40
   3 -14   1    8.60    3.60
   3 -14   1   14.10    5.30
  -4  14  -1    1.80    4.80
   4 -14   1    7.20    4.40
   4 -14   1   10.10    3.50
   4 -14   1   15.70    4.60
  -5  14  -1   16.40    7.10
   5 -14   1   32.60    6.30
   5 -14   1   16.10    5.70
   5 -14   1   24.10    6.20
  -6  14  -1   40.10   10.50
   6 -14   1   36.60    7.70
   6 -14   1   36.30   12.00
   6 -14   1   35.80    7.60
  -7  14  -1  113.49   18.30
   7 -14   1  106.49   10.90
   7 -14   1   93.29   13.30
   8 -14   1   74.09   10.60
   8 -14   1   75.39   12.60
   9 -14   1   10.50    4.80
   9 -14   1   -2.80    6.00
  16  13  -1   43.80    9.70
  15  13  -1   76.19   10.00
  15  13  -1   53.69   10.20
  14  13  -1   -3.60    4.70
  14  13  -1    3.10    4.90
  13  13  -1  223.48   18.50
  13  13  -1  196.38   15.80
 -13 -13   1  212.58   15.10
  12  13  -1  425.36   26.40
  12  13  -1  483.85   29.90
 -12 -13   1  469.15   24.10
  11  13  -1   -1.20    4.20
  11  13  -1    7.40    8.60
  11  13  -1    9.80    4.00
  10  13  -1  171.98   15.10
  10  13  -1  166.68   12.50
  10  13  -1  162.08   14.90
 -10 -13   1  169.38   11.70
   9  13  -1   14.90    4.80
   9  13  -1   28.30    8.00
   9  13  -1   19.60    6.60
  -9 -13   1   24.50    4.70
   8  13  -1   33.20    5.80
   8  13  -1   31.90    8.00
   8  13  -1   32.90    8.70
  -8 -13   1   27.60    4.60
  -8 -13   1   29.90    7.60
   7  13  -1  342.37   16.60
   7  13  -1  317.17   21.00
  -7 -13   1  305.87   19.90
  -7 -13   1  343.87   15.70
   6  13  -1  157.38   10.00
   6  13  -1  157.68   15.20
  -6 -13   1  185.38    9.80
  -6 -13   1  171.38   14.60
   5  13  -1  230.88   18.00
   5  13  -1  229.98   11.90
  -5 -13   1  233.68   11.20
  -5 -13   1  243.98   20.60
  -5 -13   1  227.58   16.30
   4  13  -1   12.40    8.40
   4  13  -1   14.30    3.40
  -4 -13   1   21.40    3.60
  -4 -13   1   13.80    5.20
   3  13  -1  174.28   19.40
   3  13  -1  188.38    9.70
  -3 -13   1  215.18   22.90
  -3 -13   1  200.08    9.40
   2  13  -1  129.99    7.70
   2  13  -1  144.79   14.80
  -2 -13   1  129.39   12.10
  -2 -13   1  153.58    8.00
   1  13  -1   57.59   11.30
   1  13  -1   46.50    4.80
   1  13  -1   45.60    9.80
  -1 -13   1   51.39    5.10
  -1 -13   1   46.70    8.90
   0  13  -1  287.27   20.70
   0  13  -1  293.97   18.40
   0 -13   1  298.17   18.60
   0 -13   1  305.17   14.40
  -1  13  -1  175.48   16.50
  -1  13  -1  184.48   14.40
   1 -13   1  189.88   11.50
   1 -13   1  176.58   13.90
   1 -13   1  188.28   13.30
  -2  13  -1   27.30    8.90
   2 -13   1   29.40    6.80
   2 -13   1   23.90    4.40
   2 -13   1   38.10    6.10
  -3  13  -1   91.79   14.90
   3 -13   1   75.29    6.90
   3 -13   1   67.79    7.80
  -4  13  -1  149.88   14.90
   4 -13   1  148.69   11.90
   4 -13   1  151.08   12.90
   4 -13   1  142.89   10.30
  -5  13  -1   82.59   13.90
   5 -13   1   87.59    8.90
   5 -13   1   89.89   10.00
   5 -13   1   83.59    9.80
  -6  13  -1   21.30    8.10
   6 -13   1   13.00    4.80
   6 -13   1   18.70    5.30
   6 -13   1   19.30    5.80
   7 -13   1   62.19   10.90
   7 -13   1   74.79    8.80
  -8  13  -1   23.90    7.20
   8 -13   1   16.60    6.90
   8 -13   1    8.20    4.30
  -9  13  -1   46.70   10.20
   9 -13   1    8.30    5.20
   9 -13   1    8.80    6.20
  10 -13   1    0.70    3.30
  16  12  -1   30.50    8.40
  15  12  -1    3.80    6.30
  15  12  -1    0.90    4.00
  15  12  -1    0.50    3.10
  14  12  -1   10.40    5.20
  14  12  -1    6.40    6.10
  13  12  -1   65.59   10.30
  13  12  -1   58.99   11.30
  13  12  -1   62.79    8.00
 -13 -12   1   63.29    9.30
  12  12  -1   47.00    9.50
  12  12  -1   55.19   11.00
  12  12  -1   42.20    7.90
 -12 -12   1   52.59    8.30
  11  12  -1  189.98   14.30
  11  12  -1  182.08   15.00
  11  12  -1  201.28   14.90
  11  12  -1  196.78   16.10
 -11 -12   1  188.68   13.40
  10  12  -1  102.29   10.40
  10  12  -1   81.29    9.10
  10  12  -1  105.39   14.00
  10  12  -1   90.99   11.10
 -10 -12   1   96.69    8.90
   9  12  -1  339.07   21.20
   9  12  -1  304.47   17.50
   9  12  -1  354.06   21.20
  -9 -12   1  348.67   17.50
  -9 -12   1  340.47   19.90
   8  12  -1   32.20    7.60
   8  12  -1   37.00    6.60
   8  12  -1   34.10    8.80
  -8 -12   1   38.50    6.00
  -8 -12   1   27.20    6.60
   7  12  -1  107.39   12.20
   7  12  -1   86.79    7.90
  -7 -12   1   90.79   10.50
  -7 -12   1   90.99    7.30
   6  12  -1   46.80    8.10
   6  12  -1   53.49   10.40
  -6 -12   1   41.40    4.80
  -6 -12   1   49.50    9.10
   5  12  -1  770.72   29.50
   5  12  -1  787.62   36.00
   5  12  -1  850.21   36.50
  -5 -12   1  777.72   28.70
  -5 -12   1  773.72   34.90
  -5 -12   1  797.62   35.40
   4  12  -1   79.99    6.40
   4  12  -1   98.99   13.70
   4  12  -1   84.99    9.30
  -4 -12   1   78.89    5.70
  -4 -12   1   86.39    9.50
  -4 -12   1   86.59   10.60
   3  12  -1  143.19   14.00
   3  12  -1  159.18   12.30
   3  12  -1  150.58    8.50
  -3 -12   1  139.39   11.90
  -3 -12   1  145.29   13.70
  -3 -12   1  148.29    8.00
   2  12  -1  167.68   12.80
   2  12  -1  195.28   16.40
   2  12  -1  184.68    9.70
  -2 -12   1  199.68   14.40
  -2 -12   1  193.38    9.60
  -2 -12   1  201.28   16.10
   1  12  -1   67.09    9.40
   1  12  -1   85.69   12.70
   1  12  -1   52.09    5.30
  -1 -12   1   61.59    9.70
  -1 -12   1   58.39   11.00
  -1 -12   1   68.49    5.70
   0  12  -1    5.70    7.80
   0  12  -1    3.10    2.50
   0  12  -1   11.80    4.00
   0 -12   1    8.90    3.20
   0 -12   1    3.40    4.00
  -1  12  -1   -4.10    4.60
  -1  12  -1    8.30    4.10
   1 -12   1    1.90    2.60
   1 -12   1    1.30    3.20
   1 -12   1    3.40    2.00
  -2  12  -1  373.46   19.50
  -2  12  -1  351.26   22.70
   2 -12   1  374.36   20.50
   2 -12   1  351.56   16.20
   2 -12   1  355.96   17.60
  -3  12  -1  197.48   13.20
  -3  12  -1  188.48   16.60
   3 -12   1  201.48   11.60
   3 -12   1  181.48   13.60
   3 -12   1  176.68   12.40
  -4  12  -1   -1.00    1.90
  -4  12  -1    1.20    5.00
   4 -12   1    0.60    4.20
   4 -12   1   -0.60    3.50
   4 -12   1    8.20    3.50
  -5  12  -1   36.50    9.60
  -5  12  -1   57.79    6.80
   5 -12   1   56.49    8.00
   5 -12   1   59.39    9.10
   5 -12   1   59.29    9.50
  -6  12  -1   94.69   12.80
   6 -12   1  105.09   10.60
   6 -12   1   97.99    9.20
   6 -12   1  104.59   11.60
  -7  12  -1  145.49   15.80
   7 -12   1  161.78   14.80
   7 -12   1  168.78   13.20
  -8  12  -1   16.40    6.20
   8 -12   1    2.40    5.40
   8 -12   1   17.50    5.40
  -9  12  -1  134.89   15.00
   9 -12   1  109.29   10.70
   9 -12   1  127.29   13.90
 -10  12  -1   56.29   12.00
  10 -12   1   50.59    8.10
  10 -12   1   54.59   11.90
  11 -12   1   13.70    7.20
  11 -12   1    2.50    3.50
  16  11  -1   66.39    9.80
  16  11  -1   66.79   12.40
  15  11  -1    7.60    5.30
  15  11  -1   12.70    5.20
  14  11  -1  257.77   16.40
  14  11  -1  264.27   20.10
  14  11  -1  260.97   17.40
 -14 -11   1  254.97   17.70
  13  11  -1   24.00    6.20
  13  11  -1   24.60    7.90
  13  11  -1   20.30    6.70
 -13 -11   1   23.70    5.60
  12  11  -1   80.99   12.40
  12  11  -1   64.99    8.10
  12  11  -1   64.19   10.20
 -12 -11   1   74.09    8.60
  11  11  -1   11.40    4.50
  11  11  -1   10.50    6.10
  11  11  -1   13.40    6.10
 -11 -11   1    9.30    3.70
  10  11  -1  402.66   21.90
  10  11  -1  457.85   23.60
  10  11  -1  421.26   22.80
  10  11  -1  431.46   24.20
 -10 -11   1  440.26   21.60
   9  11  -1   79.69   11.20
   9  11  -1   72.39   11.10
   9  11  -1   54.39    8.10
  -9 -11   1   62.69    7.00
   8  11  -1   18.20    7.10
   8  11  -1   24.90    5.20
   8  11  -1   28.00    7.40
  -8 -11   1   13.50    5.30
  -8 -11   1   37.50    5.80
   7  11  -1  310.27   16.60
   7  11  -1  376.66   24.10
   7  11  -1  341.77   20.20
  -7 -11   1  375.36   16.80
  -7 -11   1  334.87   19.40
   6  11  -1  663.53   30.70
   6  11  -1  672.33   30.60
  -6 -11   1  653.53   29.90
  -6 -11   1  663.33   25.70
   5  11  -1 1973.70   69.19
   5  11  -1 1897.71   68.39
   5  11  -1 1782.72   62.89
  -5 -11   1 1889.31   62.29
  -5 -11   1 1919.21   68.29
   4  11  -1 3936.21  125.19
   4  11  -1 3370.26  117.29
   4  11  -1 3741.93  123.69
  -4 -11   1 3780.82  123.59
  -4 -11   1 3720.43  123.89
  -4 -11   1 3803.02  116.99
   3  11  -1    4.10    2.10
   3  11  -1    0.20    5.20
   3  11  -1    1.60    3.40
  -3 -11   1    3.30    4.90
  -3 -11   1    2.80    3.50
  -3 -11   1    2.90    2.00
   2  11  -1   73.49    9.70
   2  11  -1   87.59   12.50
   2  11  -1   68.39    5.60
  -2 -11   1   79.29    8.80
  -2 -11   1   61.79   16.70
  -2 -11   1   81.19    5.80
   1  11  -1  486.45   25.90
   1  11  -1  490.35   23.10
   1  11  -1  439.96   18.70
  -1 -11   1  504.85   19.30
  -1 -11   1  499.65   23.60
  -1 -11   1  464.55   24.80
   0  11  -1   27.60    5.30
   0  11  -1   18.40    3.80
   0  11  -1   23.60    7.80
   0 -11   1   23.30    4.40
   0 -11   1   19.80    5.50
   0 -11   1   25.10    7.80
  -1  11  -1  157.78   14.20
  -1  11  -1  147.59    9.30
  -1  11  -1  162.98   11.60
   1 -11   1  133.09   11.20
   1 -11   1  154.58   13.80
   1 -11   1  158.58   10.00
  -2  11  -1  234.88   14.40
  -2  11  -1  252.27   18.00
   2 -11   1  240.68   12.40
   2 -11   1  230.48   15.00
   2 -11   1  256.87   17.80
   2 -11   1  236.88   13.30
  -3  11  -1   64.69   12.30
  -3  11  -1   54.49    7.80
   3 -11   1   63.89    8.20
   3 -11   1   49.60    5.70
   3 -11   1   54.99    8.10
  -4  11  -1  118.49   13.20
   4 -11   1  145.39   11.40
   4 -11   1  131.29   11.10
   4 -11   1  121.19    9.40
  -5  11  -1    9.10    3.50
  -5  11  -1    1.20    5.60
   5 -11   1   -6.20    3.30
   5 -11   1    4.20    3.00
   5 -11   1    0.80    3.30
  -6  11  -1   27.80    9.00
  -6  11  -1   11.40    3.60
   6 -11   1   11.50    4.10
   6 -11   1   12.20    4.60
   6 -11   1    7.30    5.10
  -7  11  -1    8.30    2.90
  -7  11  -1   -4.50    4.50
   7 -11   1    4.60    3.40
   7 -11   1    1.90    3.20
   7 -11   1   -5.90    3.40
  -8  11  -1   26.40    6.20
  -8  11  -1   33.10    9.10
   8 -11   1   24.10    7.80
   8 -11   1   26.10    6.40
  -9  11  -1    7.20    4.70
   9 -11   1    0.40    3.30
   9 -11   1    2.00    5.20
 -10  11  -1   21.90    8.30
  10 -11   1   11.40    5.00
  10 -11   1    6.40    6.30
  11 -11   1   12.50    8.30
  11 -11   1    1.10    3.90
  12 -11   1    8.30    5.30
  12 -11   1    7.00    8.20
  16  10  -1   24.10    6.20
  16  10  -1    9.20    5.70
  16  10  -1   13.20    5.20
  15  10  -1    8.00    5.50
  15  10  -1   11.30    5.40
  15  10  -1   17.40    5.50
  14  10  -1   72.79   12.10
  14  10  -1   78.49    9.60
 -14 -10   1   70.19   10.60
  13  10  -1    1.90    4.70
  13  10  -1   -3.80    3.30
  13  10  -1    8.70    3.60
 -13 -10   1    8.60    4.20
  12  10  -1  193.58   13.50
  12  10  -1  170.98   15.20
  12  10  -1  197.48   14.40
 -12 -10   1  190.38   14.20
  11  10  -1  363.76   20.30
  11  10  -1  325.57   19.10
  11  10  -1  365.46   21.80
  11  10  -1  371.76   21.10
 -11 -10   1  356.76   19.70
  10  10  -1  159.48   12.80
  10  10  -1  183.58   13.60
  10  10  -1  167.78   12.80
  10  10  -1  149.88   13.60
 -10 -10   1  181.38   12.60
   9  10  -1   33.20    6.90
   9  10  -1   27.80    7.40
   9  10  -1   26.90    7.10
   9  10  -1   24.90    6.00
  -9 -10   1   22.10    5.10
   8  10  -1  269.27   15.30
   8  10  -1  280.67   17.40
   8  10  -1  267.47   17.30
   8  10  -1  279.47   17.20
  -8 -10   1  260.87   16.10
  -8 -10   1  260.47   14.40
   7  10  -1    6.00    3.40
   7  10  -1    5.60    3.10
   7  10  -1    9.70    5.60
  -7 -10   1    6.10    2.80
   6  10  -1  246.88   15.40
   6  10  -1  239.78   15.90
  -6 -10   1  245.28   15.50
  -6 -10   1  225.18   12.10
   5  10  -1  268.57   15.90
   5  10  -1  256.97   13.00
   5  10  -1  267.87   16.80
  -5 -10   1  259.87   16.00
  -5 -10   1  258.37   12.50
   4  10  -1  644.04   26.00
   4  10  -1  743.83   31.50
   4  10  -1  704.43   30.30
  -4 -10   1  729.53   30.70
  -4 -10   1  712.13   30.30
  -4 -10   1  687.73   25.50
   3  10  -1  348.57   15.80
   3  10  -1  386.86   19.60
   3  10  -1  426.06   21.80
  -3 -10   1  413.26   15.90
  -3 -10   1  388.86   20.40
  -3 -10   1  381.96   19.70
   2  10  -1  120.89   11.60
   2  10  -1  112.19    7.00
   2  10  -1  131.79   10.10
  -2 -10   1  108.09    9.40
  -2 -10   1  123.69    7.20
  -2 -10   1  111.29   11.00
   1  10  -1   26.20    5.20
   1  10  -1   22.90    3.70
   1  10  -1   27.90    7.60
  -1 -10   1   17.80    5.00
  -1 -10   1   23.40    3.80
  -1 -10   1   18.70    6.50
   0  10  -1  463.85   19.60
   0  10  -1  517.95   23.20
   0  10  -1  520.45   25.70
   0 -10   1  513.95   25.30
   0 -10   1  515.25   23.40
   0 -10   1  494.95   20.00
  -1  10  -1  186.68   11.90
  -1  10  -1  175.48   14.30
  -1  10  -1  168.08   10.10
   1 -10   1  199.58   11.00
   1 -10   1  201.48   17.60
   1 -10   1  190.38   12.60
  -2  10  -1   38.80    6.10
  -2  10  -1   30.30    8.30
   2 -10   1   28.90    8.40
   2 -10   1   34.00    6.10
   2 -10   1   31.40    6.40
  -3  10  -1   32.90    8.40
   3 -10   1   44.10    9.40
   3 -10   1   24.90    5.50
   3 -10   1   39.20    6.90
   3 -10   1   34.10    5.20
  -4  10  -1   40.10    6.30
  -4  10  -1   32.40    9.00
   4 -10   1   34.80    5.70
   4 -10   1   47.60    7.70
   4 -10   1   26.30    8.10
   4 -10   1   35.20    7.00
  -5  10  -1  413.76   24.70
  -5  10  -1  439.06   20.60
   5 -10   1  431.06   21.40
   5 -10   1  418.26   20.30
   5 -10   1  418.86   22.10
  -6  10  -1   41.40    6.70
  -6  10  -1   37.30    9.30
   6 -10   1   36.30    7.00
   6 -10   1   37.70    8.10
   6 -10   1   27.50    5.90
  -7  10  -1    0.10    5.00
   7 -10   1    4.50    3.10
   7 -10   1    4.10    5.00
   7 -10   1   -0.80    2.60
  -8  10  -1  183.48   16.70
  -8  10  -1  187.78   12.80
   8 -10   1  210.78   17.00
   8 -10   1  207.58   13.80
  -9  10  -1   30.30    7.60
  -9  10  -1   26.30    5.10
   9 -10   1   25.70    7.40
   9 -10   1   24.50    5.70
 -10  10  -1  169.68   16.00
  10 -10   1  151.58   16.00
  10 -10   1  188.28   15.80
 -11  10  -1  127.99   26.10
  11 -10   1   88.09   14.20
  11 -10   1  102.79   10.30
 -12  10  -1   36.30    9.50
  12 -10   1   31.00    6.50
  12 -10   1   24.50    8.80
  13 -10   1  113.69   11.50
  16   9  -1   69.69   11.60
  16   9  -1   58.79    9.30
  16   9  -1   74.99   13.10
  15   9  -1   -0.10    4.30
  15   9  -1   12.00    5.40
  14   9  -1  193.98   16.40
  14   9  -1  184.38   12.60
  14   9  -1  204.28   14.30
 -14  -9   1  184.78   15.20
  13   9  -1   43.40    8.20
  13   9  -1   31.80    8.10
  13   9  -1   31.50    5.60
 -13  -9   1   28.40    6.50
  12   9  -1  582.74   27.10
  12   9  -1  605.54   27.00
  12   9  -1  591.04   30.00
 -12  -9   1  562.94   28.10
  11   9  -1   57.99   10.30
  11   9  -1   72.09   10.00
  11   9  -1   77.29    8.10
  11   9  -1   90.39   12.00
 -11  -9   1   71.69    9.80
  10   9  -1    6.10    3.60
  10   9  -1    0.60    3.30
  10   9  -1    3.80    4.80
  10   9  -1    9.30    5.20
 -10  -9   1    1.70    3.10
   9   9  -1  219.48   14.30
   9   9  -1  233.08   15.10
   9   9  -1  265.27   16.70
   9   9  -1  231.08   14.70
   9   9  -1  227.88   15.50
  -9  -9   1  236.48   14.20
   8   9  -1   75.79    9.10
   8   9  -1   82.59    9.00
   8   9  -1   73.19    7.80
   8   9  -1   78.39    9.00
  -8  -9   1   70.89    7.10
   7   9  -1  233.28   13.60
   7   9  -1  249.28   15.40
   7   9  -1  256.97   22.80
   7   9  -1  250.77   15.40
  -7  -9   1  250.27   13.30
  -7  -9   1  258.37   15.00
   6   9  -1    8.10    4.00
   6   9  -1   12.90    5.60
  -6  -9   1    3.50    2.10
  -6  -9   1    8.20    3.00
   5   9  -1  470.65   22.70
   5   9  -1  524.65   23.30
   5   9  -1  432.46   19.50
  -5  -9   1  459.85   22.20
  -5  -9   1  506.45   19.70
   4   9  -1   53.59    5.20
   4   9  -1   57.79    6.70
   4   9  -1   67.19    9.40
  -4  -9   1   63.89    7.80
  -4  -9   1   57.99    8.50
  -4  -9   1   52.99    4.90
   3   9  -1   36.30    4.60
   3   9  -1   40.50    6.60
   3   9  -1   37.80    7.80
  -3  -9   1   43.80    7.70
  -3  -9   1   40.10    4.20
  -3  -9   1   29.20    5.70
   2   9  -1   67.29    5.30
   2   9  -1   60.69    9.10
   2   9  -1   68.79    6.90
  -2  -9   1   80.59    7.60
  -2  -9   1   68.49    8.60
  -2  -9   1   75.59    5.40
   1   9  -1   35.00    6.10
   1   9  -1   36.50    7.70
   1   9  -1   29.10    4.00
  -1  -9   1   36.50    7.60
  -1  -9   1   33.30    4.40
  -1  -9   1   31.90    6.00
   0   9  -1   10.70    2.80
   0   9  -1    8.60    5.20
   0   9  -1   13.60    3.80
   0  -9   1   11.30    3.10
   0  -9   1   17.00    5.80
   0  -9   1   16.50    4.40
  -1   9  -1  109.49    7.60
  -1   9  -1  122.49   11.40
  -1   9  -1  134.79    9.30
   1  -9   1  137.19   11.50
   1  -9   1  125.99    8.20
   1  -9   1  109.99    9.10
  -2   9  -1   68.49    6.40
  -2   9  -1   76.29    9.50
  -2   9  -1   84.89    7.20
   2  -9   1   77.19    7.50
   2  -9   1   74.49    7.00
   2  -9   1   81.49    9.90
  -3   9  -1   55.99    9.90
   3  -9   1   83.49    6.70
   3  -9   1   71.19    9.60
   3  -9   1   80.59    7.50
   3  -9   1   76.89    7.60
  -4   9  -1  110.59    8.70
  -4   9  -1  123.79   12.60
   4  -9   1  124.29    9.70
   4  -9   1  131.49   12.90
   4  -9   1  126.89   10.70
   4  -9   1  120.79    8.90
  -5   9  -1    2.10    5.10
  -5   9  -1    6.90    3.00
   5  -9   1   -0.20    3.90
   5  -9   1   -1.50    4.80
   5  -9   1    2.30    3.20
   5  -9   1    0.20    3.30
  -6   9  -1   41.40    6.60
  -6   9  -1   24.30    8.00
   6  -9   1   36.30    6.40
   6  -9   1   38.00    7.70
   6  -9   1   36.00    6.40
  -7   9  -1    5.20    2.90
  -7   9  -1    6.50    5.50
   7  -9   1    0.30    4.40
   7  -9   1    2.60    3.20
   7  -9   1   -0.30    1.60
  -8   9  -1   22.10    4.70
  -8   9  -1   23.30    7.70
   8  -9   1    8.40    7.70
   8  -9   1   18.80    5.00
  -9   9  -1   69.39   12.40
  -9   9  -1   52.49    6.40
   9  -9   1   56.69    8.40
   9  -9   1   55.99   10.50
 -10   9  -1   41.90    9.60
 -10   9  -1   28.00    6.10
  10  -9   1   27.90    6.10
  10  -9   1   40.30    9.50
 -11   9  -1   95.09   12.10
  11  -9   1   72.79   13.50
 -12   9  -1   80.79   14.00
  12  -9   1   63.49   13.70
  12  -9   1   71.79    8.60
 -13   9  -1   43.80    9.60
  17   8  -1   56.49   10.70
  16   8  -1   17.50    5.90
  16   8  -1   21.20    8.10
  16   8  -1   45.50    9.70
  15   8  -1  246.78   14.30
  15   8  -1  254.97   19.30
  15   8  -1  250.27   15.80
  15   8  -1  273.47   20.80
  14   8  -1   69.29    8.60
  14   8  -1   72.99   12.00
  14   8  -1   70.29    7.50
 -14  -8   1   55.49    9.70
  13   8  -1   -0.40    3.80
  13   8  -1    9.40    5.10
  13   8  -1    0.80    2.50
 -13  -8   1    0.50    3.10
  12   8  -1  499.25   26.30
  12   8  -1  469.35   22.60
  12   8  -1  509.45   23.60
 -12  -8   1  472.15   25.00
  11   8  -1   94.89   10.30
  11   8  -1   92.29    9.70
  11   8  -1   79.19    7.80
  11   8  -1   91.49   12.30
 -11  -8   1   79.69    9.00
  10   8  -1   -0.50    2.90
  10   8  -1    4.30    4.60
  10   8  -1   -2.70    2.10
  10   8  -1   -0.30    2.90
  10   8  -1   -2.80    3.80
 -10  -8   1    0.30    2.70
   9   8  -1  176.48   13.00
   9   8  -1  165.78   12.40
   9   8  -1  189.88   12.80
   9   8  -1  171.38   11.70
   9   8  -1  183.98   13.50
  -9  -8   1  162.98   11.70
   8   8  -1  100.79    9.60
   8   8  -1   98.89    9.70
   8   8  -1  102.69    8.70
   8   8  -1  118.79   11.70
   8   8  -1   91.39    8.60
  -8  -8   1  105.19    8.80
   7   8  -1   57.49    8.00
   7   8  -1   46.50    7.70
   7   8  -1   43.60    6.40
   7   8  -1   47.10    7.60
  -7  -8   1   56.59    7.90
  -7  -8   1   50.69    5.80
   6   8  -1    2.10    3.70
   6   8  -1    5.40    3.20
  -6  -8   1    1.90    2.40
  -6  -8   1    3.10    3.10
   5   8  -1  149.69   10.50
   5   8  -1  141.29    8.90
   5   8  -1  140.49   10.70
  -5  -8   1  145.49   10.20
  -5  -8   1  135.89    8.50
   4   8  -1 1810.32   59.89
   4   8  -1 1827.32   63.09
   4   8  -1 1844.12   63.09
  -4  -8   1 1803.32   62.59
  -4  -8   1 1785.32   59.19
  -4  -8   1 1815.12   63.09
   3   8  -1 1332.17   47.30
   3   8  -1 1299.17   44.00
   3   8  -1 1315.37   47.80
  -3  -8   1 1282.77   47.20
  -3  -8   1 1323.67   43.60
  -3  -8   1 1304.57   47.10
   2   8  -1   90.99    6.30
   2   8  -1  105.59   10.10
   2   8  -1   98.29    8.10
  -2  -8   1   91.09    7.90
  -2  -8   1  116.19   10.00
  -2  -8   1   96.19    6.20
   1   8  -1  283.27   16.20
   1   8  -1  269.87   14.30
   1   8  -1  281.07   12.30
  -1  -8   1  271.27   14.50
  -1  -8   1  299.67   12.50
  -1  -8   1  270.67   16.00
   0   8  -1  914.21   33.60
   0   8  -1  894.71   35.90
   0   8  -1  869.71   31.00
   0  -8   1  891.11   31.20
   0  -8   1  860.61   33.50
   0  -8   1  881.31   35.30
  -1   8  -1  646.84   26.00
  -1   8  -1  673.93   28.80
  -1   8  -1  590.84   24.20
   1  -8   1  660.73   24.80
   1  -8   1  658.23   26.40
   1  -8   1  671.73   28.60
  -2   8  -1  921.61   38.00
  -2   8  -1  939.51   35.20
  -2   8  -1  921.01   34.40
   2  -8   1  967.10   35.90
   2  -8   1  986.00   35.00
   2  -8   1  974.90   38.40
  -3   8  -1   45.90    8.60
   3  -8   1   38.40    6.20
   3  -8   1   40.20    8.10
  -4   8  -1  263.87   13.80
  -4   8  -1  262.07   16.80
   4  -8   1  265.47   14.30
   4  -8   1  265.17   15.40
   4  -8   1  274.77   14.10
   4  -8   1  282.77   17.60
  -5   8  -1  590.74   28.20
  -5   8  -1  549.95   23.90
   5  -8   1  583.44   25.10
   5  -8   1  593.64   26.70
   5  -8   1  600.14   32.20
   5  -8   1  593.44   25.20
  -6   8  -1  292.37   14.90
  -6   8  -1  281.87   18.70
   6  -8   1  266.97   18.60
   6  -8   1  293.07   17.90
   6  -8   1  272.57   15.30
  -7   8  -1  196.18   15.70
  -7   8  -1  191.88   11.90
   7  -8   1  225.98   16.30
   7  -8   1  197.58   16.20
   7  -8   1  209.38   13.10
  -8   8  -1   24.30    7.20
  -8   8  -1   31.20    5.60
   8  -8   1   27.70    7.90
   8  -8   1   36.70    6.70
   8  -8   1   23.60    5.70
  -9   8  -1   47.60    6.80
  -9   8  -1   48.60   10.10
   9  -8   1   62.49   10.90
   9  -8   1   49.90    7.90
 -10   8  -1   10.60    5.30
 -10   8  -1    8.50    3.20
  10  -8   1    3.10    4.60
  10  -8   1    3.50    3.10
 -11   8  -1   24.00    7.70
 -11   8  -1    8.70    4.00
  11  -8   1   16.50    6.70
  11  -8   1   13.60    4.30
 -12   8  -1  401.86   25.00
  12  -8   1  412.56   27.80
 -13   8  -1  120.89   13.20
  13  -8   1   90.99    9.60
  13  -8   1   77.59   14.60
 -14   8  -1  160.18   14.50
  14  -8   1  109.59   10.90
  17   7  -1   27.60    7.40
  16   7  -1   -7.00    4.50
  16   7  -1   -0.90    4.10
  16   7  -1   11.60    5.50
  15   7  -1   55.79   10.00
  15   7  -1   32.00    9.20
  15   7  -1   41.30    7.70
  15   7  -1   57.99    6.20
  14   7  -1   31.60    5.70
  14   7  -1   29.00    7.60
  14   7  -1   37.60    7.40
  13   7  -1  208.08   16.20
  13   7  -1  221.68   13.10
  13   7  -1  208.58   13.90
 -13  -7   1  220.18   16.30
  12   7  -1  683.93   32.60
  12   7  -1  687.03   29.00
  12   7  -1  741.83   30.10
 -12  -7   1  690.53   32.40
  11   7  -1  147.49   13.00
  11   7  -1  177.08   13.70
  11   7  -1  149.39   10.50
  11   7  -1  158.58   11.70
 -11  -7   1  148.19   12.20
  10   7  -1   -2.30    3.50
  10   7  -1    4.30    2.90
  10   7  -1    2.20    4.50
  10   7  -1    4.70    3.10
  10   7  -1    4.60    4.20
 -10  -7   1    1.30    3.20
   9   7  -1   -0.60    2.40
   9   7  -1   -1.00    3.80
   9   7  -1    0.10    3.70
   9   7  -1   -0.40    2.30
  -9  -7   1    2.60    3.00
   8   7  -1  237.58   14.80
   8   7  -1  249.28   14.70
   8   7  -1  271.67   16.20
   8   7  -1  252.67   14.10
   8   7  -1  260.17   15.50
  -8  -7   1  263.07   14.50
   7   7  -1   40.20    6.50
   7   7  -1   33.50    7.30
   7   7  -1   39.40    6.20
   7   7  -1   34.20    6.40
  -7  -7   1   31.90    5.50
   6   7  -1   86.49    8.80
   6   7  -1  109.59    8.80
   6   7  -1  104.29    8.70
   6   7  -1  103.89    8.60
  -6  -7   1  103.59    7.80
   5   7  -1  136.79    9.60
   5   7  -1  129.39    9.60
   5   7  -1  119.19    8.20
  -5  -7   1  123.49    8.00
   4   7  -1  271.07   14.30
   4   7  -1  247.98   12.20
   4   7  -1  263.77   14.00
  -4  -7   1  253.17   11.90
   3   7  -1 1150.08   39.70
   3   7  -1 1255.97   42.70
   3   7  -1 1129.19   43.00
  -3  -7   1 1175.28   39.30
  -3  -7   1 1174.98   44.90
  -3  -7   1 1156.48   42.20
   2   7  -1  189.58   11.20
   2   7  -1  179.28   14.00
   2   7  -1  180.68    9.20
  -2  -7   1  196.28   11.40
  -2  -7   1  187.98    9.10
  -2  -7   1  197.28   12.50
   1   7  -1 2347.86   75.89
   1   7  -1 2267.37   77.09
   1   7  -1 2146.09   72.89
  -1  -7   1 2461.55   85.39
  -1  -7   1 2285.77   72.99
  -1  -7   1 2314.57   76.89
   0   7  -1    4.40    2.50
   0   7  -1    5.40    5.30
   0   7  -1    8.40    3.40
   0  -7   1   12.20    5.30
   0  -7   1    8.80    3.40
   0  -7   1    7.50    3.00
  -1   7  -1   45.80    5.00
  -1   7  -1   60.49    8.60
  -1   7  -1   52.89    6.30
   1  -7   1   64.69    8.00
   1  -7   1   57.79    5.70
   1  -7   1   58.69    5.80
  -2   7  -1  244.48   14.70
  -2   7  -1  224.58   11.70
   2  -7   1  239.88   14.50
   2  -7   1  242.18   14.30
   2  -7   1  230.28   12.20
  -3   7  -1   27.30    4.50
  -3   7  -1   21.10    5.90
   3  -7   1   21.80    5.00
   3  -7   1   27.90    5.70
   3  -7   1   23.20    6.20
  -4   7  -1    1.40    4.00
  -4   7  -1   -0.70    1.70
   4  -7   1    1.70    2.50
   4  -7   1    3.60    3.30
   4  -7   1    2.20    2.00
   4  -7   1    2.40    4.60
  -5   7  -1   28.00    4.80
  -5   7  -1   26.30    7.00
   5  -7   1   46.40    8.60
   5  -7   1   33.90    5.50
   5  -7   1   32.70    6.70
  -6   7  -1    0.20    4.00
  -6   7  -1   -0.70    1.70
   6  -7   1   -1.00    4.00
   6  -7   1    3.60    2.40
   6  -7   1    5.80    5.40
   6  -7   1    5.30    3.10
  -7   7  -1   35.40    8.30
  -7   7  -1   30.00    4.90
   7  -7   1   21.00    7.10
   7  -7   1   19.30    4.70
   7  -7   1   21.90    7.00
   7  -7   1   22.30    4.90
  -8   7  -1   68.29   10.90
  -8   7  -1   60.89    6.40
   8  -7   1   57.19    8.70
   8  -7   1   52.09    9.90
   8  -7   1   50.19    9.90
   8  -7   1   54.69    7.60
  -9   7  -1   13.10    3.60
   9  -7   1    5.40    3.70
   9  -7   1   -7.10    3.50
 -10   7  -1  338.17   21.50
 -10   7  -1  331.57   17.40
  10  -7   1  328.27   22.70
  10  -7   1  351.36   18.60
 -11   7  -1   30.70    6.00
 -11   7  -1   37.60    8.90
  11  -7   1   39.50    7.00
  11  -7   1   32.20    9.40
 -12   7  -1   26.40    6.30
 -12   7  -1    9.70    5.00
  12  -7   1   11.20    6.30
  12  -7   1   18.00    4.50
 -13   7  -1   13.10    4.40
  13  -7   1    1.70    5.10
  13  -7   1    1.40    3.10
 -14   7  -1   21.70    6.90
  14  -7   1   31.70    6.70
 -15   7  -1  213.68   17.20
  15  -7   1  184.08   20.00
  17   6  -1   38.20    7.60
  16   6  -1   -3.70    4.60
  16   6  -1    5.50    4.80
  16   6  -1    8.20    4.60
  15   6  -1  182.08   17.70
  15   6  -1  208.08   13.90
  15   6  -1  219.48   16.80
  15   6  -1  219.18   12.70
  14   6  -1   62.19   10.70
  14   6  -1   68.49    9.30
  14   6  -1   69.59    6.70
  13   6  -1   10.50    5.20
  13   6  -1   18.80    5.80
  13   6  -1   15.50    3.80
 -13  -6   1   10.70    5.00
  12   6  -1   60.29    6.40
  12   6  -1   64.49    7.90
  12   6  -1   82.19   11.40
 -12  -6   1   68.49   10.70
  11   6  -1   80.79    7.40
  11   6  -1  100.59   10.40
  11   6  -1   85.19    9.90
  11   6  -1   91.19    9.40
  11   6  -1  106.29    9.60
 -11  -6   1   89.19    9.60
  10   6  -1  887.81   35.90
  10   6  -1  829.22   35.30
  10   6  -1  774.32   32.20
  10   6  -1  911.31   33.90
 -10  -6   1  849.41   35.50
   9   6  -1   65.59    9.30
   9   6  -1   62.59    7.40
   9   6  -1   62.29    8.90
   9   6  -1   59.99    8.40
   9   6  -1   53.79    8.10
  -9  -6   1   48.80    7.40
   8   6  -1    7.30    3.30
   8   6  -1   -0.30    2.30
   8   6  -1    2.40    3.40
   8   6  -1    4.50    3.50
  -8  -6   1    6.60    3.20
   7   6  -1  306.87   15.10
   7   6  -1  296.77   16.10
   7   6  -1  294.27   15.70
   7   6  -1  330.57   15.40
   7   6  -1  319.87   16.50
  -7  -6   1  308.17   15.50
   6   6  -1   57.69    8.10
   6   6  -1   48.20    5.90
   6   6  -1   48.10    6.30
   6   6  -1   55.59    6.70
  -6  -6   1   61.09    6.90
  -6  -6   1   51.39    6.00
   5   6  -1  831.32   31.70
   5   6  -1  837.52   32.80
   5   6  -1  895.61   33.60
   5   6  -1  925.91   32.70
  -5  -6   1  842.32   31.50
  -5  -6   1  907.41   32.30
   4   6  -1 1244.88   43.00
   4   6  -1 1178.68   41.70
   4   6  -1 1229.88   43.60
  -4  -6   1 1244.78   41.50
   3   6  -1 1229.38   41.20
   3   6  -1 1188.18   43.70
   3   6  -1 1076.49   38.60
  -3  -6   1 1174.78   40.80
  -3  -6   1 1133.99   38.40
  -3  -6   1 1104.19   41.10
   2   6  -1  171.28   10.00
   2   6  -1  162.48    8.50
   2   6  -1  159.68   10.70
  -2  -6   1  178.78   10.10
  -2  -6   1  180.38    8.50
  -2  -6   1  172.68   11.00
   1   6  -1  240.98   10.80
   1   6  -1  254.57   12.50
   1   6  -1  254.27   14.00
  -1  -6   1  249.58   12.40
  -1  -6   1  256.77   13.70
  -1  -6   1  251.47   10.90
   0   6  -1   35.40    4.20
   0   6  -1   36.00    5.00
   0   6  -1   26.90    6.20
   0  -6   1   40.80    4.70
   0  -6   1   32.50    4.90
   0  -6   1   36.40    7.40
  -1   6  -1  151.28   11.20
  -1   6  -1  138.99    8.20
  -1   6  -1  146.79    8.60
   1  -6   1  156.58   11.50
   1  -6   1  146.19    9.00
   1  -6   1  153.68    8.70
  -2   6  -1  349.57   16.50
  -2   6  -1  409.76   19.60
   2  -6   1  411.06   19.70
   2  -6   1  418.96   17.30
   2  -6   1  422.96   17.60
  -3   6  -1  226.38   11.10
  -3   6  -1  223.48   12.00
  -3   6  -1  209.48   13.50
   3  -6   1  229.78   12.50
   3  -6   1  223.58   14.00
   3  -6   1  218.68   11.50
  -4   6  -1 1287.77   47.60
  -4   6  -1 1297.47   44.20
   4  -6   1 1305.27   46.60
   4  -6   1 1279.97   47.70
   4  -6   1 1268.27   44.60
  -5   6  -1    0.80    2.00
  -5   6  -1   -0.50    3.40
   5  -6   1    4.60    2.60
   5  -6   1    1.70    2.40
   5  -6   1    1.60    2.80
   5  -6   1   -3.20    3.50
  -6   6  -1  347.67   16.20
  -6   6  -1  350.26   19.50
   6  -6   1  371.76   20.00
   6  -6   1  350.26   17.90
   6  -6   1  382.26   17.20
   6  -6   1  375.76   19.90
  -7   6  -1  512.75   24.70
  -7   6  -1  449.56   20.40
   7  -6   1  468.35   22.90
   7  -6   1  492.25   21.40
   7  -6   1  473.35   24.70
   7  -6   1  520.05   25.10
  -8   6  -1  132.29    9.10
  -8   6  -1  141.79   12.60
   8  -6   1  127.09   14.70
   8  -6   1  129.09    9.80
   8  -6   1  141.99   11.50
   8  -6   1  141.79   13.50
  -9   6  -1    2.10    2.20
  -9   6  -1    3.30    4.60
   9  -6   1    2.80    5.20
   9  -6   1    0.60    4.70
   9  -6   1   -1.60    2.90
   9  -6   1   -2.60    2.50
 -10   6  -1   86.89    8.00
 -10   6  -1   97.49   15.30
  10  -6   1   97.49   14.20
  10  -6   1   84.69    8.50
 -11   6  -1    6.80    4.70
 -11   6  -1    5.20    3.20
  11  -6   1    4.40    5.70
 -12   6  -1    5.40    4.40
 -12   6  -1    2.30    3.10
  12  -6   1    5.00    6.50
  12  -6   1    7.00    3.70
 -13   6  -1    8.00    6.30
 -13   6  -1   10.90    5.10
  13  -6   1    9.20    3.40
 -14   6  -1  146.69   13.90
  14  -6   1  118.59   17.10
  14  -6   1  133.19   11.60
 -15   6  -1  361.96   25.80
  15  -6   1  313.77   19.20
  17   5  -1  107.59   11.20
  16   5  -1  138.69   19.50
  16   5  -1  121.39   12.50
  16   5  -1  117.19   10.60
  15   5  -1  138.39    9.90
  15   5  -1  153.08   16.10
  15   5  -1  132.59   11.20
  15   5  -1  140.79   13.10
  14   5  -1   63.79    6.30
  14   5  -1   60.09    8.80
  14   5  -1   73.19   10.70
  13   5  -1   -1.30    3.40
  13   5  -1    7.60    2.70
  13   5  -1    0.70    3.80
 -13  -5   1    3.50    4.20
  12   5  -1   11.30    5.30
  12   5  -1   16.20    5.20
  12   5  -1   18.00    4.10
 -12  -5   1   12.50    5.40
  11   5  -1  367.16   20.20
  11   5  -1  362.26   21.20
  11   5  -1  307.67   16.20
  11   5  -1  380.96   18.20
 -11  -5   1  372.26   20.60
  10   5  -1    0.60    2.70
  10   5  -1    3.80    4.30
  10   5  -1   -4.20    3.30
  10   5  -1   -1.60    3.60
 -10  -5   1    1.30    3.60
   9   5  -1   81.39    8.60
   9   5  -1   77.69    8.50
   9   5  -1   69.99    7.30
   9   5  -1   77.89    6.70
  -9  -5   1   76.09    8.30
   8   5  -1  873.21   34.00
   8   5  -1  856.61   33.20
   8   5  -1  724.13   30.10
   8   5  -1  881.21   31.20
  -8  -5   1  808.42   32.90
   7   5  -1  229.08   13.30
   7   5  -1  260.37   12.60
   7   5  -1  254.67   14.00
   7   5  -1  225.98   13.40
   7   5  -1  238.98   12.10
  -7  -5   1  241.18   13.30
   6   5  -1  155.88   10.40
   6   5  -1  164.88    9.90
   6   5  -1  175.28    9.70
   6   5  -1  163.38   10.40
   6   5  -1  159.88   10.30
   5   5  -1  125.09    8.70
   5   5  -1  145.79    9.40
   5   5  -1  156.88    9.50
   5   5  -1  146.59    9.70
  -5  -5   1  141.59    8.90
  -5  -5   1  137.99    8.70
   4   5  -1  725.83   26.10
   4   5  -1  590.94   25.00
   4   5  -1  719.03   27.40
  -4  -5   1  734.23   26.00
  -4  -5   1  703.13   25.50
   3   5  -1 1792.32   65.59
   3   5  -1 2194.88   67.39
   3   5  -1 2122.89   67.79
  -3  -5   1 2136.99   65.99
   2   5  -1 2901.61   91.89
   2   5  -1 2883.91   91.89
   2   5  -1 2791.82   89.99
  -2  -5   1 2884.51   89.89
  -2  -5   1 2842.72   91.69
  -2  -5   1 2953.70   91.89
   1   5  -1 2080.69   69.09
   1   5  -1 2314.17   71.89
   1   5  -1 2170.38   70.79
  -1  -5   1 2258.47   71.69
  -1  -5   1 2152.28   69.09
  -1  -5   1 2203.48   70.89
   0   5  -1   69.09    6.50
   0   5  -1   68.29    4.80
   0   5  -1   67.39    5.20
   0  -5   1   78.39    6.60
   0  -5   1   65.29    4.80
   0  -5   1   70.59    5.40
  -1   5  -1  144.49    9.70
  -1   5  -1  141.29    7.80
   1  -5   1  159.58    9.90
   1  -5   1  149.99    8.30
   1  -5   1  150.08    8.10
  -2   5  -1    8.60    5.00
  -2   5  -1   10.60    3.10
  -2   5  -1    7.40    2.40
   2  -5   1   11.50    5.20
   2  -5   1    9.60    3.10
   2  -5   1   11.90    3.70
  -3   5  -1  456.65   17.70
  -3   5  -1  446.96   20.50
  -3   5  -1  384.96   18.30
   3  -5   1  456.65   19.40
   3  -5   1  488.05   18.30
   3  -5   1  460.65   20.70
  -4   5  -1  405.16   16.80
  -4   5  -1  430.66   20.00
   4  -5   1  434.46   17.50
   4  -5   1  409.26   19.70
   4  -5   1  431.86   19.50
   4  -5   1  390.36   19.50
  -5   5  -1    1.80    2.10
  -5   5  -1    0.70    3.90
   5  -5   1    8.10    3.00
   5  -5   1    7.70    4.50
   5  -5   1   14.90    3.50
   5  -5   1    5.40    4.10
  -6   5  -1  801.32   33.90
   6  -5   1  859.31   31.70
   6  -5   1  866.81   34.90
   6  -5   1  854.91   33.50
   6  -5   1  873.61   35.10
  -7   5  -1    8.70    2.90
  -7   5  -1    3.80    4.10
   7  -5   1   11.60    5.50
   7  -5   1    6.80    3.00
   7  -5   1   10.50    4.90
   7  -5   1    5.60    3.00
  -8   5  -1    5.00    2.70
  -8   5  -1    2.90    4.50
   8  -5   1    4.70    4.70
   8  -5   1    2.40    4.60
   8  -5   1    4.00    3.00
   8  -5   1    5.60    3.70
  -9   5  -1   -0.10    2.60
  -9   5  -1   -0.90    4.00
   9  -5   1    1.30    4.50
   9  -5   1    3.20    2.40
   9  -5   1    4.30    3.60
   9  -5   1    3.00    8.60
 -10   5  -1   39.20    8.60
 -10   5  -1   45.00    6.50
  10  -5   1   40.30    9.70
  10  -5   1   45.80    9.30
  10  -5   1   41.10    6.80
 -11   5  -1   17.50    4.40
 -11   5  -1    7.80    5.50
  11  -5   1   21.70    5.30
  11  -5   1   14.90    6.70
 -12   5  -1    9.50    4.60
 -12   5  -1   20.00    6.00
  12  -5   1   20.30    5.20
  12  -5   1   27.90    9.00
 -13   5  -1    0.30    3.60
 -13   5  -1   19.70    6.40
  13  -5   1   -0.90    4.40
  13  -5   1   20.40    4.60
 -14   5  -1  149.69   13.60
  14  -5   1   90.49   16.00
  14  -5   1  133.39   10.90
 -15   5  -1   43.20    8.70
  15  -5   1   31.10    6.40
  16  -5   1  281.87   18.90
  16   4  -1   11.80    5.10
  16   4  -1   13.60    7.20
  16   4  -1   12.10    5.40
  15   4  -1   41.10    9.00
  15   4  -1   53.79    5.90
  15   4  -1   41.20    7.50
  14   4  -1   62.59    9.10
  14   4  -1   64.69    6.40
  14   4  -1   70.69   11.20
  14   4  -1   55.39   11.10
  13   4  -1    1.10    3.30
  13   4  -1    3.30    4.00
  12   4  -1  180.28   13.60
  12   4  -1  163.68   10.50
  12   4  -1  178.58   12.00
 -12  -4   1  183.78   14.40
  11   4  -1  451.85   22.90
  11   4  -1  518.85   25.50
  11   4  -1  392.16   19.00
 -11  -4   1  462.95   24.00
  10   4  -1 1058.69   41.40
  10   4  -1 1125.09   39.20
  10   4  -1  955.90   38.50
  10   4  -1 1109.69   43.40
 -10  -4   1 1043.50   42.30
   9   4  -1   31.00    5.50
   9   4  -1   31.90    5.00
   9   4  -1   26.30    5.80
   9   4  -1   20.50    5.20
  -9  -4   1   21.50    5.50
   8   4  -1  354.26   15.50
   8   4  -1  296.87   14.50
   8   4  -1  332.07   17.50
   8   4  -1  346.57   17.30
  -8  -4   1  335.17   17.30
   7   4  -1    0.40    2.80
   7   4  -1   -0.70    2.90
   7   4  -1    3.40    3.00
   7   4  -1    2.50    2.10
  -7  -4   1    1.60    2.60
   6   4  -1  642.24   23.30
   6   4  -1  613.74   24.90
   6   4  -1  579.74   22.90
   6   4  -1  633.24   25.20
   5   4  -1  864.61   32.00
   5   4  -1  887.51   30.60
   5   4  -1  857.81   30.60
   5   4  -1  834.12   31.70
  -5  -4   1  917.21   31.90
   4   4  -1 1412.76   52.89
   4   4  -1 1639.84   54.09
   4   4  -1 1563.34   53.69
   4   4  -1 1710.53   52.79
  -4  -4   1 1664.53   53.39
  -4  -4   1 1693.23   52.79
   3   4  -1  347.67   14.10
   3   4  -1  368.26   14.90
   3   4  -1  299.97   13.60
  -3  -4   1  353.96   14.10
  -3  -4   1  368.06   14.00
   1   4  -1 5752.42  176.08
   0   4  -1   58.99    4.10
   0   4  -1   56.09    5.30
   0   4  -1   57.49    4.40
   0  -4   1   68.49    5.50
   0  -4   1   62.69    4.30
   0  -4   1   57.39    4.50
  -1   4  -1  581.14   22.10
  -1   4  -1  526.55   20.20
   1  -4   1  583.64   20.60
   1  -4   1  569.74   20.50
   1  -4   1  582.84   22.10
  -2   4  -1  614.94   24.50
  -2   4  -1  580.54   23.10
  -2   4  -1  646.64   22.60
   2  -4   1  680.83   23.80
   2  -4   1  629.94   24.70
   2  -4   1  678.73   22.90
  -3   4  -1   60.89    4.70
  -3   4  -1   67.69    7.00
  -3   4  -1   55.99    5.70
   3  -4   1   62.89    6.30
   3  -4   1   67.19    7.50
   3  -4   1   62.39    4.80
  -4   4  -1  125.09    7.10
  -4   4  -1  116.19    9.90
   4  -4   1   97.79   11.10
   4  -4   1  124.79    7.30
   4  -4   1  125.29    8.00
   4  -4   1  120.29    9.30
  -5   4  -1 1939.51   62.99
  -5   4  -1 1861.81   65.79
   5  -4   1 1918.91   65.19
   5  -4   1 2027.90   63.59
   5  -4   1 2011.40   66.69
   5  -4   1 1885.01   66.29
  -6   4  -1  260.77   12.20
  -6   4  -1  243.78   14.40
   6  -4   1  249.88   14.70
   6  -4   1  260.17   15.20
   6  -4   1  258.17   14.10
   6  -4   1  269.07   12.60
  -7   4  -1  126.69   10.30
  -7   4  -1  138.99   10.90
   7  -4   1  153.68   10.90
   7  -4   1  160.78    9.50
   7  -4   1  163.88   11.70
   7  -4   1  149.69   11.80
  -8   4  -1   70.29    6.40
  -8   4  -1   85.59    9.00
   8  -4   1   76.69    8.10
   8  -4   1   86.59   10.10
   8  -4   1   71.09    8.90
   8  -4   1   90.79    7.20
  -9   4  -1    0.10    2.20
  -9   4  -1    3.60    4.20
   9  -4   1   -1.90    4.20
   9  -4   1    4.60    3.10
   9  -4   1    5.10    4.90
   9  -4   1    6.70    3.10
 -10   4  -1   46.10    6.70
 -10   4  -1   49.30    8.70
  10  -4   1   36.60   10.20
  10  -4   1   45.70   11.00
  10  -4   1   47.00    6.90
 -11   4  -1  179.48   14.00
 -11   4  -1  154.08   11.00
  11  -4   1  190.48   16.60
  11  -4   1  178.88   14.80
  11  -4   1  189.08   12.30
 -12   4  -1   89.49   11.60
 -12   4  -1   88.59    8.20
  12  -4   1   95.39    8.90
  12  -4   1   90.79   14.20
 -13   4  -1  175.58   14.60
 -13   4  -1  157.98   11.70
  13  -4   1  160.58   17.10
  13  -4   1  159.08   11.80
 -14   4  -1   16.30    5.60
  14  -4   1   10.50    7.70
  14  -4   1   16.70    5.40
 -15   4  -1  121.49   12.20
  15  -4   1  102.29    9.90
  16  -4   1   30.80    5.70
  17   3  -1   33.30    8.80
  16   3  -1    2.40    4.20
  16   3  -1   11.80    7.40
  16   3  -1    8.60    4.50
  15   3  -1    3.40    3.60
  15   3  -1   -1.40    9.30
  15   3  -1   -1.40    3.60
  14   3  -1  173.18   16.90
  14   3  -1  155.68   10.60
  14   3  -1  147.09   11.70
  14   3  -1  169.08   13.50
  13   3  -1  280.07   15.70
  13   3  -1  235.08   13.80
  13   3  -1  272.97   17.30
  12   3  -1  142.39    9.70
  12   3  -1  147.69   12.10
 -12  -3   1  148.89   13.20
  11   3  -1    2.40    2.50
  11   3  -1    0.80    3.40
  11   3  -1    2.80    4.10
 -11  -3   1    1.10    3.50
  10   3  -1   11.80    5.00
  10   3  -1   14.80    3.90
  10   3  -1   14.00    5.20
 -10  -3   1   22.70    6.30
 -10  -3   1   16.70    5.00
   9   3  -1   49.30    7.40
   9   3  -1   57.89    8.70
   9   3  -1   36.80    4.60
  -9  -3   1   41.00    6.80
  -9  -3   1   41.70    6.40
   8   3  -1  550.24   24.70
   8   3  -1  488.05   20.90
   8   3  -1  568.74   23.80
  -8  -3   1  549.74   24.40
  -8  -3   1  581.24   23.60
   7   3  -1  118.79    8.90
   7   3  -1  101.29    7.30
   7   3  -1  112.29    7.00
   7   3  -1  108.09    8.80
  -7  -3   1  112.69    8.90
  -7  -3   1  114.49    8.40
   6   3  -1   17.50    4.40
   6   3  -1   18.50    4.00
   6   3  -1   17.70    3.20
  -6  -3   1   19.90    4.50
  -6  -3   1   18.30    4.30
   5   3  -1    0.60    3.00
   5   3  -1   11.10    3.50
   5   3  -1    2.60    2.80
   5   3  -1    6.50    2.20
  -5  -3   1    3.00    2.80
   4   3  -1  100.59    6.90
   4   3  -1  104.09    5.90
   4   3  -1  106.59    5.90
   4   3  -1   91.19    6.40
  -4  -3   1  102.39    6.60
   3   3  -1   89.79    5.80
   3   3  -1  103.49    5.70
   3   3  -1   96.59    6.20
  -3  -3   1   95.49    5.50
  -3  -3   1   98.89    5.90
   1   3  -1 2448.06   75.59
   1   3  -1 2490.05   76.39
   1   3  -1 2367.66   76.19
  -1  -3   1 2372.66   76.19
  -1  -3   1 2512.55   75.59
  -1  -3   1 2387.26   76.19
  -1   3  -1  111.49    6.00
  -1   3  -1  142.39    7.80
  -1   3  -1  136.09    6.80
   1  -3   1  150.18    7.10
   1  -3   1  142.79    7.70
   1  -3   1  142.49    6.50
  -2   3  -1  250.97   11.70
  -2   3  -1  240.38    9.90
  -2   3  -1  252.37   11.10
   2  -3   1  253.07   11.20
   2  -3   1  256.67   11.80
   2  -3   1  251.07   10.10
  -3   3  -1   74.99    4.50
  -3   3  -1   66.29    5.60
  -3   3  -1   69.09    6.30
   3  -3   1   73.69    4.70
   3  -3   1   69.79    6.10
   3  -3   1   78.79    6.30
  -4   3  -1 3586.44  112.99
  -4   3  -1 3462.55  110.19
   4  -3   1 3557.24  110.49
   4  -3   1 3590.94  113.29
   4  -3   1 3568.24  113.09
   4  -3   1 3504.05  112.19
  -5   3  -1  843.12   29.40
  -5   3  -1  833.02   32.00
   5  -3   1  852.81   31.80
   5  -3   1  882.31   29.80
   5  -3   1  805.72   35.30
   5  -3   1  858.11   34.70
  -6   3  -1   83.99    7.80
  -6   3  -1   80.29    5.80
   6  -3   1   73.19    7.00
   6  -3   1   63.29    7.70
   6  -3   1   85.79    8.60
   6  -3   1   84.09    6.10
  -7   3  -1  215.48   12.90
  -7   3  -1  198.18   10.50
   7  -3   1  197.88   12.70
   7  -3   1  221.18   11.20
   7  -3   1  224.18   14.40
   7  -3   1  207.88   12.80
  -8   3  -1   23.70    4.30
  -8   3  -1   20.70    5.20
   8  -3   1   25.90    5.50
   8  -3   1   30.80    4.90
   8  -3   1   17.80    5.90
   8  -3   1   18.30    5.40
  -9   3  -1   96.99    9.30
  -9   3  -1   84.69    7.20
   9  -3   1   97.29   12.70
   9  -3   1   93.89    9.20
   9  -3   1  108.69   10.10
   9  -3   1   97.19    7.70
 -10   3  -1  152.58   10.40
 -10   3  -1  157.38   12.50
  10  -3   1  168.38   10.90
  10  -3   1  169.38   13.80
  10  -3   1  161.08   13.00
  10  -3   1  196.28   15.70
 -11   3  -1  132.89   11.90
 -11   3  -1  129.79    9.70
  11  -3   1  129.99    9.90
  11  -3   1  141.49   14.50
 -12   3  -1   38.10    6.60
 -12   3  -1   49.99    8.80
  12  -3   1   31.60    9.40
  12  -3   1   38.50    6.90
  12  -3   1   52.99    9.20
 -13   3  -1  101.99    9.30
  13  -3   1  100.59   15.00
  13  -3   1  115.79    9.90
 -14   3  -1   26.20    6.30
 -14   3  -1   15.00    5.40
  14  -3   1   21.90    4.90
  14  -3   1   27.90   13.20
 -15   3  -1   15.40    5.60
  15  -3   1   21.20    7.80
 -16   3  -1   96.99   10.40
  16  -3   1   64.99    9.70
  17   2  -1   20.70    5.30
  16   2  -1    6.70    5.80
  16   2  -1    8.90    4.10
  16   2  -1   15.70    5.60
  15   2  -1   25.60    6.60
  15   2  -1   17.10    8.40
  14   2  -1    8.80    6.50
  14   2  -1   29.30    5.30
  14   2  -1   21.30    6.20
  13   2  -1   24.10    4.90
  13   2  -1   22.20    9.70
  13   2  -1   22.40    7.70
 -13  -2   1   18.20    4.50
  12   2  -1    5.70    2.70
  12   2  -1    5.10    3.90
 -12  -2   1    3.20    3.60
 -12  -2   1    2.90    2.60
  11   2  -1    3.20    3.50
  11   2  -1    3.30    2.70
 -11  -2   1   -1.30    3.30
 -11  -2   1    2.90    2.60
  10   2  -1  159.68   11.80
  10   2  -1  148.59   12.30
 -10  -2   1  165.08   12.50
 -10  -2   1  129.09   10.30
 -10  -2   1  141.59    9.60
   9   2  -1  206.68   13.90
   9   2  -1  166.98   10.00
   9   2  -1  186.18   12.20
  -9  -2   1  203.38   12.20
  -9  -2   1  181.88   12.70
  -9  -2   1  193.48   10.80
   8   2  -1   71.79    7.30
   8   2  -1   82.39    8.30
   8   2  -1   65.59    5.60
  -8  -2   1   77.39    6.10
  -8  -2   1   72.69    7.60
  -8  -2   1   73.79    7.00
   7   2  -1   34.60    4.00
   7   2  -1   37.00    5.90
   7   2  -1   31.60    5.90
  -7  -2   1   33.80    5.40
  -7  -2   1   33.40    4.00
  -7  -2   1   29.30    5.50
   6   2  -1   33.40    3.80
   6   2  -1   33.00    5.70
   6   2  -1   45.80    6.10
  -6  -2   1   39.90    6.10
  -6  -2   1   38.80    4.10
  -6  -2   1   42.20    6.70
   5   2  -1 1149.98   39.40
   5   2  -1 1176.08   42.20
   5   2  -1 1249.68   41.70
  -5  -2   1 1242.08   42.30
  -5  -2   1 1229.78   39.80
  -5  -2   1 1213.88   41.40
   4   2  -1   50.49    4.70
   4   2  -1   39.30    4.30
   4   2  -1   47.60    3.40
   4   2  -1   49.10    3.70
  -4  -2   1   48.10    4.70
  -4  -2   1   47.90    4.40
   3   2  -1    3.20    2.10
   3   2  -1    4.30    1.60
   3   2  -1    3.50    1.90
   3   2  -1    2.80    1.30
  -3  -2   1    0.60    1.70
  -3  -2   1    0.60    1.60
   2   2  -1  547.25   19.60
   2   2  -1  543.35   19.40
   2   2  -1  567.84   18.70
  -2  -2   1  572.94   19.60
  -2  -2   1  558.14   18.70
   1   2  -1    2.00    1.80
   1   2  -1    2.80    1.50
   1   2  -1    1.80    1.50
  -1  -2   1    0.90    1.40
  -1  -2   1    2.00    1.60
   0   2  -1   12.60    1.90
   0   2  -1    7.40    2.20
   0  -2   1    9.60    2.30
   0  -2   1    7.70    1.60
   0  -2   1    7.60    1.80
  -1   2  -1   83.69    4.90
  -1   2  -1   78.19    3.90
  -1   2  -1   77.69    5.30
   1  -2   1   86.99    5.00
   1  -2   1   87.49    5.60
   1  -2   1   77.29    4.00
  -3   2  -1 1971.70   63.29
  -3   2  -1 2057.69   65.49
  -3   2  -1 1972.00   65.49
   3  -2   1 2028.20   63.49
   3  -2   1 2058.79   65.59
   3  -2   1 2082.19   65.89
  -4   2  -1  259.67   10.40
  -4   2  -1  263.87   12.30
   4  -2   1  240.18   12.10
   4  -2   1  257.87   12.10
   4  -2   1  258.47   12.90
   4  -2   1  266.47   10.60
  -5   2  -1   16.50    4.50
  -5   2  -1   13.80    3.00
   5  -2   1   12.20    4.70
   5  -2   1   22.90    5.30
   5  -2   1   15.40    4.40
   5  -2   1   16.10    3.00
  -6   2  -1   52.19    4.80
  -6   2  -1   49.00    6.70
   6  -2   1   49.80    4.60
   6  -2   1   50.29    5.90
   6  -2   1   53.39    7.30
   6  -2   1   51.49    7.60
  -7   2  -1   28.00    4.20
  -7   2  -1   19.10    4.50
   7  -2   1   27.50    5.30
   7  -2   1   21.90    4.90
   7  -2   1   25.30    4.30
   7  -2   1   20.30    5.60
  -8   2  -1  135.19    9.50
  -8   2  -1  121.29    9.70
   8  -2   1  126.59   11.30
   8  -2   1  127.09    9.80
   8  -2   1  132.39    8.60
   8  -2   1  130.89   10.20
  -9   2  -1  366.16   19.10
  -9   2  -1  373.06   17.20
   9  -2   1  404.36   23.60
   9  -2   1  369.26   19.30
   9  -2   1  411.16   22.30
   9  -2   1  388.56   17.60
 -10   2  -1  227.48   14.90
 -10   2  -1  251.17   13.50
  10  -2   1  238.78   15.40
  10  -2   1  255.07   16.50
  10  -2   1  254.57   13.70
  10  -2   1  279.67   18.70
 -11   2  -1   64.99    9.60
 -11   2  -1   46.00    6.90
  11  -2   1   49.10    8.70
  11  -2   1   56.19    6.40
  11  -2   1   54.69   10.30
 -12   2  -1   26.50    6.80
 -12   2  -1   13.80    4.50
  12  -2   1   22.30    6.50
  12  -2   1    9.10    6.50
  12  -2   1   14.70    4.60
 -13   2  -1   64.19    8.70
 -13   2  -1   76.69    9.50
  13  -2   1   65.99    7.40
  13  -2   1   73.79    9.10
  13  -2   1   65.99   12.30
 -14   2  -1   17.00    5.80
 -14   2  -1   13.20    5.20
  14  -2   1   13.20    6.50
  14  -2   1   27.80    5.80
 -15   2  -1   27.80    6.40
  15  -2   1   19.30    7.70
  15  -2   1   30.70    6.40
 -16   2  -1   50.19    8.60
  16  -2   1   51.69    8.40
 -17   2  -1  109.49   11.70
  17  -2   1  100.49    9.60
  17   1  -1   12.80    4.20
  16   1  -1    6.60    3.50
  15   1  -1   -1.40    5.10
  15   1  -1    9.30    4.10
 -15  -1   1    7.50    3.30
  14   1  -1  138.89   12.00
  14   1  -1  134.29   10.60
  14   1  -1  125.79   17.50
 -14  -1   1  125.09   10.30
  13   1  -1  143.09   10.50
  13   1  -1  168.28   16.30
 -13  -1   1  142.89   10.70
  12   1  -1   15.90    6.50
  12   1  -1   23.70    4.70
  12   1  -1   27.50    6.50
 -12  -1   1   18.70    4.50
 -12  -1   1   17.00    5.40
  11   1  -1   32.30    5.60
  11   1  -1   37.20    7.10
 -11  -1   1   43.20    7.10
 -11  -1   1   31.80    5.80
  10   1  -1   50.69    8.70
  10   1  -1   47.70    7.50
  10   1  -1   43.90    6.50
 -10  -1   1   42.60    7.40
 -10  -1   1   48.10    9.60
 -10  -1   1   43.60    7.90
   9   1  -1  127.39   10.90
   9   1  -1  119.29    9.30
   9   1  -1  100.69    7.90
  -9  -1   1  126.79   10.60
  -9  -1   1  114.39    8.20
  -9  -1   1  125.99    9.30
   8   1  -1   72.39    6.10
   8   1  -1   88.39    7.70
   8   1  -1   83.39    8.50
  -8  -1   1   90.09    8.40
  -8  -1   1   90.19    7.50
  -8  -1   1   77.89    6.30
   7   1  -1  148.99   10.40
   7   1  -1  136.79    8.00
   7   1  -1  139.69    9.30
  -7  -1   1  139.09    9.10
  -7  -1   1  140.29   10.00
  -7  -1   1  138.99    8.00
   6   1  -1  210.58   10.40
   6   1  -1  243.18   12.30
   6   1  -1  217.48   12.70
  -6  -1   1  245.58   10.80
  -6  -1   1  259.07   12.30
  -6  -1   1  231.68   12.80
   5   1  -1  721.53   25.80
   5   1  -1  770.12   28.80
   5   1  -1  784.42   27.80
  -5  -1   1  753.02   28.50
  -5  -1   1  772.22   27.70
  -5  -1   1  761.42   26.10
   4   1  -1  340.97   12.20
   4   1  -1  337.27   13.60
   4   1  -1  310.27   14.00
  -4  -1   1  329.77   14.10
  -4  -1   1  325.37   12.10
  -4  -1   1  306.57   13.30
   2   1  -1   22.20    2.90
   2   1  -1   19.30    1.60
   2   1  -1   22.60    1.90
   2   1  -1   18.70    2.90
  -2  -1   1   19.10    2.70
  -2  -1   1   22.20    3.00
  -1   1  -1  263.67    9.70
  -1   1  -1  273.07    9.80
  -1   1  -1  257.87    8.50
   1  -1   1  268.67    9.70
   1  -1   1  239.08    8.40
   1  -1   1  245.48    9.60
  -2   1  -1  162.38    6.00
  -2   1  -1  164.28    7.50
  -2   1  -1  168.28    7.70
   2  -1   1  154.88    6.00
   2  -1   1  165.18    7.80
   2  -1   1  156.08    7.50
  -3   1  -1  243.88   10.40
  -3   1  -1  222.98    8.70
   3  -1   1  222.98    8.70
   3  -1   1  247.38   11.00
   3  -1   1  229.38   10.30
  -4   1  -1   80.59    4.50
  -4   1  -1   75.19    5.60
   4  -1   1   84.49    5.90
   4  -1   1   81.29    6.50
   4  -1   1   71.39    5.50
   4  -1   1   75.19    4.50
  -5   1  -1 1106.89   37.50
  -5   1  -1 1077.39   35.50
   5  -1   1  912.31   36.60
   5  -1   1 1107.89   38.90
   5  -1   1 1093.59   38.00
   5  -1   1 1112.49   35.70
  -6   1  -1 2380.96   77.39
  -6   1  -1 2411.36   75.49
   6  -1   1 2396.06   75.49
   6  -1   1 2455.45   79.59
   6  -1   1 2368.36   78.29
   6  -1   1 2164.68   76.79
  -7   1  -1   41.40    5.40
  -7   1  -1   58.69    5.10
   7  -1   1   43.10    4.60
   7  -1   1   45.00    7.20
   7  -1   1   50.69    7.00
  -8   1  -1  105.69    9.50
  -8   1  -1   91.99    8.00
   8  -1   1  102.79    8.70
   8  -1   1  110.49   10.30
   8  -1   1   98.49    7.00
   8  -1   1   72.49    7.30
  -9   1  -1  121.09    9.60
  -9   1  -1  124.29    8.50
   9  -1   1  127.09   11.70
   9  -1   1  130.79    9.90
   9  -1   1  123.09    8.50
   9  -1   1  129.59   10.60
 -10   1  -1   -1.70    2.40
 -10   1  -1   -0.30    2.80
  10  -1   1    0.10    2.90
  10  -1   1    1.00    2.30
  10  -1   1    2.40    4.80
  10  -1   1   -2.70    3.10
 -11   1  -1  213.08   13.00
 -11   1  -1  233.88   14.70
  11  -1   1  241.88   18.30
  11  -1   1  207.68   14.50
  11  -1   1  254.57   13.90
 -12   1  -1   56.89    8.00
 -12   1  -1   60.29    9.40
  12  -1   1   50.69    7.80
  12  -1   1   63.09    8.30
  12  -1   1   55.39   11.00
 -13   1  -1  475.25   24.10
 -13   1  -1  438.46   24.20
  13  -1   1  466.95   28.40
  13  -1   1  468.85   24.00
  13  -1   1  467.95   22.60
 -14   1  -1   16.40    5.50
 -14   1  -1    6.70    3.80
  14  -1   1    7.30    6.30
  14  -1   1   11.40    4.40
 -15   1  -1   11.80    5.00
  15  -1   1   26.10    8.40
  15  -1   1   25.30    5.70
 -16   1  -1  107.99   11.00
  16  -1   1   95.99    9.40
 -17   1  -1   50.39    8.80
  17  -1   1   33.80    6.70
  17   0  -1   98.59   11.90
  16   0  -1   -0.90    2.70
 -16   0   1   14.90    3.80
  15   0  -1   82.09   10.70
  15   0  -1   90.69   10.00
  15   0  -1   98.59   16.20
 -15   0   1   81.39    8.90
  14   0  -1   18.00    5.10
  14   0  -1   19.90    7.90
  14   0  -1   22.40    5.60
 -14   0   1   21.40    4.90
  13   0  -1    7.40    3.30
  13   0  -1   -6.10    3.80
 -13   0   1    5.10    2.70
  12   0  -1   15.80    7.30
  12   0  -1   17.00    4.20
  12   0  -1   16.70    5.50
 -12   0   1   21.50    4.90
  11   0  -1  586.64   26.30
  11   0  -1  652.73   32.50
  11   0  -1  670.73   28.40
 -11   0   1  625.54   26.60
  10   0  -1   23.40    6.00
  10   0  -1   18.90    4.90
  10   0  -1   32.10    6.20
 -10   0   1   21.80    4.80
 -10   0   1   23.40    5.20
   9   0  -1  504.55   22.40
   9   0  -1  494.15   24.30
  -9   0   1  490.15   21.90
  -9   0   1  510.85   24.20
  -9   0   1  481.85   21.00
   8   0  -1   15.10    3.50
   8   0  -1    8.80    3.90
   8   0  -1    6.70    3.10
  -8   0   1   16.10    3.80
  -8   0   1   13.60    4.20
  -8   0   1   10.80    3.60
   7   0  -1  129.09    8.80
   7   0  -1  143.19   10.10
   7   0  -1  129.79    8.10
  -7   0   1  123.29    9.60
  -7   0   1  127.59    8.00
  -7   0   1  142.19    9.00
   6   0  -1  158.98    9.30
   6   0  -1  153.58   10.40
   6   0  -1  157.38    8.80
  -6   0   1  172.08    8.80
  -6   0   1  170.88    9.70
  -6   0   1  163.68   10.60
   5   0  -1  407.06   16.50
   5   0  -1  411.76   17.80
   5   0  -1  363.36   15.30
  -5   0   1  409.76   15.50
  -5   0   1  410.56   16.60
  -5   0   1  393.96   17.50
   4   0  -1   25.10    2.90
   4   0  -1   30.00    3.50
   4   0  -1   29.40    4.20
  -4   0   1   39.10    4.80
  -4   0   1   29.60    3.40
  -4   0   1   29.20    3.00
   3   0  -1 1013.70   33.90
   3   0  -1  995.90   32.00
   3   0  -1 1037.70   33.30
  -3   0   1  929.21   32.90
  -3   0   1 1034.00   32.00
  -3   0   1  964.10   33.70
   2   0  -1  816.92   27.60
   2   0  -1  856.51   26.50
   2   0  -1  856.21   28.20
  -2   0   1  832.22   27.60
  -2   0   1  862.91   26.50
  -2   0   1  817.02   28.00
   1   0  -1   37.10    2.50
   1   0  -1   41.00    2.50
  -1   0   1   44.40    2.70
  -1   0   1   40.30    2.40
  -2   0  -1   24.90    3.10
  -2   0  -1   27.40    2.70
  -2   0  -1   25.20    1.80
   2   0   1   24.30    1.80
   2   0   1   25.30    2.50
   2   0   1   27.00    3.10
  -3   0  -1 1136.79   37.00
  -3   0  -1 1096.79   35.70
   3   0   1 1138.19   37.00
   3   0   1 1094.29   35.70
   3   0   1 1168.78   37.90
   3   0   1 1144.59   37.30
  -4   0  -1  946.51   31.70
  -4   0  -1  937.81   30.40
   4   0   1  890.01   31.40
   4   0   1  897.81   32.50
   4   0   1  906.41   30.30
   4   0   1  959.00   32.30
  -5   0  -1 4222.58  128.29
  -5   0  -1 4214.98  126.89
   5   0   1 4219.98  126.89
   5   0   1 3637.44  127.59
   5   0   1 4217.58  129.19
   5   0   1 4042.70  129.69
  -6   0  -1 3932.21  121.09
  -6   0  -1 4009.00  122.59
   6   0   1 3990.00  121.19
   6   0   1 3960.80  123.89
   6   0   1 3366.56  121.69
   6   0   1 4009.60  124.89
  -7   0  -1  175.48    9.30
  -7   0  -1  162.98    9.90
   7   0   1  169.28    9.00
   7   0   1  170.28   12.10
   7   0   1  154.78   10.50
   7   0   1  152.98    9.80
  -8   0  -1   78.59    8.50
  -8   0  -1   68.19    7.00
   8   0   1   60.59    8.80
   8   0   1   75.29    6.90
   8   0   1   76.89    6.40
   8   0   1   76.39    7.50
  -9   0  -1   70.79    6.40
  -9   0  -1   79.29    7.50
   9   0   1   86.09    8.70
   9   0   1   66.39    7.10
   9   0   1   79.89    6.80
   9   0   1   71.09   10.30
 -10   0  -1   12.10    3.70
 -10   0  -1    8.30    3.50
  10   0   1    8.30    3.70
  10   0   1   15.50    5.80
  10   0   1   16.90    4.40
  10   0   1    8.10    4.20
 -11   0  -1    4.70    3.70
 -11   0  -1    1.70    2.90
  11   0   1    2.40    3.80
  11   0   1    8.10    5.90
  11   0   1    6.70    3.60
 -12   0  -1    8.50    4.30
 -12   0  -1   11.30    3.90
  12   0   1   17.40    7.60
  12   0   1   16.30    4.40
  12   0   1   15.10    5.10
 -13   0  -1    2.20    3.40
 -13   0  -1    0.30    3.90
  13   0   1    2.10    2.60
  13   0   1    3.30    3.60
  13   0   1   -4.40    4.40
 -14   0  -1   29.70    6.20
 -14   0  -1   22.90    5.70
  14   0   1   39.30    7.10
  14   0   1   29.00    8.80
 -15   0  -1   57.99   10.40
  15   0   1   51.49    8.10
  15   0   1   50.99   13.10
 -16   0  -1   49.20    8.80
  16   0   1   54.99   10.90
  16   0   1   51.69    8.20
 -17   0  -1   19.40    6.70
  17   0   1   16.10    4.50
  17  -1  -1   63.99   16.00
  16  -1  -1    2.60    3.20
  15  -1  -1   25.30    5.70
  15  -1  -1   12.10    7.20
 -15   1   1   25.00    5.50
  14  -1  -1   51.49   11.70
  14  -1  -1   42.50    8.20
 -14   1   1   39.10    7.30
  13  -1  -1   94.49   14.40
  13  -1  -1   84.59    9.10
 -13   1   1   78.89    8.20
  12  -1  -1   18.00    5.00
  12  -1  -1   12.30    7.10
  12  -1  -1    8.50    3.90
 -12   1   1    8.80    4.80
 -12   1   1   13.60    4.70
  11  -1  -1  126.89   13.00
  11  -1  -1  108.79    9.70
  11  -1  -1  149.69   11.20
 -11   1   1  141.89   10.40
  10  -1  -1   98.99    9.00
  10  -1  -1  114.69   11.00
  10  -1  -1  104.49   11.70
  10  -1  -1  102.99    9.00
 -10   1   1  113.79    9.10
   9  -1  -1    3.00    3.20
   9  -1  -1    8.30    4.10
  -9   1   1    2.20    1.30
  -9   1   1    7.40    3.40
   8  -1  -1   16.50    4.00
   8  -1  -1    8.60    4.10
   8  -1  -1   12.00    3.70
  -8   1   1   15.20    3.90
  -8   1   1    9.30    3.80
  -8   1   1   12.70    3.50
   7  -1  -1  306.77   16.50
   7  -1  -1  326.87   15.20
   7  -1  -1  330.87   15.00
  -7   1   1  340.87   16.90
  -7   1   1  272.77   14.40
  -7   1   1  316.57   14.60
   6  -1  -1  111.19    8.80
   6  -1  -1  104.49    7.60
   6  -1  -1   99.99    7.40
  -6   1   1  113.19    8.60
  -6   1   1  114.59    7.60
  -6   1   1  105.39    7.30
   5  -1  -1  446.36   17.50
   5  -1  -1  402.26   17.00
   5  -1  -1  509.95   25.70
  -5   1   1  412.76   16.80
  -5   1   1  405.16   18.30
  -5   1   1  427.16   17.30
   4  -1  -1  240.18   11.60
   4  -1  -1  237.38   10.60
   4  -1  -1  223.48   10.20
  -4   1   1  217.48   10.30
  -4   1   1  247.48   10.30
  -4   1   1  230.38   11.40
   3  -1  -1 2826.82   87.09
   3  -1  -1 2802.12   87.49
   3  -1  -1 2733.33   88.19
  -3   1   1 2850.31   86.99
  -3   1   1 2729.23   87.39
  -3   1   1 2814.82   88.29
  -1  -1  -1  374.16   12.20
   1   1   1  372.36   12.70
  -2  -1  -1  143.69    6.30
   2   1   1  135.39    6.10
   2   1   1  138.79    6.20
   2   1   1  139.49    5.60
   2   1   1  134.89    5.80
  -3  -1  -1 1056.39   34.30
   3   1   1 1028.30   34.30
   3   1   1 1053.09   34.30
   3   1   1 1028.10   33.50
  -4  -1  -1 1416.76   46.80
  -4  -1  -1 1457.75   47.60
   4   1   1 1479.65   48.20
   4   1   1 1480.25   47.60
   4   1   1 1466.55   46.90
  -5  -1  -1  335.17   13.90
  -5  -1  -1  316.77   13.00
   5   1   1  330.47   14.50
   5   1   1  284.07   13.30
   5   1   1  351.26   13.40
  -6  -1  -1  626.84   22.40
  -6  -1  -1  624.74   23.30
   6   1   1  564.64   25.80
   6   1   1  624.94   22.50
   6   1   1  557.74   22.70
  -7  -1  -1   13.50    3.70
  -7  -1  -1   13.60    3.50
   7   1   1   15.70    3.60
   7   1   1   13.60    3.60
   7   1   1   17.10    4.50
   7   1   1   13.90    4.70
  -8  -1  -1   50.89    5.90
   8   1   1   57.19    6.90
   8   1   1   59.49    5.80
   8   1   1   62.69    8.60
   8   1   1   56.89    7.70
  -9  -1  -1    8.00    3.30
  -9  -1  -1   10.10    3.40
   9   1   1    2.40    2.20
   9   1   1    6.60    4.30
   9   1   1    5.80    3.00
   9   1   1    6.50    3.20
 -10  -1  -1   29.10    5.80
 -10  -1  -1   26.60    5.20
  10   1   1   29.50    7.80
  10   1   1   29.80    5.70
  10   1   1   26.00    5.20
  10   1   1   23.90    6.00
 -11  -1  -1   25.40    5.30
 -11  -1  -1   15.90    4.90
  11   1   1   20.50    6.10
  11   1   1   25.80    5.60
  11   1   1   20.00    7.40
  11   1   1   18.40    5.20
 -12  -1  -1  341.37   18.40
 -12  -1  -1  318.47   17.00
  12   1   1  318.47   17.40
  12   1   1  303.97   17.50
  12   1   1  344.97   22.30
 -13  -1  -1    1.40    3.10
  13   1   1   -0.20    2.90
  13   1   1    2.30    5.10
  13   1   1    9.30    3.50
 -14  -1  -1   19.00    5.20
  14   1   1   12.70    7.10
  14   1   1   26.30    5.10
  14   1   1   28.10    6.30
 -15  -1  -1    4.30    3.90
  15   1   1    5.40    3.60
  15   1   1   19.50    4.70
  15   1   1    9.10    6.80
 -16  -1  -1   66.29    9.00
  16   1   1   71.79   13.40
  16   1   1   74.49    8.20
 -17  -1  -1   13.10    4.80
  17   1   1   23.90    5.70
  18   1   1    7.70    3.60
  16  -2  -1   91.59    9.90
 -16   2   1  113.39   10.90
  15  -2  -1   30.90    6.70
  15  -2  -1   29.30    8.90
  14  -2  -1   44.40    7.90
  14  -2  -1   49.70    8.10
 -14   2   1   63.69    7.60
  13  -2  -1   42.60    7.90
  13  -2  -1   46.60   10.70
 -13   2   1   49.30    8.10
  12  -2  -1    7.60    4.60
  12  -2  -1   -2.00    2.50
  12  -2  -1    5.10    4.90
 -12   2   1   -0.30    2.90
 -12   2   1    4.20    3.20
  11  -2  -1  120.59   10.40
  11  -2  -1  120.09   13.80
  11  -2  -1  110.69   10.60
 -11   2   1  118.29   10.00
  10  -2  -1   53.59    7.90
  10  -2  -1   65.19   11.10
  10  -2  -1   53.39    8.00
  10  -2  -1   71.69   12.20
 -10   2   1   31.60    6.00
 -10   2   1   54.79    6.90
   9  -2  -1   26.40    6.20
   9  -2  -1   23.90    5.70
   9  -2  -1   29.20    7.50
   9  -2  -1   27.00    5.50
  -9   2   1   21.00    5.10
   8  -2  -1   47.00    6.30
   8  -2  -1   40.60    7.30
   8  -2  -1   53.19    6.10
  -8   2   1   54.69    6.10
   7  -2  -1   51.69    5.80
   7  -2  -1   65.19    6.90
   7  -2  -1   57.59    6.70
  -7   2   1   57.89    6.10
  -7   2   1   57.89    8.00
   6  -2  -1  997.10   36.00
   6  -2  -1  996.50   37.50
   6  -2  -1  988.20   35.70
  -6   2   1  991.50   37.30
  -6   2   1 1010.10   35.90
   5  -2  -1  714.73   26.20
   5  -2  -1  696.63   27.40
   5  -2  -1  664.23   26.10
  -5   2   1  731.43   26.30
   4  -2  -1 1279.37   45.90
   4  -2  -1 1448.16   46.30
   4  -2  -1 1393.46   47.00
  -4   2   1 1322.87   45.70
  -4   2   1 1434.76   46.20
  -4   2   1 1422.26   47.10
   3  -2  -1  881.31   32.80
   3  -2  -1 1012.20   33.00
   3  -2  -1  975.70   33.40
  -3   2   1  982.70   32.80
  -3   2   1 1005.00   33.60
  -3   2   1  977.10   33.00
   2  -2  -1 1827.92   56.29
   2  -2  -1 1720.33   55.89
  -2   2   1 1803.82   56.19
  -2   2   1 1653.93   55.69
  -2   2   1 1770.92   56.09
  -1  -2  -1  210.58    8.10
  -1  -2  -1  201.28    8.30
   1   2   1  193.88    8.30
   1   2   1  190.38    7.80
  -2  -2  -1  562.64   19.80
  -2  -2  -1  574.74   18.80
  -2  -2  -1  586.14   19.50
   2   2   1  600.24   20.00
   2   2   1  546.45   19.40
   2   2   1  561.04   18.80
  -3  -2  -1 1273.57   41.90
   3   2   1 1286.67   42.00
   3   2   1 1318.27   42.00
   3   2   1 1325.67   42.50
  -4  -2  -1  268.77   11.50
  -4  -2  -1  253.37   11.20
   4   2   1  263.97   11.40
   4   2   1  272.37   11.40
   4   2   1  254.37   10.80
  -5  -2  -1 1231.18   40.10
  -5  -2  -1 1200.98   40.40
   5   2   1 1172.38   40.40
   5   2   1 1063.49   39.40
   5   2   1 1217.08   39.50
  -6  -2  -1 1579.94   51.99
  -6  -2  -1 1588.64   52.79
   6   2   1 1540.95   52.79
   6   2   1 1595.34   51.59
   6   2   1 1432.86   51.39
  -7  -2  -1  480.15   19.70
  -7  -2  -1  480.95   20.80
   7   2   1  444.46   19.20
   7   2   1  471.75   19.40
   7   2   1  465.75   20.60
  -8  -2  -1  127.59    8.60
   8   2   1  112.49    8.20
   8   2   1  114.29    9.60
   8   2   1  132.49    9.80
  -9  -2  -1  207.98   12.00
   9   2   1  180.88   11.30
   9   2   1  215.88   12.10
   9   2   1  201.18   14.10
   9   2   1  209.58   13.40
 -10  -2  -1  544.95   24.10
  10   2   1  641.14   37.70
  10   2   1  578.64   27.80
  10   2   1  532.65   23.70
  10   2   1  526.45   23.70
 -11  -2  -1    1.60    3.10
  11   2   1   -0.30    2.40
  11   2   1    0.40    3.10
  11   2   1    2.10    5.00
  11   2   1    4.30    3.40
 -12  -2  -1   78.89    8.40
  12   2   1   76.99    8.00
  12   2   1   80.89    8.50
  12   2   1   72.59   12.30
 -13  -2  -1  180.18   13.10
  13   2   1  207.98   17.40
  13   2   1  170.88   12.40
  13   2   1  181.58   13.10
 -14  -2  -1   20.60    5.70
  14   2   1   15.60    5.20
  14   2   1   17.70    7.30
  14   2   1   17.60    4.80
 -15  -2  -1   20.50    5.50
  15   2   1   11.50    6.90
  15   2   1   16.00    5.10
  15   2   1   22.30    4.50
 -16  -2  -1   71.99    9.00
  16   2   1   61.59   12.70
  16   2   1  100.49    9.80
  17   2   1   24.90    5.00
  18   2   1   71.29    8.30
  16  -3  -1   74.39   10.90
 -16   3   1   98.89   10.40
  15  -3  -1   31.90    6.70
 -15   3   1   25.20    5.80
  14  -3  -1   54.99    8.80
  14  -3  -1   53.69   12.70
  13  -3  -1    7.60    3.40
  13  -3  -1   -1.40    3.70
  13  -3  -1    5.50    6.10
 -13   3   1    8.50    4.00
  12  -3  -1  115.39   13.90
  12  -3  -1  142.39   11.50
 -12   3   1  123.69   10.40
 -12   3   1  125.19   11.40
  11  -3  -1   11.10    4.60
  11  -3  -1    9.50    4.30
  11  -3  -1    7.70    6.10
 -11   3   1    8.00    4.00
 -11   3   1    6.10    4.10
  10  -3  -1  552.04   34.50
  10  -3  -1  539.05   26.60
  10  -3  -1  685.93   27.60
 -10   3   1  590.14   26.80
 -10   3   1  627.84   26.70
   9  -3  -1  107.99    9.90
   9  -3  -1  111.89   10.60
   9  -3  -1  118.09    9.30
   9  -3  -1  116.09   12.50
  -9   3   1   96.29    8.50
  -9   3   1  120.19    9.80
   8  -3  -1  155.18   13.00
   8  -3  -1  137.39   11.30
   8  -3  -1  149.49   10.10
   8  -3  -1  147.59   11.00
  -8   3   1  138.29   10.30
   7  -3  -1    7.00    3.40
   7  -3  -1   12.40    4.80
   7  -3  -1   13.60    4.40
   7  -3  -1    6.40    2.80
  -7   3   1    4.50    1.60
  -7   3   1   10.00    3.80
   6  -3  -1  108.89    9.50
   6  -3  -1  122.69    8.50
   6  -3  -1  135.29   14.90
   6  -3  -1  128.69    9.50
  -6   3   1  119.29    8.80
   5  -3  -1   22.20    4.70
   5  -3  -1   23.40    5.30
   5  -3  -1   21.00    4.00
  -5   3   1   23.90    5.10
   4  -3  -1   58.29    5.70
   4  -3  -1   58.69    6.70
   4  -3  -1   63.59    5.60
  -4   3   1   44.70    4.60
  -4   3   1   70.79    6.70
  -4   3   1   59.49    6.00
   3  -3  -1  219.48   10.30
   3  -3  -1  202.38   10.70
   3  -3  -1  212.08   10.20
  -3   3   1  211.48   10.70
  -3   3   1  210.18   10.00
  -3   3   1  231.68   10.60
   2  -3  -1  227.18   10.70
   2  -3  -1  227.28   10.10
  -2   3   1  213.48    9.60
  -2   3   1  225.48   10.00
  -2   3   1  227.28   10.70
   1  -3  -1    4.20    1.90
   1  -3  -1    2.20    1.30
   1  -3  -1    0.90    2.30
  -1   3   1    6.20    2.70
  -1   3   1    5.40    1.80
  -1  -3  -1 1106.99   38.20
  -1  -3  -1 1208.08   38.80
   1   3   1 1186.38   38.40
   1   3   1 1192.28   38.90
  -3  -3  -1  459.25   17.30
  -3  -3  -1  455.45   16.20
  -3  -3  -1  449.95   17.10
   3   3   1  461.55   17.20
   3   3   1  480.95   17.60
   3   3   1  450.45   16.20
  -4  -3  -1    5.90    2.10
   4   3   1    2.40    1.90
   4   3   1    3.90    2.00
   4   3   1    0.70    2.20
   4   3   1    8.90    2.30
  -5  -3  -1 1667.53   52.89
   5   3   1 1722.23   52.89
   5   3   1 1438.96   52.39
   5   3   1 1508.15   52.39
   5   3   1 1497.85   52.59
   5   3   1 1732.33   53.09
  -6  -3  -1  969.20   34.10
  -6  -3  -1  960.20   33.80
   6   3   1  855.41   33.00
   6   3   1  948.91   34.20
   6   3   1  947.91   33.40
  -7  -3  -1   49.60    5.90
  -7  -3  -1   69.19    6.30
   7   3   1   52.19    5.90
   7   3   1   53.29    6.00
   7   3   1   64.09    5.90
  -8  -3  -1   88.89    7.40
  -8  -3  -1   82.89    7.60
   8   3   1   86.99    7.40
   8   3   1   89.29    8.10
   8   3   1   82.79    6.90
  -9  -3  -1    2.60    2.50
   9   3   1    5.00    2.80
   9   3   1    8.50    3.70
   9   3   1    1.70    2.90
 -10  -3  -1   97.89    8.60
  10   3   1   92.99    8.60
  10   3   1   87.29    7.80
  10   3   1   85.49    9.20
  10   3   1  104.89   10.80
 -11  -3  -1   16.10    4.80
  11   3   1   11.80    5.90
  11   3   1   11.00    4.10
  11   3   1   15.60    5.10
  11   3   1    9.80    4.30
 -12  -3  -1   23.40    5.80
  12   3   1   32.60    6.30
  12   3   1   27.00    8.50
  12   3   1   37.90    7.00
 -13  -3  -1   41.60    7.50
  13   3   1   28.30    8.50
  13   3   1   47.70    7.60
  13   3   1   39.20    7.40
 -14  -3  -1    9.10    3.90
  14   3   1   13.30    4.10
  14   3   1   10.80    4.60
  14   3   1    7.40    6.30
  15   3   1   69.79    7.70
  15   3   1   66.29   10.10
  15   3   1   52.49   11.30
  16   3   1   45.50   11.20
  16   3   1   44.50    8.70
  16   3   1   74.29    7.30
  16   3   1   53.49    9.30
  17   3   1   33.70   11.60
  17   3   1   26.70    5.90
  18   3   1   16.40    4.40
  18   3   1    3.50    5.10
  16  -4  -1   29.00    6.10
 -16   4   1   26.30    6.30
  15  -4  -1  123.79   11.40
 -15   4   1  137.89   12.60
  14  -4  -1   25.20    5.60
  14  -4  -1   20.80    7.80
 -14   4   1   38.30    7.60
  13  -4  -1  135.39   11.70
  13  -4  -1  114.19   14.00
 -13   4   1  137.49   18.00
  12  -4  -1    6.30    3.30
  12  -4  -1    8.70    4.50
  12  -4  -1    6.60    6.30
 -12   4   1    5.50    4.00
  11  -4  -1    2.10    2.90
  11  -4  -1    6.30    5.70
 -11   4   1    5.60    3.70
 -11   4   1    7.80    4.00
  10  -4  -1   12.70    5.80
  10  -4  -1   23.90    5.50
  10  -4  -1   18.90    7.40
 -10   4   1   14.50    4.40
 -10   4   1   10.60    4.80
   9  -4  -1    0.60    4.00
   9  -4  -1    5.50    4.10
   9  -4  -1    3.80    2.50
   9  -4  -1    7.30    5.60
  -9   4   1    4.80    4.20
  -9   4   1    3.80    3.20
   8  -4  -1   90.69    8.20
   8  -4  -1   93.19    9.30
   8  -4  -1   94.19   10.50
   8  -4  -1   87.29    9.30
  -8   4   1   88.59    8.90
  -8   4   1   73.59    7.00
   7  -4  -1  145.19   11.00
   7  -4  -1  128.69   11.70
   7  -4  -1  165.28   11.50
   7  -4  -1  158.68   10.30
  -7   4   1  157.08   10.90
   6  -4  -1   56.89    7.00
   6  -4  -1   56.29    5.90
   6  -4  -1   57.89    6.40
   6  -4  -1   62.89    7.60
  -6   4   1   59.89    6.80
   5  -4  -1  678.53   27.10
   5  -4  -1  688.73   28.60
   5  -4  -1  666.93   27.90
   5  -4  -1  676.73   27.40
   4  -4  -1   34.40    6.30
   4  -4  -1   30.40    5.70
   4  -4  -1   35.20    5.20
   4  -4  -1   24.00    4.40
  -4   4   1   28.80    4.30
  -4   4   1   25.10    5.30
   3  -4  -1  194.08   10.70
   3  -4  -1  191.88    9.90
   3  -4  -1  189.58   11.30
  -3   4   1  175.68   10.80
  -3   4   1  187.68    9.60
   2  -4  -1  345.27   14.40
   2  -4  -1  326.77   13.50
   2  -4  -1  343.17   14.10
   2  -4  -1  344.37   15.40
  -2   4   1  331.87   15.20
  -2   4   1  344.67   14.20
   1  -4  -1 2642.54   84.89
   1  -4  -1 2732.63   82.89
   1  -4  -1 2706.53   82.49
   1  -4  -1 2623.94   84.09
  -1   4   1 2569.24   83.79
  -1   4   1 2637.04   84.99
   0  -4  -1 3577.24  109.49
   0  -4  -1 3491.85  109.19
   0  -4  -1 3676.73  112.59
   0  -4  -1 3562.04  111.89
   0   4   1 3560.24  111.79
   0   4   1 3604.04  112.59
  -1  -4  -1 3716.73  115.19
  -1  -4  -1 3665.23  115.49
   1   4   1 3576.44  111.69
   1   4   1 3763.22  115.19
   1   4   1 3723.33  115.69
  -2  -4  -1  140.69    5.50
  -2  -4  -1  151.28    7.90
  -2  -4  -1  156.78    8.40
   2   4   1  152.48    8.40
   2   4   1  136.39    5.50
   2   4   1  152.38    7.80
  -3  -4  -1   24.40    3.90
  -3  -4  -1   17.10    3.10
  -3  -4  -1   19.40    2.30
   3   4   1   33.60    4.30
   3   4   1   22.60    2.40
   3   4   1   21.30    3.90
  -4  -4  -1 2827.42   86.39
  -4  -4  -1 2760.52   87.69
  -4  -4  -1 2801.12   87.79
   4   4   1 2770.62   87.79
   4   4   1 2411.96   86.09
   4   4   1 2942.11   88.19
  -5  -4  -1  400.86   15.90
   5   4   1  364.76   16.40
   5   4   1  391.56   16.60
   5   4   1  419.06   17.10
   5   4   1  360.46   15.80
  -6  -4  -1  644.84   24.50
   6   4   1  667.13   25.10
   6   4   1  600.54   24.40
   6   4   1  650.33   24.70
   6   4   1  574.24   24.20
   6   4   1  664.13   24.90
  -7  -4  -1    1.30    2.10
   7   4   1    0.60    3.60
   7   4   1   -4.90    2.40
   7   4   1    0.30    2.10
   7   4   1   -0.20    2.10
   7   4   1    0.30    2.30
  -8  -4  -1  355.26   17.40
   8   4   1  350.76   17.00
   8   4   1  365.36   17.10
   8   4   1  369.56   17.80
   8   4   1  344.37   18.40
   8   4   1  342.17   16.90
  -9  -4  -1   70.69    7.40
   9   4   1   80.19    8.10
   9   4   1   64.99    7.60
   9   4   1   76.99    7.10
   9   4   1   63.99    6.50
   9   4   1   75.29    7.50
  10   4   1   64.49    6.70
  10   4   1   59.39    8.80
  10   4   1   54.19    7.70
  11   4   1    2.90    3.60
  11   4   1    4.20    3.50
  11   4   1    6.70    5.90
  11   4   1    7.20    4.30
  12   4   1   20.20    5.90
  12   4   1   21.40   10.30
  12   4   1   29.40    5.70
  13   4   1  477.65   27.60
  13   4   1  417.36   21.70
  13   4   1  484.85   23.80
  13   4   1  465.05   23.50
  13   4   1  444.36   22.90
  14   4   1   -5.20    3.00
  14   4   1   -6.50    4.50
  14   4   1    7.60    3.40
  14   4   1    4.70    4.30
  15   4   1    4.80    4.90
  15   4   1   -8.80    4.10
  15   4   1   15.20    4.50
  15   4   1    5.80    3.80
  16   4   1   61.39   10.10
  16   4   1   76.89   14.60
  16   4   1   85.29    7.90
  16   4   1   77.39   10.20
  17   4   1   84.09    9.10
  17   4   1   66.39   12.30
  18   4   1    8.00    3.60
  18   4   1    7.50    6.20
  15  -5  -1  112.59   11.60
 -15   5   1  170.28   13.80
  14  -5  -1   61.09   10.20
  14  -5  -1   61.99   12.80
 -14   5   1   67.89    9.10
  13  -5  -1   43.80   12.70
  13  -5  -1   48.00    8.50
 -13   5   1   48.10    8.70
  12  -5  -1   83.19   13.70
  12  -5  -1   80.89    9.10
  11  -5  -1   20.90    6.50
  11  -5  -1   21.80    5.90
  11  -5  -1   29.30    8.90
 -11   5   1   23.70    5.80
 -11   5   1   26.00    6.40
  10  -5  -1   13.00    6.20
  10  -5  -1    1.30    3.10
  10  -5  -1    3.10    5.00
 -10   5   1    4.10    4.20
 -10   5   1    0.60    3.10
   9  -5  -1   -0.20    4.50
   9  -5  -1   -5.50    3.80
   9  -5  -1   -0.40    2.70
   9  -5  -1    6.40    3.90
  -9   5   1   -1.90    3.30
  -9   5   1    0.10    2.10
   8  -5  -1   20.20    6.70
   8  -5  -1   24.50    6.90
   8  -5  -1   30.00    6.10
   8  -5  -1   31.30    8.00
  -8   5   1   25.60    5.50
  -8   5   1   31.00    7.00
   7  -5  -1  236.78   14.60
   7  -5  -1  229.78   13.40
   7  -5  -1  241.28   15.90
   7  -5  -1  228.58   14.90
  -7   5   1  230.78   14.60
   6  -5  -1  226.18   14.20
   6  -5  -1  184.68   12.90
   6  -5  -1  217.58   12.40
   6  -5  -1  203.28   12.60
  -6   5   1  216.38   13.40
   5  -5  -1  317.07   16.70
   5  -5  -1  345.47   16.10
   5  -5  -1  320.77   15.40
   5  -5  -1  311.87   16.80
  -5   5   1  291.17   16.20
   4  -5  -1   78.89    8.30
   4  -5  -1   64.89    7.20
   4  -5  -1   67.49    7.00
  -4   5   1   65.89    5.90
  -4   5   1   68.09    7.70
   3  -5  -1  251.87   12.40
   3  -5  -1  243.68   11.80
   3  -5  -1  248.88   16.10
   3  -5  -1  242.18   12.60
  -3   5   1  223.78   11.70
  -3   5   1  236.38   14.00
   2  -5  -1  127.59    8.20
   2  -5  -1  138.69    7.50
   2  -5  -1  114.29    9.40
   2  -5  -1  137.69    8.20
  -2   5   1  111.59    9.30
  -2   5   1  132.29    7.90
   1  -5  -1  520.65   21.70
   1  -5  -1  521.75   18.60
   1  -5  -1  526.45   20.60
   1  -5  -1  543.65   19.20
  -1   5   1  539.45   22.00
  -1   5   1  504.25   20.30
   0  -5  -1 3077.69   96.79
   0  -5  -1 3171.98  100.19
   0  -5  -1 3146.39   97.19
   0  -5  -1 3275.07  101.19
   0   5   1 3094.99   99.89
   0   5   1 3183.28  101.09
  -1  -5  -1 4978.50  152.78
  -1  -5  -1 5029.90  153.48
  -1  -5  -1 4977.70  148.69
   1   5   1 4836.92  152.48
   1   5   1 4945.81  153.48
   1   5   1 4639.94  148.59
  -2  -5  -1 5386.86  166.68
  -2  -5  -1 5320.87  166.38
   2   5   1 5512.45  167.08
   2   5   1 5252.67  162.48
   2   5   1 5281.47  166.18
  -3  -5  -1  174.48    7.20
  -3  -5  -1  172.18    9.50
  -3  -5  -1  173.98    9.80
   3   5   1  181.98   10.20
   3   5   1  161.48    7.20
   3   5   1  182.18    9.60
  -4  -5  -1 3161.38   96.79
  -4  -5  -1 3088.59   98.99
  -4  -5  -1 3196.38   99.19
   4   5   1 3077.99   98.99
   4   5   1 2835.42   96.59
   4   5   1 3245.08   99.39
  -5  -5  -1  147.69    8.10
   5   5   1  140.49    9.30
   5   5   1  157.88   10.30
   5   5   1  146.59    8.30
  -6  -5  -1 2007.60   64.79
   6   5   1 1831.32   64.69
   6   5   1 2109.39   66.09
   6   5   1 1995.00   65.99
   6   5   1 1886.81   65.69
  -7  -5  -1   66.29    6.50
   7   5   1   79.09    7.00
   7   5   1   79.49    7.00
   7   5   1   78.69    7.10
   7   5   1   85.39    7.60
   7   5   1   93.39    8.20
  -8  -5  -1  604.44   25.20
   8   5   1  610.14   25.80
   8   5   1  587.34   27.70
   8   5   1  651.53   25.90
   8   5   1  564.44   24.70
   8   5   1  622.34   25.50
  -9  -5  -1    5.50    3.20
   9   5   1    7.70    4.00
   9   5   1    7.70    3.20
   9   5   1    9.50    4.50
   9   5   1    3.80    3.30
   9   5   1    9.60    3.50
 -10  -5  -1  121.69   10.60
  10   5   1  120.09    9.50
  10   5   1  124.19   10.00
  10   5   1  139.79   11.30
  10   5   1  137.59   11.00
  10   5   1  123.29   10.50
  11   5   1   93.09    9.90
  11   5   1   85.19    9.30
  11   5   1   91.99    8.60
  11   5   1  106.59    9.10
  11   5   1   87.19    9.90
  12   5   1  103.19   11.90
  12   5   1  104.79   10.70
  12   5   1  118.89   10.90
  12   5   1  110.19    9.40
  12   5   1  102.89    9.80
  13   5   1    3.20    3.30
  13   5   1    2.30    4.70
  13   5   1    0.20    3.90
  13   5   1    6.00    3.20
  13   5   1   -2.90    3.80
  14   5   1  205.08   15.10
  14   5   1  219.18   15.60
  14   5   1  203.58   13.70
  14   5   1  218.38   18.90
  15   5   1   14.60    5.70
  15   5   1    9.00    5.50
  15   5   1   22.80    5.20
  15   5   1    8.50    6.40
  16   5   1  116.99    9.20
  16   5   1   57.79   12.50
  16   5   1   94.19   10.50
  16   5   1   80.39   11.60
  17   5   1   30.30    7.80
  17   5   1   36.60   11.00
  17   5   1   38.40    7.80
  18   5   1   -8.60    3.60
  15  -6  -1   21.60    6.00
  14  -6  -1   51.39    8.90
 -14   6   1   87.09   10.20
  13  -6  -1   58.09    9.10
  13  -6  -1   56.49   12.60
 -13   6   1   73.09   11.60
  12  -6  -1   83.49   11.30
  12  -6  -1   87.89   14.50
 -12   6   1   97.79   10.70
  11  -6  -1    6.30    5.40
  11  -6  -1   12.10    4.20
 -11   6   1   11.50    5.10
 -11   6   1   15.20    4.80
  10  -6  -1  257.97   19.00
  10  -6  -1  290.37   16.60
  10  -6  -1  245.98   17.50
 -10   6   1  226.28   14.80
 -10   6   1  240.58   17.00
   9  -6  -1    9.50    6.00
   9  -6  -1   15.00    4.90
  -9   6   1   17.90    6.00
  -9   6   1    8.30    3.60
   8  -6  -1   11.60    6.60
   8  -6  -1   18.00    5.10
   8  -6  -1   42.40    7.60
   8  -6  -1   16.80    7.10
  -8   6   1   21.70    5.10
  -8   6   1   19.10    6.70
   7  -6  -1  179.48   14.30
   7  -6  -1  202.58   14.30
   7  -6  -1  180.98   12.10
   7  -6  -1  176.78   12.80
  -7   6   1  179.78   13.40
   6  -6  -1   -0.20    3.90
   6  -6  -1    2.90    4.40
   6  -6  -1    3.30    3.00
   6  -6  -1    2.40    2.70
  -6   6   1   -0.60    3.50
   5  -6  -1  383.86   19.60
   5  -6  -1  386.86   19.20
   5  -6  -1  351.76   17.60
  -5   6   1  370.96   19.00
   4  -6  -1  401.86   19.00
   4  -6  -1  383.76   17.90
   4  -6  -1  406.86   17.70
   4  -6  -1  401.26   19.70
  -4   6   1  378.06   19.30
  -4   6   1  371.36   17.10
   3  -6  -1  290.47   14.50
   3  -6  -1  294.47   13.70
   3  -6  -1  314.07   14.70
   3  -6  -1  296.87   16.20
  -3   6   1  298.77   14.20
  -3   6   1  284.47   15.90
   2  -6  -1  197.78    9.80
   2  -6  -1  210.98   10.80
   2  -6  -1  205.68   12.90
   2  -6  -1  207.88   11.40
  -2   6   1  192.68   13.00
   1  -6  -1  294.97   12.10
   1  -6  -1  315.97   14.50
   1  -6  -1  307.07   12.80
   1  -6  -1  295.57   15.80
  -1   6   1  304.77   14.10
   0  -6  -1   34.40    7.80
   0  -6  -1   26.00    2.60
   0  -6  -1   28.40    4.90
   0  -6  -1   30.40    3.20
   0   6   1   26.60    6.40
   0   6   1   39.40    5.50
  -1  -6  -1  357.26   15.70
  -1  -6  -1  349.87   11.70
  -1  -6  -1  348.97   16.60
   1   6   1  333.27   11.70
   1   6   1  347.07   15.40
   1   6   1  326.87   16.50
  -2  -6  -1   20.00    1.80
  -2  -6  -1   25.20    6.00
  -2  -6  -1   14.30    3.80
   2   6   1   20.70    5.50
   2   6   1   18.70    4.00
   2   6   1   15.60    1.90
  -3  -6  -1   78.09    7.00
  -3  -6  -1   81.69    4.30
  -3  -6  -1   95.39    8.60
   3   6   1   91.29    8.90
   3   6   1   81.19    4.70
   3   6   1   86.79    7.10
  -4  -6  -1    6.70    4.80
  -4  -6  -1    8.40    2.20
   4   6   1    2.10    3.00
   4   6   1    3.70    2.00
   4   6   1    7.70    4.90
  -5  -6  -1   12.10    4.00
  -5  -6  -1    9.70    2.60
  -5  -6  -1   10.60    4.60
   5   6   1   14.80    4.10
   5   6   1   18.50    3.40
   5   6   1   22.60    5.90
  -6  -6  -1  299.87   13.50
   6   6   1  271.87   13.40
   6   6   1  292.17   15.00
   6   6   1  302.87   15.40
   7   6   1    7.90    3.10
   7   6   1   10.50    3.80
   7   6   1    6.40    3.30
   7   6   1   10.10    3.80
  -8  -6  -1   -1.10    1.90
   8   6   1   -1.00    3.30
   8   6   1    1.30    2.10
   8   6   1   -0.70    1.60
   8   6   1    5.50    3.10
   8   6   1   -2.40    2.40
  -9  -6  -1   62.09    7.00
   9   6   1   61.89    6.90
   9   6   1   59.19    7.00
   9   6   1   68.09    7.60
   9   6   1   70.69    8.20
   9   6   1   75.09    7.20
 -10  -6  -1  403.86   20.30
  10   6   1  391.66   20.20
  10   6   1  378.26   19.40
  10   6   1  417.26   20.70
  10   6   1  417.76   21.20
  10   6   1  386.36   20.30
  11   6   1  452.55   26.00
  11   6   1  527.85   24.20
  11   6   1  482.65   22.80
  11   6   1  451.05   23.40
  11   6   1  506.45   25.00
  12   6   1    2.00    2.80
  12   6   1    2.70    2.80
  12   6   1    9.80    4.70
  12   6   1    0.90    4.50
  12   6   1    1.00    3.80
  12   6   1    3.90    5.10
  13   6   1   82.59   12.60
  13   6   1   90.39    8.70
  13   6   1   85.89   10.40
  14   6   1   92.99   10.70
  14   6   1   85.89   13.30
  14   6   1   95.79   10.70
  14   6   1   86.69    8.70
  15   6   1  141.69   12.90
  15   6   1  117.89   13.90
  15   6   1  103.09   11.50
  15   6   1  134.89   11.00
  16   6   1   24.50    6.80
  16   6   1   29.70    7.30
  17   6   1  120.99   18.20
  17   6   1  110.09   11.90
  17   6   1  115.79   11.20
  18   6   1   10.00    4.20
  18   6   1    4.50    5.40
  14  -7  -1    6.60    4.40
 -14   7   1   20.00    5.00
  13  -7  -1    8.70    4.20
  13  -7  -1   -0.50    5.40
 -13   7   1   13.20    4.20
  12  -7  -1    9.30    6.60
  12  -7  -1   21.50    5.50
 -12   7   1   31.40    7.40
  11  -7  -1    5.90    5.40
  11  -7  -1    5.10    3.60
 -11   7   1   15.00    5.50
  10  -7  -1    1.10    5.30
  10  -7  -1   -1.70    3.00
 -10   7   1   10.20    5.60
 -10   7   1    7.00    3.00
   9  -7  -1   22.90    7.40
   9  -7  -1   28.00    7.60
   9  -7  -1   14.10    5.00
  -9   7   1   25.40    5.70
  -9   7   1   36.50    8.80
   8  -7  -1   10.30    5.60
   8  -7  -1    9.60    4.40
   8  -7  -1   11.20    6.00
   8  -7  -1   12.50    4.50
  -8   7   1    1.60    2.80
  -8   7   1    7.00    5.50
   7  -7  -1   19.80    6.50
   7  -7  -1   12.90    5.00
   7  -7  -1   10.00    6.90
   7  -7  -1    8.20    3.70
  -7   7   1    8.70    5.60
  -7   7   1    7.60    2.80
   6  -7  -1   76.39    7.90
   6  -7  -1   63.69    6.80
   6  -7  -1   88.39   10.50
   6  -7  -1   78.29    9.30
  -6   7   1   89.99    9.80
   5  -7  -1  837.72   32.40
   5  -7  -1  823.12   33.10
   5  -7  -1  775.62   31.50
   5  -7  -1  818.22   34.20
  -5   7   1  770.72   31.00
  -5   7   1  781.02   33.70
   4  -7  -1  512.35   21.30
   4  -7  -1  498.95   22.10
   4  -7  -1  505.25   22.30
   4  -7  -1  490.95   23.60
  -4   7   1  457.25   20.90
  -4   7   1  509.75   23.80
   3  -7  -1  175.98   12.60
   3  -7  -1  191.78   10.90
   3  -7  -1  169.58   10.80
   3  -7  -1  169.88    9.70
  -3   7   1  160.38   12.00
  -3   7   1  163.68   10.30
   2  -7  -1   52.89    7.10
   2  -7  -1   53.19    5.50
   2  -7  -1   45.90    4.50
   2  -7  -1   49.00    8.10
  -2   7   1   46.90    8.10
  -2   7   1   47.60    5.30
   1  -7  -1   73.89    8.40
   1  -7  -1   76.09    5.00
   1  -7  -1   70.39    5.70
   1  -7  -1   78.59    6.90
  -1   7   1   70.29    9.10
  -1   7   1   78.59    6.80
   0  -7  -1   31.30    2.80
   0  -7  -1   26.70    6.50
   0  -7  -1   31.80    5.60
   0  -7  -1   31.60    3.50
   0   7   1   29.20    4.90
   0   7   1   25.40    6.70
  -1  -7  -1 1194.88   37.10
  -1  -7  -1 1181.68   42.10
  -1  -7  -1 1158.78   43.00
   1   7   1 1199.58   41.90
   1   7   1 1212.28   43.40
   1   7   1 1097.39   37.00
  -2  -7  -1 1710.43   52.79
  -2  -7  -1 1772.32   59.49
  -2  -7  -1 1696.23   58.39
   2   7   1 1744.83   58.39
   2   7   1 1779.02   59.69
   2   7   1 1581.34   52.89
  -3  -7  -1  951.60   35.80
  -3  -7  -1  914.11   35.00
  -3  -7  -1  968.20   30.30
   3   7   1  924.61   30.50
   3   7   1  947.31   36.00
   3   7   1  940.71   35.10
  -4  -7  -1   71.99    7.70
  -4  -7  -1   66.39    6.90
  -4  -7  -1   71.69    4.50
   4   7   1   63.39    4.70
   4   7   1   64.39    6.50
   4   7   1   63.39    8.50
  -5  -7  -1  141.09   10.30
  -5  -7  -1  118.39    9.00
  -5  -7  -1  127.99    7.20
   5   7   1  134.99   10.60
   5   7   1  115.09    7.20
   5   7   1  129.89    9.40
  -6  -7  -1  714.53   27.70
  -6  -7  -1  653.43   24.90
   6   7   1  663.83   27.50
   6   7   1  679.03   27.80
   6   7   1  637.84   25.10
  -7  -7  -1   19.30    3.80
   7   7   1   16.80    4.50
   7   7   1   21.00    5.70
   7   7   1   15.60    4.50
  -8  -7  -1  703.73   27.90
   8   7   1  710.13   29.50
   8   7   1  664.93   29.00
   8   7   1  683.13   28.30
   8   7   1  734.93   29.60
   8   7   1  709.73   29.60
  -9  -7  -1   64.79    7.20
   9   7   1   54.09    6.70
   9   7   1   72.39    7.50
   9   7   1   85.69    9.10
   9   7   1   76.99    8.20
   9   7   1   72.49    8.10
 -10  -7  -1  395.96   19.90
  10   7   1  380.56   19.80
  10   7   1  404.86   20.70
  10   7   1  380.16   20.30
  10   7   1  411.26   23.20
  10   7   1  398.06   20.60
  11   7   1   20.00    5.60
  11   7   1   10.80    4.00
  11   7   1    8.80    5.10
  11   7   1    3.80    4.20
  11   7   1    8.90    5.30
  12   7   1    0.50    4.30
  12   7   1   -0.30    2.70
  12   7   1    1.60    3.60
  12   7   1   -3.30    4.10
  12   7   1    1.30    3.20
  12   7   1    1.40    4.10
  13   7   1   21.30    5.00
  13   7   1   22.60    6.50
  13   7   1   18.20    6.90
  13   7   1    6.90    5.30
  14   7   1    5.30    3.30
  14   7   1   -3.70    4.30
  14   7   1    4.30    5.20
  14   7   1    2.10    5.10
  15   7   1  168.08   12.40
  15   7   1  170.18   14.50
  15   7   1  170.98   14.40
  15   7   1  183.28   17.20
  16   7   1    4.70    5.40
  16   7   1   24.70    5.20
  16   7   1    7.00    7.60
  16   7   1   18.40    6.20
  17   7   1   23.00    8.60
  17   7   1   30.10    9.00
  17   7   1   17.40    5.80
  18   7   1   17.90    4.60
  14  -8  -1   51.99    9.60
 -14   8   1   80.49   10.50
  13  -8  -1   53.29   11.90
  13  -8  -1   58.79    9.80
 -13   8   1   98.79   11.20
  12  -8  -1  144.39   12.40
 -12   8   1  143.69   13.50
  11  -8  -1   15.50    6.30
 -11   8   1   19.00    6.90
  10  -8  -1   13.50    5.30
  10  -8  -1   10.10    6.10
 -10   8   1   11.20    5.40
   9  -8  -1   42.40    9.50
   9  -8  -1   40.40    8.00
  -9   8   1   37.30    6.60
  -9   8   1   50.79   10.50
   8  -8  -1   40.50    7.90
   8  -8  -1   30.80    6.50
   8  -8  -1   40.90    9.30
  -8   8   1   51.99    7.40
  -8   8   1   44.60    9.30
   7  -8  -1  163.48   12.10
   7  -8  -1  111.69   12.70
   7  -8  -1  159.28   13.70
  -7   8   1  135.69   13.10
   6  -8  -1  107.39    9.80
   6  -8  -1  122.89   12.50
   6  -8  -1  102.39    9.10
   6  -8  -1  135.69   11.60
  -6   8   1  117.29   11.70
   5  -8  -1  148.69   10.50
   5  -8  -1  147.09   11.70
   5  -8  -1  166.48   11.70
   5  -8  -1  150.68   13.50
  -5   8   1  141.79   12.80
  -5   8   1  152.68   10.50
   4  -8  -1    2.50    2.20
   4  -8  -1   11.40    6.10
   4  -8  -1    0.90    2.70
   4  -8  -1    4.20    3.50
  -4   8   1    3.60    4.60
  -4   8   1    0.20    2.20
   3  -8  -1   34.90    5.10
   3  -8  -1   29.50    5.70
   3  -8  -1   42.50    6.20
   3  -8  -1   41.50    8.30
  -3   8   1   43.00    6.20
  -3   8   1   35.90    7.60
   2  -8  -1  510.65   20.60
   2  -8  -1  507.95   19.90
   2  -8  -1  519.95   22.80
   2  -8  -1  499.25   24.10
  -2   8   1  512.05   22.00
  -2   8   1  494.25   24.20
   1  -8  -1  492.75   18.50
   1  -8  -1  505.35   22.20
   1  -8  -1  505.25   19.20
   1  -8  -1  490.45   23.30
  -1   8   1  496.45   21.60
  -1   8   1  494.85   23.60
   0  -8  -1  143.49    6.70
   0  -8  -1  140.59   10.00
   0  -8  -1  156.08   11.60
   0  -8  -1  142.39    7.20
   0   8   1  145.89    9.70
   0   8   1  144.09   11.80
  -1  -8  -1  947.11   36.40
  -1  -8  -1 1020.60   38.00
  -1  -8  -1  947.91   31.10
   1   8   1 1007.10   38.10
   1   8   1  913.11   35.90
  -2  -8  -1 1197.28   43.20
  -2  -8  -1 1189.58   36.80
  -2  -8  -1 1179.58   43.90
   2   8   1 1206.28   43.00
   2   8   1 1205.98   44.40
   2   8   1 1108.39   36.90
  -3  -8  -1  259.87   15.10
  -3  -8  -1  279.17   14.80
  -3  -8  -1  268.47    9.80
   3   8   1  272.67   14.50
   3   8   1  262.57   10.10
   3   8   1  281.97   15.90
  -4  -8  -1   98.49    9.00
  -4  -8  -1  109.59    5.60
  -4  -8  -1  118.89    9.20
   4   8   1  111.19    6.10
   4   8   1  101.69   10.10
   4   8   1  111.39    8.80
  -5  -8  -1 2056.19   69.39
  -5  -8  -1 2031.50   64.69
  -5  -8  -1 2025.50   69.29
   5   8   1 2061.09   69.39
   5   8   1 1912.31   64.79
   5   8   1 2025.30   69.69
  -6  -8  -1   24.70    3.80
  -6  -8  -1   25.40    5.50
  -6  -8  -1   29.20    6.20
   6   8   1   20.80    5.00
   6   8   1   20.70    3.90
   6   8   1   27.10    6.50
  -7  -8  -1   39.50    6.90
  -7  -8  -1   36.10    4.40
   7   8   1   40.60    6.90
   7   8   1   43.10    5.80
   7   8   1   47.50    8.10
  -8  -8  -1  335.87   16.20
   8   8   1  356.46   18.90
   8   8   1  319.07   17.80
   8   8   1  357.46   18.70
   8   8   1  335.67   16.70
   8   8   1  349.96   18.30
  -9  -8  -1  994.80   37.60
   9   8   1 1026.60   40.90
   9   8   1  897.91   37.50
   9   8   1  999.70   39.30
   9   8   1  971.10   39.20
   9   8   1 1000.60   39.30
 -10  -8  -1   20.60    5.00
  10   8   1   13.80    6.00
  10   8   1   21.40    5.60
  10   8   1   17.20    6.30
  10   8   1   27.30    6.20
  10   8   1   24.00    5.70
  11   8   1   14.30    5.20
  11   8   1   15.40    6.50
  11   8   1    7.30    5.30
  11   8   1   12.40    4.80
  12   8   1   77.49   10.90
  12   8   1   69.99    8.10
  12   8   1   69.89   10.00
  12   8   1   61.69   10.30
  13   8   1    6.90    5.00
  13   8   1   17.40    6.50
  13   8   1   23.00    7.20
  13   8   1   16.90    4.60
  14   8   1    8.60    5.40
  14   8   1    7.50    5.10
  14   8   1    7.00    3.70
  14   8   1    5.10    5.40
  15   8   1   13.60    6.20
  15   8   1   17.80    4.60
  15   8   1   16.20    6.20
  15   8   1    8.10    5.70
  16   8   1   73.49   11.80
  16   8   1   69.19    7.90
  16   8   1   59.39   12.60
  16   8   1   60.89   10.40
  17   8   1  124.69   14.90
  17   8   1  192.58   22.40
  18   8   1  101.39   11.30
 -13   9   1   78.39   10.00
  12  -9  -1    7.70    4.70
  12  -9  -1    5.30    5.70
 -12   9   1   12.10    4.60
  11  -9  -1   27.80    6.70
  11  -9  -1   25.20    8.10
 -11   9   1   28.30    8.00
  10  -9  -1   76.69   11.10
  10  -9  -1   75.39   12.80
 -10   9   1  101.89   12.20
   9  -9  -1  325.97   22.30
   9  -9  -1  310.57   21.50
  -9   9   1  288.67   20.60
   8  -9  -1   18.40    5.30
  -8   9   1   19.30    4.80
  -8   9   1   24.60    7.80
   7  -9  -1   16.20    4.90
   7  -9  -1    2.00    4.50
   7  -9  -1    6.90    4.40
  -7   9   1   10.10    5.90
  -7   9   1    6.90    2.80
   6  -9  -1    4.40    5.90
   6  -9  -1    3.90    3.60
   6  -9  -1   -3.10    3.50
   6  -9  -1    5.20    3.00
  -6   9   1    1.30    1.80
  -6   9   1    5.00    5.20
   5  -9  -1  577.14   28.50
   5  -9  -1  552.74   24.30
   5  -9  -1  562.34   25.80
   5  -9  -1  551.24   25.80
  -5   9   1  515.95   27.20
  -5   9   1  532.05   24.30
   4  -9  -1  114.89    8.70
   4  -9  -1  115.39    9.80
   4  -9  -1  103.79   12.40
   4  -9  -1  104.59    9.50
  -4   9   1  107.99    9.00
  -4   9   1  108.79   12.00
   3  -9  -1    1.20    2.00
   3  -9  -1   -3.70    2.30
   3  -9  -1   -2.60    4.40
  -3   9   1    3.60    4.90
  -3   9   1    4.70    2.30
   2  -9  -1  453.95   23.60
   2  -9  -1  491.55   22.30
   2  -9  -1  447.76   18.70
   2  -9  -1  483.35   19.80
  -2   9   1  458.85   21.10
  -2   9   1  464.25   24.00
   1  -9  -1   79.89    5.90
   1  -9  -1   82.29    8.00
   1  -9  -1   74.59    5.30
   1  -9  -1   76.09    9.20
  -1   9   1   78.49    7.40
  -1   9   1   70.09    9.00
   0  -9  -1   22.50    5.10
   0  -9  -1   22.70    2.70
   0  -9  -1   26.10    3.40
   0  -9  -1   21.10    6.00
   0   9   1   21.30    4.80
   0   9   1   24.00    6.80
  -1  -9  -1  149.29    6.60
  -1  -9  -1  156.28    6.30
  -1  -9  -1  140.09   11.60
  -1  -9  -1  153.38   10.80
   1   9   1  163.68   12.60
   1   9   1  137.69   10.10
  -2  -9  -1  154.88    5.90
  -2  -9  -1  148.49   10.70
  -2  -9  -1  157.58   11.80
   2   9   1  151.58   10.50
   2   9   1  149.29    6.10
   2   9   1  174.28   13.10
  -3  -9  -1   44.10    6.70
  -3  -9  -1   53.79    8.50
  -3  -9  -1   43.90    2.70
   3   9   1   58.49    9.20
   3   9   1   41.70    3.00
   3   9   1   53.59    7.60
  -4  -9  -1   95.39    4.90
  -4  -9  -1   88.39    9.20
  -4  -9  -1   73.09    7.70
   4   9   1   95.49    8.30
   4   9   1   95.79    9.80
   4   9   1   87.59    5.30
  -5  -9  -1   43.50    6.90
  -5  -9  -1   47.30    4.00
  -5  -9  -1   63.09    9.10
   5   9   1   42.80    7.10
   5   9   1   44.60    8.10
   5   9   1   34.30    3.90
  -6  -9  -1  247.88   14.80
  -6  -9  -1  235.98   15.00
  -6  -9  -1  267.57   11.80
   6   9   1  260.97   15.10
   6   9   1  208.88   11.30
   6   9   1  277.37   16.30
  -7  -9  -1    8.00    2.70
  -7  -9  -1   12.80    5.00
   7   9   1   10.80    3.60
   7   9   1   10.10    3.20
   7   9   1    7.90    4.90
  -8  -9  -1   75.09    6.80
   8   9   1   64.09    6.60
   8   9   1   70.69    9.60
   8   9   1   99.59   19.30
   8   9   1   74.09    8.40
  -9  -9  -1   78.49    7.40
   9   9   1   64.49    9.40
   9   9   1   64.89    6.90
   9   9   1   73.39   10.40
   9   9   1   63.09    9.50
   9   9   1   69.49    8.30
 -10  -9  -1  136.69   10.50
  10   9   1  131.39   11.90
  10   9   1  131.69   10.90
  10   9   1  137.69   11.70
  10   9   1  135.19   10.80
  10   9   1  138.09   12.60
  11   9   1    3.10    5.70
  11   9   1    4.40    3.50
  11   9   1    1.50    4.00
  11   9   1    4.10    5.40
  12   9   1   18.50    6.90
  12   9   1   20.60    7.10
  12   9   1   18.50    5.40
  12   9   1   21.80    5.90
  13   9   1   46.50    7.80
  13   9   1   34.00    8.30
  13   9   1   55.29    9.90
  13   9   1   40.90    8.70
  14   9   1  335.17   21.10
  14   9   1  298.47   18.40
  14   9   1  296.07   21.20
  14   9   1  327.27   20.30
  15   9   1   13.80    5.90
  15   9   1   20.30    5.30
  16   9   1    6.60    5.90
  16   9   1   10.00    5.20
  16   9   1    7.80    6.80
  17   9   1   52.99    9.20
  17   9   1   53.79   10.50
  17   9   1   52.59   11.90
  12 -10  -1   74.79   13.30
  12 -10  -1   55.19    9.70
  11 -10  -1    3.30    5.10
  11 -10  -1    3.80    3.80
 -11  10   1   21.80    6.30
  10 -10  -1    5.00    3.90
  10 -10  -1    1.90    4.80
 -10  10   1   10.50    6.00
   9 -10  -1   45.50    8.50
   9 -10  -1   53.59   10.30
  -9  10   1   49.90   10.50
   8 -10  -1   76.29    9.00
   8 -10  -1   74.09   11.80
  -8  10   1   81.89   13.40
   7 -10  -1   -0.50    4.30
   7 -10  -1    3.90    3.40
   7 -10  -1    1.70    2.80
  -7  10   1    9.40    5.60
  -7  10   1    2.60    2.50
   6 -10  -1    1.00    3.40
   6 -10  -1    6.10    4.60
   6 -10  -1    2.00    2.90
  -6  10   1   11.10    6.30
  -6  10   1    3.70    2.60
   5 -10  -1   61.19    7.20
   5 -10  -1   59.29    9.10
   5 -10  -1   70.59    9.90
  -5  10   1   52.19   17.80
  -5  10   1   56.59    6.80
   4 -10  -1  237.28   13.30
   4 -10  -1  252.57   17.80
   4 -10  -1  223.78   15.00
   4 -10  -1  250.97   14.90
  -4  10   1  220.78   14.40
  -4  10   1  256.87   18.10
   3 -10  -1   68.59   11.10
   3 -10  -1   63.39    9.10
   3 -10  -1   72.19    7.60
   3 -10  -1   65.59    6.20
  -3  10   1   53.39    6.50
  -3  10   1   89.69   12.90
   2 -10  -1  220.38   12.20
   2 -10  -1  238.58   11.70
   2 -10  -1  234.38   16.80
   2 -10  -1  255.17   15.20
  -2  10   1  218.88   16.90
  -2  10   1  231.88   13.90
   1 -10  -1    1.80    2.30
   1 -10  -1   -0.40    2.50
   1 -10  -1    1.80    1.90
   1 -10  -1    6.70    5.20
  -1  10   1    4.40    5.50
  -1  10   1   -3.70    2.00
   0 -10  -1  391.46   15.20
   0 -10  -1  395.76   14.80
   0 -10  -1  384.16   21.50
   0 -10  -1  390.26   19.90
   0  10   1  364.86   21.20
   0  10   1  392.66   19.40
  -1 -10  -1   84.09   10.20
  -1 -10  -1   96.89    8.90
  -1 -10  -1   89.19    4.80
  -1 -10  -1   87.29    4.50
   1  10   1   85.69   10.60
   1  10   1   91.29    8.20
  -2 -10  -1  726.53   32.00
  -2 -10  -1  722.53   23.40
  -2 -10  -1  721.23   30.90
   2  10   1  760.72   31.00
   2  10   1  753.32   32.70
  -3 -10  -1  416.46   13.70
  -3 -10  -1  422.56   21.90
  -3 -10  -1  415.76   20.80
   3  10   1  402.96   14.00
   3  10   1  442.16   21.10
   3  10   1  402.36   21.80
  -4 -10  -1   89.29    4.60
  -4 -10  -1   94.69   10.00
  -4 -10  -1   95.09    9.20
   4  10   1   81.69    9.90
   4  10   1   97.69    8.80
   4  10   1   86.99    5.00
  -5 -10  -1   74.09   10.10
  -5 -10  -1   68.49    8.00
  -5 -10  -1   61.99    4.30
   5  10   1   69.09   10.40
   5  10   1   62.99    7.50
   5  10   1   55.79    4.70
  -6 -10  -1   22.30    3.60
  -6 -10  -1    8.60    5.10
  -6 -10  -1    7.20    4.30
   6  10   1    6.90    2.50
   6  10   1    7.60    3.60
   6  10   1    8.50    5.70
  -7 -10  -1   37.70    7.70
  -7 -10  -1   38.20    4.60
   7  10   1   39.50    5.50
   7  10   1   40.50    8.70
   7  10   1   47.50    7.60
  -8 -10  -1    6.00    2.90
  -8 -10  -1    5.40    4.90
   8  10   1    7.10    4.20
   8  10   1   11.40    6.10
   8  10   1   10.20    3.00
  -9 -10  -1   21.40    4.40
   9  10   1   24.70    6.50
   9  10   1   19.40    5.50
   9  10   1   22.90    7.70
   9  10   1   18.70    4.60
   9  10   1   20.80    5.80
 -10 -10  -1   29.90    5.60
  10  10   1   31.70    8.10
  10  10   1   28.70    8.30
  10  10   1   28.20    6.70
  10  10   1   25.90    5.90
  11  10   1    2.50    3.80
  11  10   1    0.30    5.00
  11  10   1    0.60    4.30
  12  10   1    3.30    5.10
  12  10   1    4.10    4.70
  12  10   1    3.20    3.30
  12  10   1    5.80    3.70
  13  10   1   32.60    6.80
  13  10   1   26.40    7.60
  13  10   1   24.50    7.40
  13  10   1   20.10    7.20
  14  10   1    2.30    4.50
  14  10   1    5.00    5.50
  14  10   1    5.30    4.20
  14  10   1    7.30    5.70
  15  10   1   24.10    7.20
  15  10   1   20.50    7.80
  15  10   1   27.00    7.70
  16  10   1  167.58   15.20
  16  10   1  208.38   20.30
  16  10   1  148.09   15.90
  17  10   1   -0.80    5.20
  17  10   1    0.50    5.10
  17  10   1   10.50    5.80
  11 -11  -1   79.59   14.00
  11 -11  -1   92.19   10.10
 -11  11   1  131.69   13.10
  10 -11  -1    4.90    4.50
  10 -11  -1    3.80    3.60
 -10  11   1   22.60    6.60
   9 -11  -1   28.20    7.70
   9 -11  -1   22.30    6.80
  -9  11   1   44.20   11.00
   8 -11  -1    4.30    4.60
   8 -11  -1   19.30    5.90
  -8  11   1   23.10    7.60
   7 -11  -1   57.09    9.70
   7 -11  -1   66.09   10.70
   7 -11  -1   72.29    8.30
  -7  11   1   65.29   12.10
   6 -11  -1  103.79   11.00
   6 -11  -1  105.29   14.70
  -6  11   1   93.49   12.30
   5 -11  -1    5.70    4.20
   5 -11  -1    3.70    3.30
   5 -11  -1    1.70    3.10
  -5  11   1   -0.40    2.30
  -5  11   1   -0.40    4.80
   4 -11  -1   78.09    9.20
   4 -11  -1   76.79    8.50
   4 -11  -1   80.69    7.60
  -4  11   1   74.69   12.90
  -4  11   1   68.29    7.50
   3 -11  -1  601.44   27.90
   3 -11  -1  592.24   25.20
   3 -11  -1  609.24   24.30
  -3  11   1  568.04   42.10
  -3  11   1  568.94   26.60
   2 -11  -1  118.99    7.70
   2 -11  -1  112.99   10.60
   2 -11  -1  104.59   12.20
   2 -11  -1  121.29    8.60
  -2  11   1  113.09   12.80
  -2  11   1  105.69    9.70
   1 -11  -1   46.20    4.30
   1 -11  -1   43.60    9.60
   1 -11  -1   42.20    7.90
   1 -11  -1   40.90    4.80
  -1  11   1   48.10   10.00
   0 -11  -1    4.60    2.10
   0 -11  -1    6.70    1.70
   0 -11  -1   13.00    5.10
   0 -11  -1    6.40    5.80
   0  11   1    4.60    2.90
   0  11   1   10.80    6.20
  -1 -11  -1   20.10    5.60
  -1 -11  -1   18.40    2.00
  -1 -11  -1   20.90    7.50
  -1 -11  -1   20.40    2.50
   1  11   1   20.60    7.80
   1  11   1   25.30    6.00
  -2 -11  -1   75.69    8.60
   2  11   1   78.39    8.10
   2  11   1   83.19   12.00
  -3 -11  -1  210.28   14.20
  -3 -11  -1  211.28   17.40
   3  11   1  209.08   16.20
   3  11   1  216.88   16.40
  -4 -11  -1  578.84   26.90
  -4 -11  -1  596.94   18.80
  -4 -11  -1  580.14   27.90
   4  11   1  529.05   19.10
   4  11   1  545.65   29.30
   4  11   1  595.74   28.70
  -5 -11  -1  450.55   22.90
  -5 -11  -1  468.75   23.80
  -5 -11  -1  458.95   16.40
   5  11   1  453.55   24.20
   5  11   1  438.46   16.80
   5  11   1  438.56   22.80
  -6 -11  -1   26.80    7.70
  -6 -11  -1   25.60    6.60
  -6 -11  -1   25.10    3.50
   6  11   1   22.00    7.50
   6  11   1   23.00    3.90
   6  11   1   26.40    6.40
  -7 -11  -1  106.19    6.90
  -7 -11  -1   90.79   10.50
   7  11   1   96.09    9.80
   7  11   1   85.99    6.90
   7  11   1   79.39   12.10
  -8 -11  -1  727.43   27.40
  -8 -11  -1  735.63   35.40
   8  11   1  703.83   32.40
   8  11   1  600.24   26.70
  -9 -11  -1  223.08   12.90
   9  11   1  242.38   16.60
   9  11   1  267.97   18.10
   9  11   1  250.87   14.00
 -10 -11  -1   69.89    7.20
  10  11   1   81.09   12.10
  10  11   1   80.19    8.10
  10  11   1   64.39    9.90
  10  11   1   80.09   11.40
  11  11   1    9.80    4.40
  11  11   1   11.30    6.80
  11  11   1   11.20    4.50
  11  11   1    5.20    4.80
  12  11   1   19.80    4.90
  12  11   1    3.90    5.00
  12  11   1   11.20    4.90
  12  11   1   11.80    6.30
  12  11   1    8.10    4.10
  13  11   1   86.69   12.80
  13  11   1   88.69   11.20
  13  11   1   76.09   12.10
  13  11   1   74.19   11.60
  14  11   1   52.39   10.00
  14  11   1   63.09   11.10
  15  11   1   34.90    8.30
  15  11   1   23.20    7.70
  15  11   1   35.90    9.10
  16  11   1    1.00    5.30
  16  11   1    8.60    5.50
  16  11   1    2.70    4.90
  17  11   1   -4.60    4.90
  17  11   1   -3.70    5.60
  11 -12  -1   93.39   11.30
  11 -12  -1  117.19   16.90
  10 -12  -1   91.49   14.90
 -10  12   1  122.49   13.70
   9 -12  -1    3.80    5.30
   9 -12  -1    2.80    3.30
  -9  12   1   14.10    5.90
   8 -12  -1    1.50    4.50
   8 -12  -1   -2.80    3.10
  -8  12   1   22.70    7.10
   7 -12  -1   46.50   11.70
   7 -12  -1   63.49   10.00
  -7  12   1   68.09   13.20
   6 -12  -1  106.39   11.40
   6 -12  -1  123.29   10.20
   6 -12  -1  131.29   12.40
  -6  12   1  122.29   14.20
   5 -12  -1  108.59   11.10
   5 -12  -1  108.19   10.70
   5 -12  -1   99.99    9.10
  -5  12   1  118.49   13.60
   4 -12  -1   50.99    8.10
   4 -12  -1   55.29    6.30
  -4  12   1   42.40   10.40
   3 -12  -1   86.09    7.30
   3 -12  -1   83.29    8.00
   3 -12  -1   78.89    9.50
  -3  12   1   95.89    9.10
  -3  12   1   85.19   13.40
   2 -12  -1  260.47   17.00
   2 -12  -1  247.18   13.30
   2 -12  -1  259.17   12.80
  -2  12   1  288.37   20.40
  -2  12   1  253.27   16.00
   1 -12  -1  256.17   11.70
   1 -12  -1  267.57   16.80
   1 -12  -1  267.67   12.50
  -1  12   1  236.78   15.40
  -1  12   1  253.67   19.20
   0 -12  -1   34.60    3.30
   0 -12  -1   34.60    4.00
   0 -12  -1   28.60    7.10
   0  12   1   38.00    7.50
   0  12   1   41.30   11.90
  -1 -12  -1  486.65   16.20
  -1 -12  -1  460.05   25.60
  -1 -12  -1  463.55   16.20
  -1 -12  -1  495.35   24.70
   1  12   1  477.45   23.80
   1  12   1  470.75   26.40
  -2 -12  -1   10.40    4.70
  -2 -12  -1   -4.70    5.30
   2  12   1   10.80    7.10
   2  12   1    8.10    3.80
  -3 -12  -1    0.90    5.00
  -3 -12  -1    2.30    3.70
   3  12   1    0.80    2.90
   3  12   1   -4.20    5.60
  -4 -12  -1  284.67   18.00
  -4 -12  -1  300.77   19.20
   4  12   1  300.97   20.20
   4  12   1  289.67   17.70
  -5 -12  -1  863.01   37.10
  -5 -12  -1  854.11   27.10
  -5 -12  -1  802.82   35.70
   5  12   1  784.12   27.40
   5  12   1  845.02   36.10
   5  12   1  817.42   37.40
  -6 -12  -1  107.59    5.90
  -6 -12  -1  106.49   10.90
  -6 -12  -1   94.69   11.30
   6  12   1   91.19    6.40
   6  12   1  104.39   12.60
  -7 -12  -1  238.08   11.10
  -7 -12  -1  224.98   16.60
   7  12   1  224.88   11.60
   7  12   1  223.68   17.50
  -8 -12  -1  770.32   28.80
  -8 -12  -1  724.83   33.10
   8  12   1  703.03   33.90
   8  12   1  656.43   31.50
  -9 -12  -1   -0.30    2.20
   9  12   1   -2.60    5.10
   9  12   1    7.30    2.90
  10  12   1  118.59   12.60
  10  12   1  112.29    9.60
  10  12   1  131.39   14.00
  10  12   1  114.59   11.30
  11  12   1   20.30    7.30
  11  12   1   25.60    5.50
  11  12   1   23.90    8.10
  12  12   1  237.68   16.30
  12  12   1  220.18   15.20
  12  12   1  227.88   17.70
  13  12   1   32.60    8.80
  13  12   1   32.10    8.50
  13  12   1   37.50    9.90
  14  12   1   31.40    8.30
  14  12   1   24.90    8.20
  14  12   1   39.00    8.70
  15  12   1   17.20    7.10
  15  12   1    1.40    4.60
  15  12   1   28.10    8.60
  16  12   1    8.40    6.10
  16  12   1    7.70    5.60
  16  12   1    3.80    4.40
  17  12   1   11.80    6.40
  17  12   1   24.40    7.60
  10 -13  -1   74.19   17.00
  10 -13  -1   53.59   11.40
   9 -13  -1   13.20    5.40
   9 -13  -1   -1.30    5.80
  -9  13   1   23.00    6.90
   8 -13  -1   14.00    5.80
   8 -13  -1    8.40    4.50
  -8  13   1   29.10    8.30
   7 -13  -1  136.79   13.40
   7 -13  -1  166.08   14.00
  -7  13   1  192.68   20.40
   6 -13  -1  104.69    9.80
   6 -13  -1  108.29   11.40
   6 -13  -1  117.59   11.80
  -6  13   1  120.79   14.20
   5 -13  -1   87.19    9.90
   5 -13  -1   95.69   10.00
   5 -13  -1   97.99    8.80
  -5  13   1   94.29   12.60
   4 -13  -1   10.50    3.00
   4 -13  -1    7.10    4.50
   4 -13  -1   12.80    4.40
  -4  13   1    7.20    6.10
   3 -13  -1    2.60    2.10
   3 -13  -1    1.30    3.60
   3 -13  -1    3.00    3.10
  -3  13   1    3.90    5.10
   2 -13  -1    7.30    2.40
   2 -13  -1    9.20    3.20
   2 -13  -1    4.00    4.30
  -2  13   1   10.50    7.10
   1 -13  -1   71.99   10.90
   1 -13  -1   56.59    4.70
   1 -13  -1   54.89    5.50
  -1  13   1   59.99   12.00
   0 -13  -1   -0.90    1.00
   0 -13  -1    1.10    1.70
   0  13   1    2.40    5.80
   1  13   1   22.20    8.60
   2  13   1   40.30   10.00
  -3 -13  -1  157.78   15.70
   3  13   1  143.99   14.70
  -4 -13  -1    4.70    4.40
   4  13   1    4.40    8.20
  -5 -13  -1  793.02   35.70
  -6 -13  -1   15.90    5.40
   6  13   1    8.20    2.10
   6  13   1   -1.00   11.40
  -7 -13  -1  234.98   16.90
   7  13   1  276.47   30.30
   7  13   1  231.18   11.50
   8  13   1   40.30   17.00
   8  13   1   55.59    5.80
   9  13   1   -0.20    5.90
   9  13   1    3.50    2.60
  10  13   1   49.60   10.80
  10  13   1   41.60    6.50
  10  13   1   48.60    9.40
  11  13   1   15.90    7.40
  11  13   1   12.80    4.20
  11  13   1   12.60    4.80
  11  13   1   13.10    5.40
  12  13   1    7.80    5.60
  12  13   1   -1.80    5.70
  12  13   1    2.90    3.60
  12  13   1    9.00    4.10
  13  13   1   44.30    9.60
  13  13   1   34.80    9.40
  13  13   1   26.80    8.50
  14  13   1   19.50    7.10
  14  13   1   19.90    6.10
  14  13   1   13.20    7.20
  15  13   1   54.99   10.60
  15  13   1   85.79   13.20
  15  13   1   52.69   10.30
  16  13   1    6.00    4.80
  16  13   1    0.60    5.50
   9 -14  -1   15.80    7.00
   9 -14  -1    6.80    7.10
   8 -14  -1  117.29   11.90
   8 -14  -1  125.39   14.20
   7 -14  -1    6.80    3.90
   7 -14  -1   -2.40    4.20
  -7  14   1   18.30    6.20
   6 -14  -1   51.19    9.50
   6 -14  -1   32.60    7.40
  -6  14   1   64.69   12.20
   5 -14  -1  104.29    9.40
   5 -14  -1   92.89   12.80
   5 -14  -1   85.99    9.70
  -5  14   1  107.39   13.60
   4 -14  -1    7.00    4.10
   4 -14  -1    3.10    3.60
  -4  14   1    1.10    5.70
   3 -14  -1   47.30    6.70
   3 -14  -1   64.49   10.50
   3 -14  -1   61.79    6.20
  -3  14   1   59.19   12.20
   2 -14  -1  149.49    9.10
   2 -14  -1  139.99   13.50
   2 -14  -1  168.98   10.20
  -2  14   1  149.29   16.20
   1 -14  -1  136.29    7.80
   1 -14  -1  123.29   12.30
   1 -14  -1  122.89    7.10
  -1  14   1  137.99   14.70
   0 -14  -1  104.79    5.20
   0 -14  -1  103.99    5.40
   0 -14  -1   95.19   11.00
   0  14   1   99.39   15.50
  -1 -14  -1  131.99   12.60
   1  14   1  122.69   14.40
  -2 -14  -1  173.28   14.70
   2  14   1  171.38   16.70
  -3 -14  -1   33.30    8.10
   3  14   1   33.80    9.80
  -4 -14  -1   33.10    7.50
   4  14   1   22.00    7.80
  -5 -14  -1  420.06   24.10
   5  14   1  445.76   26.40
  -6 -14  -1   72.29   11.40
   6  14   1   68.89   12.40
  -7 -14  -1   64.49   11.40
   7  14   1   77.89    5.30
   7  14   1   95.99   14.30
   7  14   1   67.79    5.00
   8  14   1   13.40    3.30
   8  14   1   24.70    8.90
   8  14   1   13.50    3.30
   9  14   1   51.39    6.00
   9  14   1   67.89   12.80
  10  14   1   50.39    7.50
  10  14   1   36.00    9.00
  10  14   1   35.90   10.20
  10  14   1   41.60    6.40
  11  14   1   -1.10    3.00
  11  14   1    1.90    3.90
  11  14   1    4.70    3.60
  11  14   1   -4.90    4.90
  12  14   1  254.67   20.10
  12  14   1  290.77   21.00
  12  14   1  238.78   16.30
  12  14   1  268.47   17.10
  13  14   1  116.69   16.10
  13  14   1  103.39   14.70
  13  14   1   97.49   10.80
  14  14   1    2.60    5.40
  14  14   1   -2.80    5.20
  14  14   1    2.60    4.50
  15  14   1   19.40    7.60
  15  14   1   11.40    5.60
  16  14   1   21.40    7.60
  16  14   1   17.10    5.80
   8 -15  -1   -2.40    6.20
   8 -15  -1    7.60    4.90
   7 -15  -1  100.99   20.90
   7 -15  -1   63.09   10.50
   6 -15  -1   66.39   11.00
   6 -15  -1   67.09   10.60
  -6  15   1   82.79   15.60
   5 -15  -1    8.40    5.10
   5 -15  -1    7.00    4.80
  -5  15   1   14.90    7.40
   4 -15  -1   58.49    7.00
   4 -15  -1   53.19    9.90
   4 -15  -1   45.00    7.10
  -4  15   1   43.90   12.50
   3 -15  -1   33.00    7.10
   3 -15  -1   31.70    5.70
  -3  15   1   51.19   11.50
   2 -15  -1    8.20    5.00
   2 -15  -1    2.50    2.60
   2 -15  -1    7.10    2.20
  -2  15   1   11.10    7.00
   1 -15  -1   20.10    2.90
   1 -15  -1   24.40    7.40
   1 -15  -1   25.20    3.40
  -1  15   1   23.90    8.90
   0 -15  -1   93.49   11.00
   0  15   1   98.89   15.30
  -1 -15  -1   37.70    8.70
   1  15   1   36.60   10.00
  -2 -15  -1  172.78   14.80
   2  15   1  190.38   17.60
  -3 -15  -1   27.80    7.20
   3  15   1   34.90    9.90
  -4 -15  -1   10.00    5.50
   4  15   1    9.30    7.40
  -5 -15  -1    6.90    4.40
   5  15   1    2.00    6.50
  -6 -15  -1   34.00    8.10
   6  15   1   16.90    8.90
  -7 -15  -1    2.00    3.10
   7  15   1    2.70    6.60
   8  15   1   21.00    3.40
   8  15   1   20.10    9.00
   8  15   1   24.60    3.60
   9  15   1   50.79    6.10
   9  15   1   50.39    5.40
   9  15   1   49.50   11.60
  10  15   1    7.40    3.70
  10  15   1   19.70    8.40
  10  15   1   10.20    3.50
  11  15   1   63.69    7.50
  11  15   1   60.89    7.30
  11  15   1   96.49   15.00
  12  15   1    5.00    6.30
  12  15   1   11.90    4.00
  12  15   1    0.10    4.80
  12  15   1    8.60    3.80
  13  15   1   -2.40    4.70
  13  15   1    6.60    4.50
  13  15   1   -1.60    5.40
  14  15   1   55.99   10.00
  14  15   1   28.00    8.20
  15  15   1  132.19   13.10
  15  15   1  115.59   14.00
   6 -16  -1   30.00    7.10
   5 -16  -1   -5.10    5.00
   4 -16  -1    5.40    4.50
   4 -16  -1   17.10    6.00
  -4  16   1   17.70    6.90
   3 -16  -1   -2.80    2.70
   3 -16  -1    2.20    3.90
  -3  16   1    7.00    6.50
   2 -16  -1   49.40    9.60
   2 -16  -1   26.30    3.90
   2 -16  -1   19.60    3.10
  -2  16   1   29.00    8.90
   1 -16  -1   43.50    9.40
   0 -16  -1   99.19   13.80
   0  16   1   65.09   13.60
  -1 -16  -1  260.57   18.90
   1  16   1  270.37   21.80
  -2 -16  -1   34.30    8.50
   2  16   1   31.90    9.50
  -3 -16  -1   20.30    6.90
   3  16   1   10.40    7.00
  -4 -16  -1    9.10    4.30
   4  16   1    0.70    4.70
  -5 -16  -1   72.19   11.70
   5  16   1   79.09   14.20
  -6 -16  -1    3.50    4.50
   6  16   1   -4.30    5.50
   7  16   1  146.89   16.40
   8  16   1   14.60    8.70
   9  16   1  151.38   16.30
   9  16   1  117.09    7.10
   9  16   1  122.29    7.10
  10  16   1    8.50    6.30
  10  16   1    2.30    2.50
  11  16   1   32.10    5.80
  11  16   1   14.70    7.40
  11  16   1   33.20   10.40
  12  16   1   30.50    9.10
  12  16   1   27.90    6.10
  12  16   1   20.20    8.00
  13  16   1  174.28   13.20
  13  16   1  150.48   15.90
  14  16   1   54.79   11.20
  14  16   1   52.89    9.70
   5 -17  -1    2.00    4.00
   4 -17  -1   31.90    7.30
   3 -17  -1   81.79   13.10
  -2  17   1   33.70   13.40
   1 -17  -1   21.90    6.20
  -1  17   1   26.60    8.10
   0 -17  -1    0.60    4.40
   0  17   1    8.80    6.50
  -1 -17  -1   54.69   11.10
   1  17   1   66.19   13.50
  -2 -17  -1   34.90    8.60
   2  17   1   33.50   12.50
  -3 -17  -1   40.60    9.20
   3  17   1   36.70   13.40
  -4 -17  -1    9.50    5.80
   4  17   1    8.20    8.30
  -5 -17  -1   72.59   12.00
   5  17   1   62.09   13.20
  -6 -17  -1    5.60    8.00
   6  17   1    0.40    6.20
   7  17   1   25.80   10.30
   8  17   1  358.86   25.90
   9  17   1  150.38   17.20
  10  17   1    0.30    6.90
  11  17   1    7.00    8.50
  12  17   1    6.60    6.50
  13  17   1   54.89   11.30
   2 -18  -1  275.57   21.20
   1 -18  -1   -1.10    4.20
   0 -18  -1   71.49   12.70
  -1 -18  -1    7.90    5.30
   1  18   1   28.90   12.70
  -2 -18  -1  194.68   17.20
   2  18   1  217.08   20.10
  -3 -18  -1  142.79   14.30
   3  18   1  168.78   17.90
  -4 -18  -1  118.89   13.20
   4  18   1  136.79   16.30
  -5 -18  -1    6.90    4.30
   5  18   1   14.50    7.50
  -6 -18  -1   -1.40    4.10
   6  18   1    7.10    6.70
   7  18   1   12.20    7.20
   8  18   1   22.30    9.90
   9  18   1   92.59   15.90
  10  18   1  118.79   15.40
  11  18   1   13.20    6.80
  12  18   1   13.10    6.60
  11  18  -2    8.60    5.70
  10  18  -2   48.40   10.30
   9  18  -2   27.70   10.20
   8  18  -2   19.10    8.20
   7  18  -2   60.89   12.60
   6  18  -2    1.10    5.90
   5  18  -2    9.10    6.40
   4  18  -2   11.50    6.70
   3  18  -2   41.90   11.40
   2  18  -2   14.80    7.60
  -2 -18   2   -2.20    4.20
  -1 -18   2   49.50   10.00
   0 -18   2    3.30    4.20
   1 -18   2    0.50    3.60
   2 -18   2  102.39   11.90
   3 -18   2   -0.40    4.00
  12  17  -2  220.78   18.30
  11  17  -2   85.19   11.40
 -11 -17   2   74.29    8.20
  10  17  -2   -6.70    4.20
 -10 -17   2    1.50    2.50
   9  17  -2   24.70    8.50
   9  17  -2   34.90    8.80
  -9 -17   2   26.40    4.60
   8  17  -2   35.50   10.10
   8  17  -2   61.89   11.50
  -8 -17   2   38.40    4.70
   7  17  -2   20.20    7.80
  -7 -17   2   24.90    3.60
   6  17  -2   24.80    3.90
   6  17  -2   32.50   10.40
  -6 -17   2   29.90    3.50
   5  17  -2   74.89    5.30
   5  17  -2   87.19   14.90
  -5 -17   2   86.19    4.80
   4  17  -2   29.70    3.50
   4  17  -2   38.60   10.20
  -4 -17   2   41.10    2.80
   3  17  -2   91.39   18.00
  -3 -17   2   55.89   10.60
  -3 -17   2   50.99    3.30
   2  17  -2   53.79   15.20
  -2 -17   2   45.20    3.30
  -2 -17   2   70.29   11.00
   1  17  -2  289.47   23.10
  -1 -17   2  278.97   11.80
  -1 -17   2  280.57   19.90
   0  17  -2   44.50   10.50
   0 -17   2   60.89   10.40
   0 -17   2   41.70    4.60
  -1  17  -2   20.20    8.50
   1 -17   2    7.10    4.80
   1 -17   2    3.00    2.80
   2 -17   2   24.10    4.90
   2 -17   2   19.10    6.10
   3 -17   2   59.49    8.10
   3 -17   2   55.79    9.80
   4 -17   2   99.29   12.10
   4 -17   2   96.49   10.80
  13  16  -2  163.68   15.30
  12  16  -2   10.30    6.10
 -12 -16   2   14.20    3.90
  11  16  -2   48.00    9.80
 -11 -16   2   45.40    6.60
  10  16  -2    9.70    5.90
  10  16  -2   19.90    7.20
 -10 -16   2    8.40    3.10
   9  16  -2   46.50   10.70
   9  16  -2   42.90   10.50
   9  16  -2   39.70    6.60
  -9 -16   2   46.40    5.50
   8  16  -2    3.60    6.30
   8  16  -2   -0.20    3.00
   8  16  -2   -1.00    5.90
  -8 -16   2    4.60    2.40
   7  16  -2  126.99   15.10
   7  16  -2  110.89    8.70
  -7 -16   2  134.59    8.30
   6  16  -2  189.88   18.20
  -6 -16   2  196.78   10.30
   5  16  -2   17.90    8.10
   5  16  -2   10.50    3.10
  -5 -16   2    7.40    1.90
   4  16  -2    3.90    6.00
   4  16  -2    1.90    2.00
  -4 -16   2    5.40    1.80
   3  16  -2   28.60    9.20
   3  16  -2   24.00    4.00
  -3 -16   2   28.00    3.30
  -3 -16   2   27.30    7.90
   2  16  -2   10.50    7.20
  -2 -16   2    9.70    4.00
   1  16  -2  242.68   20.40
  -1 -16   2  251.07   11.80
  -1 -16   2  250.07   11.50
  -1 -16   2  256.87   18.30
   0  16  -2   46.70   11.50
   0 -16   2   50.19    9.50
   0 -16   2   47.90    7.30
  -1  16  -2   35.70   14.30
   1 -16   2   38.30    8.30
   1 -16   2   41.80    5.00
   1 -16   2   45.30    6.10
  -2  16  -2  136.89   15.50
   2 -16   2  140.49   13.10
   2 -16   2  137.59   10.30
   2 -16   2  132.79    9.60
  -3  16  -2   13.00    5.90
   3 -16   2    3.20    3.90
   3 -16   2   -1.10    3.30
  -4  16  -2  249.78   24.60
   4 -16   2  198.18   14.50
   4 -16   2  209.18   15.90
   5 -16   2   20.60    5.70
   5 -16   2   21.80    7.60
   6 -16   2   28.60    8.00
   6 -16   2   24.70    6.90
   7 -16   2   26.50    6.40
   7 -16   2   30.00    8.50
  14  15  -2   38.10    8.00
  13  15  -2    7.70    5.30
 -13 -15   2    4.50    3.40
  12  15  -2   44.90    9.40
  12  15  -2   49.40   12.00
 -12 -15   2   45.90    7.70
  11  15  -2   53.39   11.30
  11  15  -2   46.80    8.00
  11  15  -2   70.39   12.10
  10  15  -2   94.09   14.00
  10  15  -2   68.89   11.50
  10  15  -2   78.89   13.00
 -10 -15   2   84.29    8.10
   9  15  -2   27.10    7.80
   9  15  -2   15.80    4.80
   9  15  -2   22.00    8.10
  -9 -15   2   22.00    4.50
   8  15  -2   21.70    5.10
   8  15  -2   43.80    9.90
   8  15  -2   25.20    7.70
  -8 -15   2   28.70    5.00
   7  15  -2   84.39   13.50
   7  15  -2   67.99    8.30
  -7 -15   2   74.59    6.50
   6  15  -2  513.55   29.70
   6  15  -2  482.65   21.90
  -6 -15   2  562.44   21.90
   5  15  -2   40.40    8.20
   5  15  -2   51.19   11.10
  -5 -15   2   42.90    4.40
   4  15  -2   -0.50    2.20
   4  15  -2   14.90    7.70
  -4 -15   2    1.90    1.70
   3  15  -2   13.50    7.80
   3  15  -2   23.40    3.90
  -3 -15   2   23.40    3.60
  -3 -15   2   10.50    5.40
   2  15  -2  194.58   18.00
   2  15  -2  180.28   10.00
  -2 -15   2  167.18    9.30
  -2 -15   2  159.28   14.30
   1  15  -2   10.40    6.70
   1  15  -2    2.30    2.60
  -1 -15   2    1.00    2.00
  -1 -15   2    3.60    3.60
   0  15  -2   58.99   12.50
   0 -15   2   47.70    9.90
   0 -15   2   56.09    9.90
  -1  15  -2    9.60    6.40
   1 -15   2    3.50    3.80
   1 -15   2    4.00    3.30
   1 -15   2    2.90    2.20
  -2  15  -2   -3.50    3.30
   2 -15   2    1.10    3.00
   2 -15   2    5.30    3.90
   2 -15   2    1.80    2.70
  -3  15  -2   34.60   11.20
   3 -15   2   35.20    6.40
   3 -15   2   35.80    5.70
   3 -15   2   50.59    9.00
  -4  15  -2   11.10    6.30
   4 -15   2   14.70    5.00
   4 -15   2    5.10    4.20
   4 -15   2    7.40    4.60
  -5  15  -2  134.79   15.90
   5 -15   2  138.99   12.50
   5 -15   2  146.89   12.70
   5 -15   2  154.18   11.80
   6 -15   2  310.57   20.00
   6 -15   2  322.87   20.00
   7 -15   2   12.90    5.00
   7 -15   2    9.50    6.20
   8 -15   2    7.00    4.10
   8 -15   2   -8.70    5.10
  15  14  -2   10.60    5.90
  14  14  -2   -2.10    4.20
 -14 -14   2   10.70    4.50
  13  14  -2   97.79   15.00
  13  14  -2  107.29   11.80
 -13 -14   2   89.29    9.70
  12  14  -2  119.29   13.60
  12  14  -2  143.59   13.60
 -12 -14   2  137.19   11.30
  11  14  -2   47.50    9.50
  11  14  -2   29.70    7.30
  11  14  -2   56.09   16.30
 -11 -14   2   44.10    7.50
  10  14  -2   31.60    6.60
  10  14  -2   26.50    7.60
  10  14  -2   14.30    5.90
 -10 -14   2   29.50    6.00
   9  14  -2   13.80    6.30
   9  14  -2   10.00    4.00
   9  14  -2    9.20    6.90
  -9 -14   2    8.40    3.10
   8  14  -2    2.90    3.70
   8  14  -2   -2.50    3.80
   8  14  -2    3.50    5.80
  -8 -14   2    7.80    2.90
   7  14  -2   46.80    6.70
   7  14  -2   47.60   10.60
  -7 -14   2   44.40    5.10
   6  14  -2  339.67   17.30
   6  14  -2  368.26   23.50
  -6 -14   2  372.16   16.60
   5  14  -2  322.27   21.80
   5  14  -2  343.27   22.70
  -5 -14   2  383.76   17.60
   4  14  -2  275.77   14.20
   4  14  -2  292.07   21.30
  -4 -14   2  324.97   14.00
  -4 -14   2  315.77   20.00
   3  14  -2    4.80    2.80
   3  14  -2   -3.20    5.00
  -3 -14   2   12.00    3.00
  -3 -14   2   -1.40    3.60
   2  14  -2    4.80    2.60
   2  14  -2   11.10    7.20
  -2 -14   2    6.50    2.40
  -2 -14   2   11.00    5.30
   1  14  -2   24.30    4.80
   1  14  -2   18.70    8.50
  -1 -14   2   22.40    6.20
  -1 -14   2   20.90    4.10
   0  14  -2  164.98   15.80
   0  14  -2  130.49    9.20
   0 -14   2  149.29   13.00
   0 -14   2  133.59   12.00
  -1  14  -2  555.04   30.90
   1 -14   2  507.95   22.90
   1 -14   2  543.25   22.00
   1 -14   2  529.55   27.00
  -2  14  -2   -1.50    4.20
   2 -14   2    2.80    3.50
   2 -14   2   -2.20    2.50
   2 -14   2    5.30    2.40
  -3  14  -2    4.50    5.40
   3 -14   2    2.90    4.20
   3 -14   2    7.90    3.70
   3 -14   2    7.40    3.00
  -4  14  -2  109.59   13.90
   4 -14   2  132.99   11.90
   4 -14   2  141.69   10.00
   4 -14   2  112.49   10.80
  -5  14  -2  169.48   19.80
   5 -14   2  127.79   12.10
   5 -14   2  142.69   12.60
   5 -14   2  158.78   11.60
  -6  14  -2   28.40    9.90
   6 -14   2   20.80    5.80
   6 -14   2   14.60    6.00
  -7  14  -2   59.39   11.60
   7 -14   2   42.70    8.10
   7 -14   2   54.59   10.20
   8 -14   2   35.50    7.50
   8 -14   2   34.80    8.80
   9 -14   2   14.10    4.90
   9 -14   2    2.60    6.30
  14  13  -2    4.80    6.00
 -14 -13   2    5.70    3.20
  13  13  -2    3.50    3.80
  13  13  -2   13.80    5.20
 -13 -13   2    5.00    3.30
  12  13  -2  262.87   17.90
 -12 -13   2  264.37   16.90
  11  13  -2   47.00    9.90
  11  13  -2   41.30   10.50
  11  13  -2   45.30    9.40
  11  13  -2   54.49    9.40
 -11 -13   2   39.10    7.00
  10  13  -2    5.40    4.60
  10  13  -2   -0.10    4.60
  10  13  -2   11.50    4.40
 -10 -13   2    7.30    3.50
   9  13  -2    7.00    6.10
   9  13  -2   -1.70    3.10
   9  13  -2   17.90    6.50
  -9 -13   2    7.30    3.30
  -9 -13   2    1.10    4.30
   8  13  -2   13.00    5.80
   8  13  -2    9.70    4.30
   8  13  -2    2.70    5.30
  -8 -13   2    8.60    3.10
   7  13  -2   50.89    7.50
   7  13  -2   51.59   10.70
  -7 -13   2   55.69    9.70
  -7 -13   2   47.00    5.60
   6  13  -2  103.59   12.60
   6  13  -2  114.29    9.00
  -6 -13   2  115.09    8.20
  -6 -13   2   91.09   11.10
   5  13  -2   94.39    8.10
   5  13  -2  108.09   13.10
  -5 -13   2  106.69   14.30
   4  13  -2   93.49   14.20
   4  13  -2   81.49    6.90
  -4 -13   2   77.99   11.20
  -4 -13   2   77.99    6.50
   3  13  -2   79.19   19.40
   3  13  -2   64.69    6.10
  -3 -13   2   94.59   14.30
  -3 -13   2   75.99    6.20
   2  13  -2   25.10    4.50
   2  13  -2   30.10    8.80
  -2 -13   2   25.30    7.20
  -2 -13   2   33.80    4.80
   1  13  -2   99.09    7.50
   1  13  -2  115.29   10.60
   1  13  -2  118.59   13.90
  -1 -13   2  117.79    8.40
  -1 -13   2  109.49   10.60
   0  13  -2  461.85   27.10
   0  13  -2  459.65   20.20
   0  13  -2  479.05   24.00
   0 -13   2  461.65   24.00
  -1  13  -2   43.10   10.10
  -1  13  -2   46.00    7.90
  -1  13  -2   20.00    4.50
   1 -13   2   33.50    5.70
   1 -13   2   28.10    6.90
  -2  13  -2   61.99    7.30
  -2  13  -2   66.99   12.70
   2 -13   2   57.09    7.80
   2 -13   2   43.80    8.30
   2 -13   2   45.40    5.30
  -3  13  -2  114.19   14.00
   3 -13   2  117.89    8.90
   3 -13   2  131.29   11.40
   3 -13   2  131.39   10.70
  -4  13  -2    9.90    6.20
   4 -13   2    6.30    3.60
   4 -13   2    2.20    3.70
   4 -13   2    1.10    3.50
  -5  13  -2   11.50    5.90
   5 -13   2    9.00    3.30
   5 -13   2   12.60    5.00
  -6  13  -2   23.10    8.50
   6 -13   2   15.90    4.80
   6 -13   2   25.90    7.20
   6 -13   2   18.90    5.20
  -7  13  -2   10.70    7.10
   7 -13   2   11.20    4.20
   7 -13   2    9.40    5.70
  -8  13  -2  413.36   27.40
   8 -13   2  428.56   25.90
   8 -13   2  416.26   23.10
  -9  13  -2   19.80    8.10
   9 -13   2    7.90    3.80
   9 -13   2   18.10    6.90
  10 -13   2   18.80    8.90
  10 -13   2   19.80    4.90
  16  12  -2   38.40    8.70
  15  12  -2   16.50    5.70
  14  12  -2    2.60    5.10
  14  12  -2   21.20    6.20
 -14 -12   2   19.00    5.20
  13  12  -2    6.50    3.40
  13  12  -2    6.70    7.20
  13  12  -2    3.30    4.60
 -13 -12   2    5.70    4.20
  12  12  -2  279.17   17.70
  12  12  -2  257.67   16.90
  12  12  -2  232.78   18.30
 -12 -12   2  257.17   16.90
  11  12  -2   29.40    6.40
  11  12  -2   31.30    8.10
  11  12  -2   24.00    7.10
  11  12  -2   17.10    5.40
 -11 -12   2   20.50    5.50
  10  12  -2  127.19   12.80
  10  12  -2  138.29   13.40
  10  12  -2  132.69   11.50
  10  12  -2  135.69   11.70
 -10 -12   2  151.68   11.30
   9  12  -2  200.38   15.30
   9  12  -2  161.48   12.40
   9  12  -2  188.48   15.10
  -9 -12   2  176.28   13.80
  -9 -12   2  181.48   12.30
   8  12  -2    8.90    3.90
   8  12  -2    4.10    5.00
   8  12  -2    8.00    6.20
  -8 -12   2    1.10    2.40
  -8 -12   2    6.30    5.40
   7  12  -2   25.80    5.70
   7  12  -2   21.00    7.60
   7  12  -2   19.90    6.70
  -7 -12   2   11.30    4.60
  -7 -12   2   24.40    4.80
   6  12  -2   19.60    8.00
   6  12  -2   17.50    4.50
  -6 -12   2   15.40    6.50
  -6 -12   2   18.30    4.10
   5  12  -2    1.00    6.00
   5  12  -2    4.70    2.70
  -5 -12   2    3.30    4.90
   4  12  -2  193.18   16.10
   4  12  -2  190.68   14.00
   4  12  -2  171.68   10.80
  -4 -12   2  183.08   14.90
  -4 -12   2  196.38   14.30
  -4 -12   2  184.68   10.40
   3  12  -2  441.06   22.20
   3  12  -2  360.26   17.30
   3  12  -2  429.26   23.70
  -3 -12   2  386.46   21.40
  -3 -12   2  402.36   23.00
  -3 -12   2  412.46   17.40
   2  12  -2  808.12   33.70
   2  12  -2  654.83   27.80
   2  12  -2  772.02   35.50
  -2 -12   2  781.22   28.40
  -2 -12   2  757.52   33.10
  -2 -12   2  772.32   35.10
   1  12  -2   19.80    5.10
   1  12  -2   17.40    4.10
   1  12  -2   14.80    7.80
  -1 -12   2   22.40    6.40
  -1 -12   2   15.00    4.00
  -1 -12   2   46.10   10.20
   0  12  -2  308.17   17.80
   0 -12   2  295.17   17.70
   0 -12   2  311.07   15.20
  -1  12  -2   51.09    8.20
  -1  12  -2   53.39    7.00
  -1  12  -2   73.39   12.50
   1 -12   2   66.59    7.10
   1 -12   2   54.09    8.80
  -2  12  -2   91.49   14.00
  -2  12  -2   70.39    9.50
   2 -12   2   71.99    8.70
   2 -12   2   76.69    8.00
  -3  12  -2    2.60    6.30
  -3  12  -2    0.90    2.00
   3 -12   2   -0.40    3.00
   3 -12   2    4.40    2.20
   3 -12   2   -3.10    2.70
  -4  12  -2   39.60    9.80
  -4  12  -2   36.50    6.50
   4 -12   2   27.80    6.20
   4 -12   2   31.00    5.80
   4 -12   2   27.80    6.20
  -5  12  -2  107.39   13.40
  -5  12  -2   97.39    8.90
   5 -12   2  110.19    9.80
   5 -12   2   93.89   10.70
   5 -12   2  103.59    9.90
  -6  12  -2   23.50    8.40
  -6  12  -2   18.70    4.70
   6 -12   2   21.50    5.30
   6 -12   2   25.50    6.00
   6 -12   2   18.50    6.40
  -7  12  -2    4.70    2.90
  -7  12  -2   10.10    5.20
   7 -12   2    7.20    3.20
   7 -12   2   -6.20    4.00
  -8  12  -2  491.15   30.20
   8 -12   2  532.55   28.80
   8 -12   2  461.45   27.60
  -9  12  -2  210.28   18.00
   9 -12   2  158.08   12.90
   9 -12   2  168.68   16.20
 -10  12  -2    8.10    4.90
  10 -12   2   -1.60    5.20
  10 -12   2   -0.90    3.70
  11 -12   2  -10.00    4.60
  11 -12   2   -0.60    3.90
  15  11  -2  108.59   13.00
  15  11  -2  104.49   10.40
 -15 -11   2  140.49   15.40
  14  11  -2  107.39   15.40
  14  11  -2  103.09   10.40
 -14 -11   2  109.49   11.00
  13  11  -2   90.39    8.70
  13  11  -2  101.79   14.40
  13  11  -2   74.79   10.40
 -13 -11   2   84.09    9.40
  12  11  -2   85.09    9.90
  12  11  -2   96.29    9.20
  12  11  -2  109.99   14.80
 -12 -11   2   81.79    9.40
  11  11  -2  442.36   22.90
  11  11  -2  471.15   23.70
  11  11  -2  426.46   25.30
  11  11  -2  466.55   25.30
 -11 -11   2  442.86   23.10
  10  11  -2  412.86   22.40
  10  11  -2  406.16   21.70
  10  11  -2  405.96   22.00
  10  11  -2  413.26   23.80
 -10 -11   2  401.46   21.10
   9  11  -2   37.40    8.70
   9  11  -2   36.90    7.10
   9  11  -2   50.59    9.00
  -9 -11   2   28.50    5.90
   8  11  -2   13.60    6.60
   8  11  -2   12.00    4.40
   8  11  -2   12.90    5.80
  -8 -11   2    7.90    3.70
  -8 -11   2    3.90    4.50
   7  11  -2   60.99    8.10
   7  11  -2   77.59   11.00
  -7 -11   2   45.20    8.10
  -7 -11   2   78.09    7.40
   6  11  -2   48.20    6.80
   6  11  -2   65.09   10.50
   6  11  -2   61.89    9.50
  -6 -11   2   47.30    5.80
  -6 -11   2   71.89   10.30
   5  11  -2  632.74   26.90
   5  11  -2  696.13   30.70
   5  11  -2  676.73   30.80
  -5 -11   2  652.73   30.00
   4  11  -2    6.70    3.20
   4  11  -2   11.70    6.90
   4  11  -2   12.50    4.30
  -4 -11   2   11.20    3.30
  -4 -11   2   20.80    6.70
   3  11  -2  887.41   38.30
   3  11  -2  812.82   32.30
  -3 -11   2  906.71   37.90
  -3 -11   2  908.71   36.90
  -3 -11   2  928.61   32.50
   2  11  -2   17.70    3.90
   2  11  -2   23.10    5.20
   2  11  -2   30.60    8.30
  -2 -11   2   21.40    4.20
  -2 -11   2   20.70    8.10
  -2 -11   2   16.40    5.00
   1  11  -2   38.30    8.90
   1  11  -2   41.90    7.40
   1  11  -2   30.50    5.10
  -1 -11   2   34.00    6.60
  -1 -11   2   44.60    9.10
  -1 -11   2   37.30    5.50
   0  11  -2   12.40    3.70
   0  11  -2    7.40    3.80
   0  11  -2   10.10    6.70
   0 -11   2   16.90    4.10
   0 -11   2   10.10    4.60
   0 -11   2   -0.90    5.40
  -1  11  -2   27.00    5.50
  -1  11  -2   20.40    4.50
  -1  11  -2   35.90    9.30
   1 -11   2   27.80    6.40
   1 -11   2   23.10    7.70
  -2  11  -2  230.98   13.90
  -2  11  -2  289.57   15.80
  -2  11  -2  267.37   19.00
   2 -11   2  251.07   15.70
   2 -11   2  308.77   22.30
   2 -11   2  279.37   15.10
  -3  11  -2   89.79   13.40
   3 -11   2   68.59    9.20
   3 -11   2   81.39    8.60
  -4  11  -2    5.30    3.10
  -4  11  -2   -0.40    5.40
   4 -11   2    3.90    3.00
   4 -11   2    1.10    3.10
   4 -11   2    2.90    3.80
  -5  11  -2   24.30    5.30
  -5  11  -2   21.30    8.10
   5 -11   2   17.70    5.60
   5 -11   2   29.30    6.10
   5 -11   2   23.30    5.00
  -6  11  -2    5.10    6.00
   6 -11   2   13.60    3.70
   6 -11   2    9.50    3.90
   6 -11   2   13.60    5.80
  -7  11  -2  164.58   16.10
  -7  11  -2  175.58   12.00
   7 -11   2  157.88   14.50
   7 -11   2  197.08   19.90
   7 -11   2  164.98   12.50
  -8  11  -2   29.90    5.40
  -8  11  -2   33.60    9.80
   8 -11   2   22.80    7.10
   8 -11   2   23.70    5.50
  -9  11  -2   -0.70    4.40
  -9  11  -2   10.60    3.70
   9 -11   2    5.40    5.90
   9 -11   2    2.10    2.60
 -10  11  -2   14.90    5.40
  10 -11   2   23.40    5.90
  10 -11   2    1.90    5.30
 -11  11  -2  128.49   14.10
  11 -11   2   87.49    9.40
  11 -11   2   70.69   15.50
  12 -11   2   40.20    6.90
  12 -11   2    6.90    7.50
  15  10  -2   12.80    5.00
  15  10  -2   23.80    7.30
 -15 -10   2   21.30    5.90
  14  10  -2   43.20    5.60
  14  10  -2   19.10    7.30
  14  10  -2   25.00    6.10
 -14 -10   2   39.90    8.30
  13  10  -2  326.57   18.00
  13  10  -2  311.27   17.50
  13  10  -2  305.27   20.90
 -13 -10   2  305.27   19.60
  12  10  -2    7.40    3.50
  12  10  -2    4.60    5.70
  12  10  -2    8.80    5.20
 -12 -10   2    4.60    4.10
  11  10  -2   31.60    7.70
  11  10  -2   33.80    8.70
  11  10  -2   32.60    6.30
  11  10  -2   34.30    7.20
 -11 -10   2   34.10    6.80
  10  10  -2  653.03   30.80
  10  10  -2  655.33   29.30
  10  10  -2  671.53   29.70
  10  10  -2  646.34   31.50
 -10 -10   2  692.53   30.20
   9  10  -2  309.97   18.10
   9  10  -2  305.07   17.50
   9  10  -2  305.97   17.70
   9  10  -2  310.67   19.30
  -9 -10   2  300.17   17.00
   8  10  -2  633.64   30.00
   8  10  -2  616.34   27.50
   8  10  -2  630.14   28.20
  -8 -10   2  610.54   26.60
  -8 -10   2  617.54   27.40
   7  10  -2  139.49   12.00
   7  10  -2  147.79   12.40
   7  10  -2  129.39   10.20
   7  10  -2  153.98   12.10
  -7 -10   2  145.69   11.50
  -7 -10   2  136.09    9.90
   6  10  -2  165.68   12.90
   6  10  -2  127.39    9.70
   6  10  -2  148.49   11.70
  -6 -10   2  160.58   10.10
   5  10  -2   51.09    8.90
   5  10  -2   51.29    7.80
   5  10  -2   56.39   12.80
  -5 -10   2   55.49    8.90
  -5 -10   2   35.60    6.10
   4  10  -2  593.94   24.00
   4  10  -2  600.64   26.90
   4  10  -2  595.24   27.30
  -4 -10   2  576.34   23.10
  -4 -10   2  580.34   26.90
   3  10  -2   68.99    7.40
   3  10  -2   58.39    9.70
   3  10  -2   53.89    5.90
  -3 -10   2   66.49    7.60
  -3 -10   2   57.39    9.20
  -3 -10   2   50.19    5.50
   2  10  -2   47.00    9.00
   2  10  -2   41.00    5.50
   2  10  -2   44.50    7.40
  -2 -10   2   52.39    9.40
  -2 -10   2   40.30    7.20
  -2 -10   2   37.60    5.30
   1  10  -2  362.66   20.80
   1  10  -2  387.96   19.00
   1  10  -2  338.67   15.90
  -1 -10   2  375.46   20.40
  -1 -10   2  371.76   19.00
  -1 -10   2  378.36   16.50
   0  10  -2  566.54   27.80
   0  10  -2  606.04   25.70
   0  10  -2  577.84   23.30
   0 -10   2  593.74   25.80
   0 -10   2  582.14   27.90
   0 -10   2  575.34   23.40
  -1  10  -2   17.90    6.90
  -1  10  -2   20.90    5.00
  -1  10  -2   23.10    5.10
   1 -10   2   17.30    4.40
   1 -10   2   18.90    4.90
  -2  10  -2  208.48   16.10
  -2  10  -2  193.38   11.90
   2 -10   2  214.08   13.30
   2 -10   2  234.68   13.10
   2 -10   2  239.88   16.60
  -3  10  -2   25.30    5.10
  -3  10  -2   27.20    8.10
  -3  10  -2   37.10    6.20
   3 -10   2   28.80    7.90
   3 -10   2   25.20    5.60
   3 -10   2   16.90    5.30
  -4  10  -2  217.38   12.90
  -4  10  -2  216.98   16.70
   4 -10   2  223.28   12.80
   4 -10   2  234.98   14.00
   4 -10   2  224.18   14.60
   4 -10   2  217.98   19.40
  -5  10  -2   92.59    8.00
  -5  10  -2  104.89   12.70
   5 -10   2   92.49   10.20
   5 -10   2  113.29    9.70
   5 -10   2  103.39    8.60
  -6  10  -2   36.40    9.50
  -6  10  -2   40.10    6.20
   6 -10   2   38.80    8.30
   6 -10   2   30.90    7.70
   6 -10   2   33.00    6.20
  -7  10  -2   24.10    4.60
  -7  10  -2   23.90    8.10
   7 -10   2   14.40    4.00
   7 -10   2   24.40    7.10
   7 -10   2   30.10    5.90
  -8  10  -2    7.00    3.80
  -8  10  -2    1.90    5.20
   8 -10   2    1.40    2.80
   8 -10   2    3.20    4.80
  -9  10  -2  105.19   13.10
  -9  10  -2  113.39    9.10
   9 -10   2   92.69    9.40
   9 -10   2  101.49   14.80
 -10  10  -2   53.89    6.60
 -10  10  -2   87.79   11.70
  10 -10   2   71.69   13.10
  10 -10   2   66.59    7.50
 -11  10  -2   34.50   10.30
  11 -10   2   18.40    6.70
  11 -10   2    8.70    4.60
 -12  10  -2   23.40    6.80
  12 -10   2    9.00    6.80
  12 -10   2   10.00    4.50
  16   9  -2   65.99   11.60
  16   9  -2   82.09   13.10
  15   9  -2   49.10    7.50
  15   9  -2   44.20    9.40
 -15  -9   2   49.50   10.10
  14   9  -2    2.30    3.70
  14   9  -2    3.70    2.80
  14   9  -2    4.60    5.00
 -14  -9   2    1.20    3.00
  13   9  -2    6.90    3.20
  13   9  -2    8.60    4.60
  13   9  -2   13.40    5.80
 -13  -9   2   10.40    4.50
  12   9  -2  101.59   13.40
  12   9  -2   79.09    8.90
  12   9  -2  100.49    8.60
 -12  -9   2   93.69   10.30
  11   9  -2  793.12   36.20
  11   9  -2  806.72   32.70
  11   9  -2  778.62   36.80
  11   9  -2  813.72   32.90
 -11  -9   2  781.62   34.90
  10   9  -2   -1.00    4.00
  10   9  -2    4.60    4.50
  10   9  -2    3.90    3.80
  10   9  -2    1.70    2.30
 -10  -9   2    2.00    3.10
   9   9  -2   17.20    6.00
   9   9  -2   22.60    7.50
   9   9  -2   13.40    4.20
   9   9  -2   24.00    6.40
  -9  -9   2   17.10    4.80
   8   9  -2   93.69    9.40
   8   9  -2   86.19    9.40
   8   9  -2   98.39   10.60
   8   9  -2   87.39    9.10
  -8  -9   2   85.09    8.10
   7   9  -2   29.90    6.60
   7   9  -2   49.99    8.20
   7   9  -2   28.60    6.70
   7   9  -2   41.60    6.60
  -7  -9   2   47.20    6.80
  -7  -9   2   34.10    6.50
   6   9  -2   66.49    9.30
   6   9  -2   58.79    8.60
   6   9  -2   62.39    8.70
   6   9  -2   59.09    6.60
  -6  -9   2   56.99    6.20
  -6  -9   2   63.99    7.80
   5   9  -2  253.17   15.10
   5   9  -2  243.38   15.10
  -5  -9   2  252.27   12.90
   4   9  -2  361.66   18.30
   4   9  -2  328.67   15.70
   4   9  -2  355.06   18.60
  -4  -9   2  328.87   15.30
  -4  -9   2  346.47   18.10
   3   9  -2 2576.74   86.69
   3   9  -2 2328.47   82.49
   3   9  -2 2582.84   86.09
  -3  -9   2 2642.44   86.19
  -3  -9   2 2596.24   82.39
  -3  -9   2 2596.34   86.39
   2   9  -2  447.86   21.00
   2   9  -2  493.95   23.00
   2   9  -2  395.66   18.30
  -2  -9   2  468.15   18.80
  -2  -9   2  478.65   22.40
  -2  -9   2  448.56   21.00
   1   9  -2   58.69    6.30
   1   9  -2   55.59    5.50
   1   9  -2   66.49    8.50
  -1  -9   2   64.39    7.10
  -1  -9   2   62.09    5.90
  -1  -9   2   75.19    8.80
   0   9  -2   38.40    6.00
   0   9  -2   33.20    4.80
   0   9  -2   38.40    7.80
   0  -9   2   41.40    7.90
   0  -9   2   39.50    5.50
   0  -9   2   41.90    6.50
  -1   9  -2   49.30    8.60
  -1   9  -2   29.70    5.00
  -1   9  -2   41.80    6.30
   1  -9   2   57.99    9.30
   1  -9   2   34.00    5.30
   1  -9   2   38.10    6.40
  -2   9  -2  199.48   14.60
  -2   9  -2  208.68   11.90
   2  -9   2  198.28   12.20
   2  -9   2  193.58   14.40
  -3   9  -2  709.73   28.80
  -3   9  -2  657.43   31.70
  -3   9  -2  678.13   28.00
   3  -9   2  746.33   36.70
   3  -9   2  735.93   29.40
   3  -9   2  730.73   29.10
  -4   9  -2   14.40    3.80
  -4   9  -2   10.90    6.50
   4  -9   2   15.50    6.40
   4  -9   2   15.60    5.00
   4  -9   2   18.70    4.30
  -5   9  -2  133.19    9.20
  -5   9  -2  121.59   12.70
   5  -9   2  131.09    9.90
   5  -9   2  134.79   13.60
   5  -9   2  134.49   10.00
   5  -9   2  125.79   11.50
  -6   9  -2  354.66   17.50
   6  -9   2  381.86   18.60
   6  -9   2  362.56   21.20
  -7   9  -2   20.70    7.30
  -7   9  -2   23.30    4.70
   7  -9   2   22.20    5.30
   7  -9   2   14.40    4.00
   7  -9   2   16.80    6.40
  -8   9  -2    7.20    3.30
  -8   9  -2    3.50    5.50
   8  -9   2    6.60    3.50
  -9   9  -2   15.40    6.40
  -9   9  -2   16.50    3.90
   9  -9   2   14.00    4.10
   9  -9   2   13.20    6.30
 -10   9  -2   83.19   13.60
 -10   9  -2   74.29    8.70
  10  -9   2   79.09    8.20
  10  -9   2   74.59   12.70
 -11   9  -2   15.40    4.20
 -11   9  -2   23.20    7.10
  11  -9   2   18.70    7.80
  11  -9   2   11.50    4.60
  12  -9   2   21.50    7.90
  12  -9   2   10.40    4.20
 -13   9  -2   51.29   10.30
  13  -9   2   57.19    8.60
  13  -9   2   37.10   11.70
  16   8  -2    0.00    3.70
  16   8  -2   10.60    6.30
  16   8  -2   -0.90    3.10
  15   8  -2  102.69   12.30
  15   8  -2  106.19    9.10
  15   8  -2  112.79   11.10
 -15  -8   2  126.59   14.80
  14   8  -2  160.88   10.60
  14   8  -2  167.18   11.70
  14   8  -2  188.68   15.90
 -14  -8   2  164.88   14.40
  13   8  -2   57.49   10.30
  13   8  -2   52.49    7.80
  13   8  -2   54.19    6.00
 -13  -8   2   61.29    9.80
  12   8  -2   62.89    6.40
  12   8  -2   68.49    8.00
  12   8  -2   73.29   11.70
 -12  -8   2   51.29    8.90
  11   8  -2   11.70    5.80
  11   8  -2   17.80    5.10
  11   8  -2   15.90    6.30
  11   8  -2   20.80    4.70
 -11  -8   2    9.50    4.50
  10   8  -2  766.82   29.90
  10   8  -2  725.93   32.70
  10   8  -2  688.13   29.20
 -10  -8   2  683.13   31.30
   9   8  -2   77.59    8.50
   9   8  -2   85.49    9.60
   9   8  -2   78.89    7.40
   9   8  -2   83.39    9.00
   9   8  -2   76.89    8.90
  -9  -8   2   84.99    8.80
   8   8  -2   57.89    8.90
   8   8  -2   48.30    7.70
   8   8  -2   59.79    8.30
   8   8  -2   41.00    5.50
   8   8  -2   50.39    8.10
  -8  -8   2   48.00    7.10
   7   8  -2   43.80    7.00
   7   8  -2   48.60    8.00
   7   8  -2   39.00    6.80
   7   8  -2   38.90    7.50
  -7  -8   2   36.90    6.30
  -7  -8   2   41.10    6.60
   6   8  -2   10.90    4.30
   6   8  -2   11.30    4.30
   6   8  -2    6.90    3.30
   6   8  -2   14.20    4.40
  -6  -8   2    7.10    3.90
  -6  -8   2    8.50    3.20
   5   8  -2  256.67   14.40
   5   8  -2  226.78   14.20
   5   8  -2  227.18   13.50
  -5  -8   2  220.68   13.00
  -5  -8   2  220.98   12.00
   4   8  -2  396.26   19.10
   4   8  -2  381.46   18.80
   4   8  -2  365.36   16.90
  -4  -8   2  405.26   18.80
  -4  -8   2  380.96   16.70
   3   8  -2   16.90    4.50
   3   8  -2   18.10    4.10
   3   8  -2   26.40    6.20
  -3  -8   2   23.30    5.10
  -3  -8   2   17.90    5.20
  -3  -8   2   20.00    3.70
   2   8  -2  657.73   24.80
   2   8  -2  681.13   27.10
   2   8  -2  637.04   27.90
  -2  -8   2  631.64   27.30
  -2  -8   2  669.73   24.70
  -2  -8   2  656.93   26.90
   1   8  -2   11.70    3.20
   1   8  -2   13.20    3.80
   1   8  -2    6.20    4.80
  -1  -8   2   10.30    3.20
  -1  -8   2   12.30    4.20
  -1  -8   2   14.30    5.20
   0   8  -2  968.90   34.50
   0   8  -2  972.20   38.20
   0   8  -2  994.40   36.20
   0  -8   2  960.70   36.10
   0  -8   2  966.90   34.50
   0  -8   2  955.60   38.00
  -1   8  -2  245.58   12.50
  -1   8  -2  240.98   12.80
  -1   8  -2  246.68   15.40
   1  -8   2  263.67   15.40
   1  -8   2  248.28   12.60
   1  -8   2  240.88   13.10
  -2   8  -2   46.70    8.10
  -2   8  -2   50.89    5.70
   2  -8   2   57.69    9.00
   2  -8   2   63.59    6.70
   2  -8   2   57.09    6.00
  -3   8  -2  127.99   11.20
  -3   8  -2  108.89    7.80
  -3   8  -2   89.89    8.00
   3  -8   2  117.29    9.30
   3  -8   2  110.19   10.60
   3  -8   2  124.89    8.70
  -4   8  -2  134.39    8.80
  -4   8  -2  112.89    9.40
  -4   8  -2  129.69   12.00
   4  -8   2  133.09    9.20
   4  -8   2  136.59   12.10
   4  -8   2  147.99   11.00
  -5   8  -2   28.20    4.90
  -5   8  -2   34.40    8.30
   5  -8   2   25.00    6.50
   5  -8   2   29.50    5.30
   5  -8   2   32.50   10.10
  -6   8  -2   45.20    5.20
  -6   8  -2   65.59   11.00
   6  -8   2   43.10    9.20
   6  -8   2   39.70    6.60
   6  -8   2   45.80    6.70
   6  -8   2   62.79    9.70
  -7   8  -2   68.99    6.50
  -7   8  -2   63.99   11.00
   7  -8   2   91.39   11.40
   7  -8   2   60.79   13.40
   7  -8   2   69.49    7.10
   7  -8   2   70.69   11.50
  -8   8  -2   13.00    3.60
  -8   8  -2   14.50    6.40
   8  -8   2    3.00    4.30
   8  -8   2    9.70    3.90
   8  -8   2   15.30    4.60
  -9   8  -2    9.40    5.50
  -9   8  -2    0.50    2.50
   9  -8   2    1.90    4.70
   9  -8   2    0.40    2.60
 -10   8  -2    3.60    2.50
 -10   8  -2    3.30    5.30
  10  -8   2    5.00    5.00
  10  -8   2    5.30    3.20
 -11   8  -2   44.30   10.00
  11  -8   2   43.20   10.30
  11  -8   2   43.00    7.30
 -12   8  -2   37.00    6.80
 -12   8  -2   63.89   11.40
  12  -8   2   45.80    7.30
  12  -8   2   40.70   10.60
  13  -8   2   13.70    4.40
  13  -8   2   13.70    7.50
 -14   8  -2   76.59    9.80
  17   7  -2  414.96   30.10
  16   7  -2   -2.00    3.20
  16   7  -2   -4.90    4.20
  16   7  -2    4.60    4.20
  15   7  -2   17.00    6.00
  15   7  -2   15.70    4.80
  14   7  -2  268.57   15.00
  14   7  -2  265.67   14.10
  14   7  -2  301.37   19.90
 -14  -7   2  255.87   18.70
  13   7  -2   18.90    3.90
  13   7  -2   22.00    5.40
  13   7  -2   16.70    5.70
 -13  -7   2   23.10    6.30
  12   7  -2   28.20    7.70
  12   7  -2   22.70    4.40
  12   7  -2   26.80    6.00
 -12  -7   2   20.80    5.90
  11   7  -2  230.98   16.00
  11   7  -2  211.18   17.60
  11   7  -2  201.88   12.70
  11   7  -2  187.98   11.60
 -11  -7   2  210.18   14.90
  10   7  -2   15.00    4.00
  10   7  -2   18.00    6.30
  10   7  -2   30.00    7.10
  10   7  -2   20.20    6.00
 -10  -7   2   29.50    6.80
   9   7  -2  221.98   15.10
   9   7  -2  199.08   12.60
   9   7  -2  221.98   14.80
   9   7  -2  193.08   12.00
   9   7  -2  204.28   14.00
  -9  -7   2  219.08   14.00
   8   7  -2    5.00    4.00
   8   7  -2   10.00    4.30
   8   7  -2    5.00    3.30
   8   7  -2    6.60    3.70
  -8  -7   2    3.40    3.10
   7   7  -2  138.49   10.80
   7   7  -2  131.49   10.10
   7   7  -2  141.99   10.50
   7   7  -2  144.09    9.90
  -7  -7   2  142.99   10.10
   6   7  -2  559.64   22.90
   6   7  -2  474.65   22.50
   6   7  -2  594.24   24.90
   6   7  -2  533.25   24.00
  -6  -7   2  561.34   22.60
  -6  -7   2  527.25   22.70
   5   7  -2  413.76   18.30
   5   7  -2  392.86   18.90
   5   7  -2  385.86   18.00
   5   7  -2  364.16   18.30
  -5  -7   2  418.76   18.00
  -5  -7   2  368.96   17.20
   4   7  -2    3.40    4.00
   4   7  -2   -3.10    2.00
   4   7  -2   -1.70    2.20
  -4  -7   2   -0.10    2.10
  -4  -7   2   -1.70    1.80
   3   7  -2  752.62   28.60
   3   7  -2  682.33   26.40
   3   7  -2  671.33   27.80
  -3  -7   2  713.13   26.10
   2   7  -2  317.67   23.30
   2   7  -2  241.68   13.20
   2   7  -2  231.38   12.00
  -2  -7   2  265.97   12.30
  -2  -7   2  262.57   14.50
  -2  -7   2  265.17   13.60
   1   7  -2  687.83   27.20
   1   7  -2  797.52   30.60
   1   7  -2  774.12   29.00
  -1  -7   2  757.72   30.20
  -1  -7   2  752.32   31.40
  -1  -7   2  760.42   27.50
   0   7  -2   76.39    8.70
   0   7  -2   75.59    6.30
   0  -7   2   85.19    7.10
   0  -7   2   79.89    8.90
   0  -7   2   84.99    6.70
  -1   7  -2   21.40    4.20
  -1   7  -2   35.90    7.40
   1  -7   2   26.10    4.70
   1  -7   2   31.00    4.80
   1  -7   2   24.50    6.20
  -2   7  -2  223.58   14.20
  -2   7  -2  230.78   12.10
  -2   7  -2  237.08   12.00
   2  -7   2  210.58   13.80
   2  -7   2  241.18   12.10
   2  -7   2  222.88   12.20
  -3   7  -2   56.19    6.10
  -3   7  -2   54.39    6.10
  -3   7  -2   59.99    9.00
   3  -7   2   54.59    8.50
   3  -7   2   51.79    5.50
   3  -7   2   54.59    8.30
  -4   7  -2   12.60    3.00
  -4   7  -2   12.00    3.50
  -4   7  -2    8.70    4.80
   4  -7   2    9.30    3.80
   4  -7   2   10.30    5.00
   4  -7   2   10.00    4.30
  -5   7  -2  361.26   16.10
  -5   7  -2  353.26   19.80
   5  -7   2  349.87   18.90
   5  -7   2  379.86   20.40
   5  -7   2  381.06   16.90
   5  -7   2  327.17   16.90
  -6   7  -2  206.18   11.20
  -6   7  -2  182.28   14.20
   6  -7   2  195.08   12.70
   6  -7   2  217.88   12.00
   6  -7   2  205.48   14.70
   6  -7   2  215.18   15.80
  -7   7  -2  168.68   10.30
  -7   7  -2  179.78   14.30
   7  -7   2  189.58   11.30
   7  -7   2  194.18   14.80
   7  -7   2  183.28   15.00
   7  -7   2  178.18   12.60
  -8   7  -2  892.81   39.50
  -8   7  -2  881.11   34.00
   8  -7   2  922.11   40.30
   8  -7   2  875.91   37.70
   8  -7   2  947.11   35.30
   8  -7   2  921.41   40.40
  -9   7  -2  139.09   13.40
  -9   7  -2  129.29    9.20
   9  -7   2  117.69   13.10
   9  -7   2  136.29   10.10
 -10   7  -2   53.89   10.90
 -10   7  -2   50.19    6.80
  10  -7   2   46.40   10.00
  10  -7   2   51.39    7.80
 -11   7  -2   25.40    7.50
 -11   7  -2   35.30    6.20
  11  -7   2   25.00    7.60
  11  -7   2   29.70    6.00
 -12   7  -2   64.09   11.30
 -12   7  -2   57.69    8.80
  12  -7   2   53.59   12.00
  12  -7   2   63.69    7.30
 -13   7  -2   86.19   10.70
 -13   7  -2   50.49    9.70
  13  -7   2   69.49   13.30
  13  -7   2   55.59    8.20
 -15   7  -2  273.97   20.50
  17   6  -2   10.30    4.40
  16   6  -2    9.40    6.80
  16   6  -2    7.70    3.90
  16   6  -2   13.30    6.80
  15   6  -2   69.49   12.20
  15   6  -2   50.99    6.70
  15   6  -2   63.19    5.80
  14   6  -2   19.70    5.10
  14   6  -2   20.70    6.60
 -14  -6   2   20.80    6.50
  13   6  -2   39.30    4.80
  13   6  -2   33.60    8.10
  13   6  -2   54.69    7.40
 -13  -6   2   28.30    7.10
  12   6  -2  177.58   12.50
  12   6  -2  157.18   13.70
  12   6  -2  144.59    9.50
 -12  -6   2  150.48   13.40
  11   6  -2  209.08   12.60
  11   6  -2  217.08   17.60
  11   6  -2  191.88   11.40
 -11  -6   2  201.78   15.30
  10   6  -2  197.68   11.70
  10   6  -2  150.18   10.00
  10   6  -2  180.68   13.60
  10   6  -2  175.18   13.80
 -10  -6   2  174.48   13.30
   9   6  -2  100.49    8.20
   9   6  -2  103.29    9.90
   9   6  -2   92.79    9.60
   9   6  -2   94.19    7.40
  -9  -6   2   92.39    9.40
   8   6  -2  111.59    8.30
   8   6  -2  111.39    9.40
   8   6  -2   97.89    7.40
   8   6  -2   89.19    8.90
   8   6  -2   96.69    9.10
  -8  -6   2   91.29    8.70
   7   6  -2  799.32   32.30
   7   6  -2  748.03   29.70
   7   6  -2  804.32   32.20
   7   6  -2  810.22   29.90
   7   6  -2  805.32   32.30
  -7  -6   2  813.92   31.80
   6   6  -2   71.99    6.80
   6   6  -2   79.99    7.40
   6   6  -2   77.79    7.60
   6   6  -2   72.59    7.10
  -6  -6   2   82.39    6.80
  -6  -6   2   67.89    6.70
   5   6  -2  198.18   11.70
   5   6  -2  220.58   11.80
   5   6  -2  213.58   12.40
   5   6  -2  215.08   12.40
  -5  -6   2  203.58   11.50
  -5  -6   2  217.28   11.40
   4   6  -2  381.66   17.60
   4   6  -2  400.26   17.90
   4   6  -2  343.87   16.30
   4   6  -2  379.26   17.00
  -4  -6   2  378.06   16.70
  -4  -6   2  377.96   16.40
   3   6  -2  103.69    7.70
   3   6  -2  126.09    9.40
   3   6  -2  116.99    8.40
  -3  -6   2  108.59    7.50
   2   6  -2 1512.15   51.49
   2   6  -2 1431.06   49.90
   2   6  -2 1545.35   51.89
  -2  -6   2 1473.95   51.19
  -2  -6   2 1518.55   49.99
  -2  -6   2 1558.24   51.69
   1   6  -2 1063.29   38.20
   1   6  -2 1127.39   40.60
   1   6  -2 1141.09   39.60
  -1  -6   2 1124.29   38.30
  -1  -6   2 1134.59   39.50
  -1  -6   2 1164.78   40.70
   0   6  -2   33.00    6.50
   0   6  -2   27.70    4.40
   0   6  -2   19.80    3.90
   0  -6   2   32.40    4.70
   0  -6   2   29.70    4.70
  -1   6  -2 3278.17  106.49
  -1   6  -2 3067.69  103.59
   1  -6   2 3386.86  104.19
   1  -6   2 3238.28  106.29
   1  -6   2 3410.16  104.19
  -2   6  -2  142.49   11.10
  -2   6  -2  120.79    8.50
  -2   6  -2  143.49    8.20
   2  -6   2  129.89   10.80
   2  -6   2  146.79    8.50
   2  -6   2  141.79    9.30
  -3   6  -2    0.50    2.50
  -3   6  -2   -1.30    1.50
  -3   6  -2   -0.40    3.70
   3  -6   2   -0.70    3.10
   3  -6   2    2.80    2.20
   3  -6   2    2.30    4.40
  -4   6  -2  150.88    8.70
  -4   6  -2  168.88   12.20
  -4   6  -2  163.48   10.50
   4  -6   2  158.38   12.00
   4  -6   2  159.88   11.00
   4  -6   2  160.58    9.20
  -5   6  -2   39.10    4.30
  -5   6  -2   40.60    7.50
   5  -6   2   39.50    5.30
   5  -6   2   45.90    8.00
   5  -6   2   40.30    5.90
   5  -6   2   46.10    7.20
  -6   6  -2    2.40    4.20
   6  -6   2   -1.30    2.00
   6  -6   2    4.80    4.50
   6  -6   2   -0.30    4.20
   6  -6   2    1.50    1.90
  -7   6  -2  643.84   25.30
  -7   6  -2  634.54   29.60
   7  -6   2  627.84   29.90
   7  -6   2  649.04   30.40
   7  -6   2  651.43   28.40
   7  -6   2  680.53   26.20
  -8   6  -2   29.90    7.80
  -8   6  -2   26.00    4.50
   8  -6   2   18.80    6.80
   8  -6   2   20.30    5.10
   8  -6   2   22.30    4.70
   8  -6   2   18.00    6.90
  -9   6  -2  101.29    7.80
  -9   6  -2   92.19   10.80
   9  -6   2  103.19   12.00
   9  -6   2  110.89    8.60
   9  -6   2   91.99   10.00
   9  -6   2  101.99   13.90
 -10   6  -2    5.70    3.00
 -10   6  -2    8.80    5.10
  10  -6   2    1.00    2.70
  10  -6   2    6.70    5.70
 -11   6  -2   24.70    5.30
 -11   6  -2   53.19   10.20
  11  -6   2   27.80    5.40
  11  -6   2   23.90    8.30
 -12   6  -2  181.68   15.90
 -12   6  -2  183.18   12.20
  12  -6   2  227.78   13.50
  12  -6   2  219.68   19.30
 -13   6  -2   15.00    4.70
 -13   6  -2    1.70    4.10
  13  -6   2    6.20    3.70
  13  -6   2    2.90    7.00
 -14   6  -2   13.60    6.00
  14  -6   2    5.40    3.30
  14  -6   2    3.60    5.30
 -15   6  -2   19.10    7.90
  17   5  -2  349.67   22.90
  16   5  -2   27.50    5.90
  16   5  -2   37.60    9.00
  16   5  -2   27.30    9.00
  15   5  -2   -1.90    3.10
  15   5  -2   -1.90    3.00
  14   5  -2  113.29   12.00
  14   5  -2  106.19    7.70
  14   5  -2   98.89    8.70
 -14  -5   2  113.19   12.10
  13   5  -2  160.58   11.10
  13   5  -2  157.48    9.60
  13   5  -2  160.18   13.70
 -13  -5   2  180.48   14.90
  12   5  -2   48.90    5.30
  12   5  -2   49.80    9.40
  12   5  -2   52.69    7.80
 -12  -5   2   54.89    9.40
  11   5  -2    2.80    4.60
  11   5  -2    8.50    4.00
  11   5  -2    9.40    2.70
 -11  -5   2    9.00    7.10
  10   5  -2   31.10    7.30
  10   5  -2   34.40    5.10
  10   5  -2   41.40    6.40
  10   5  -2   44.40    8.40
 -10  -5   2   34.40    7.00
   9   5  -2  144.19   11.50
   9   5  -2  143.89    9.30
   9   5  -2  134.39   11.00
   9   5  -2  127.19    8.20
  -9  -5   2  138.89   11.20
   8   5  -2  122.49   10.00
   8   5  -2  128.59    8.40
   8   5  -2  116.79    7.70
   8   5  -2  140.69   11.00
  -8  -5   2  124.79   10.00
   7   5  -2   93.39    6.90
   7   5  -2   82.49    6.20
   7   5  -2   87.09    8.40
   7   5  -2   72.39    7.60
  -7  -5   2   69.39    7.40
   6   5  -2   13.60    4.80
   6   5  -2    6.70    2.60
   6   5  -2    6.80    3.40
   6   5  -2    6.20    3.30
  -6  -5   2    8.00    3.60
   5   5  -2  660.43   27.00
   5   5  -2  703.73   25.40
   5   5  -2  680.33   27.20
   5   5  -2  664.33   26.70
  -5  -5   2  674.23   26.50
  -5  -5   2  709.43   25.20
   4   5  -2  172.58   10.30
   4   5  -2  138.09    9.30
   4   5  -2  175.28    9.90
   4   5  -2  162.18   11.90
  -4  -5   2  174.08    9.60
  -4  -5   2  172.98    9.70
   3   5  -2 2864.11   88.59
   3   5  -2 2401.76   86.89
   3   5  -2 2856.01   87.59
  -3  -5   2 2775.02   87.29
  -3  -5   2 2798.72   87.29
   2   5  -2  266.57   12.50
   2   5  -2  295.37   13.50
   2   5  -2  293.77   13.40
  -2  -5   2  301.27   12.70
   1   5  -2  138.09    8.00
   1   5  -2  158.08    8.60
   1   5  -2  155.78    9.30
  -1  -5   2  154.48    8.60
  -1  -5   2  152.88    8.10
  -1  -5   2  153.98    9.40
   0   5  -2 1644.44   54.59
   0   5  -2 1653.63   53.19
   0   5  -2 1394.46   52.19
   0  -5   2 1697.83   53.29
   0  -5   2 1673.63   54.59
   0  -5   2 1620.84   52.69
  -1   5  -2 2122.99   70.69
  -1   5  -2 1911.61   68.39
   1  -5   2 2220.38   69.19
   1  -5   2 2185.98   70.89
   1  -5   2 2233.28   68.79
  -2   5  -2 1551.94   54.39
  -2   5  -2 1416.86   52.29
  -2   5  -2 1636.54   51.69
   2  -5   2 1642.24   51.89
   2  -5   2 1624.94   53.19
  -3   5  -2   23.30    4.70
  -3   5  -2   34.00    6.70
  -3   5  -2   29.60    3.60
   3  -5   2   22.40    6.10
   3  -5   2   33.20    4.00
   3  -5   2   29.10    5.50
  -4   5  -2  222.78   12.90
  -4   5  -2  233.88   10.70
  -4   5  -2  228.68   13.80
   4  -5   2  234.08   11.00
   4  -5   2  236.68   14.20
  -5   5  -2   90.79    6.20
  -5   5  -2   91.29    8.70
   5  -5   2   97.29    6.60
   5  -5   2  103.29    9.70
   5  -5   2   88.19    8.70
  -6   5  -2   66.49    8.00
  -6   5  -2   60.59    5.10
   6  -5   2   62.69    8.80
   6  -5   2   56.89    5.30
   6  -5   2   63.99    6.60
   6  -5   2   65.59    8.00
  -7   5  -2   74.09    8.50
  -7   5  -2   67.89    5.80
   7  -5   2   77.79   10.90
   7  -5   2   73.59    7.80
   7  -5   2   90.39   10.00
   7  -5   2   65.09    6.00
  -8   5  -2  404.26   17.20
  -8   5  -2  374.16   20.90
   8  -5   2  380.66   21.20
   8  -5   2  409.26   17.80
   8  -5   2  349.57   20.00
   8  -5   2  379.66   22.00
  -9   5  -2   70.49    9.30
  -9   5  -2   68.99    6.50
   9  -5   2   70.29    6.80
   9  -5   2   71.59   11.50
   9  -5   2   80.49   10.30
   9  -5   2   86.29   11.30
 -10   5  -2   19.50    4.30
 -10   5  -2   14.30    5.60
  10  -5   2    7.80    5.60
  10  -5   2   13.30    6.80
  10  -5   2   13.10    4.00
 -11   5  -2   70.49    7.00
 -11   5  -2   94.99   13.20
  11  -5   2   73.59   12.80
  11  -5   2   68.89    7.00
 -12   5  -2  113.29   12.20
 -12   5  -2  105.69    9.00
  12  -5   2  116.69   16.40
  12  -5   2  116.79    9.30
 -13   5  -2   24.10    6.90
  13  -5   2   13.70    3.80
  13  -5   2   19.30    7.70
 -14   5  -2   96.59   10.30
 -14   5  -2  155.18   14.40
  14  -5   2  122.09   10.40
  14  -5   2  137.49   16.00
 -15   5  -2   90.79   10.90
  15  -5   2   53.89   10.50
 -16   5  -2  129.79   13.70
  17   4  -2    5.90    3.70
  16   4  -2   89.59   10.50
  16   4  -2   77.49   14.20
  16   4  -2   61.39    7.10
  15   4  -2   77.09    6.90
  15   4  -2   87.99   12.60
  15   4  -2   73.99   15.80
  15   4  -2   68.89    7.60
  14   4  -2  116.49    8.20
  14   4  -2  123.59   12.00
  14   4  -2   94.29    8.70
  13   4  -2  369.36   21.50
  13   4  -2  314.37   15.70
  13   4  -2  369.66   18.10
 -13  -4   2  339.87   21.80
  12   4  -2  116.39    9.10
  12   4  -2  115.09   11.30
  12   4  -2  103.59    8.50
 -12  -4   2  106.19   11.30
  11   4  -2    7.40    2.30
  11   4  -2    4.30    3.80
  11   4  -2    1.20    4.20
  10   4  -2 2895.11   86.89
  10   4  -2 2320.57   85.09
  10   4  -2 2683.53   92.99
  10   4  -2 2728.33   91.19
 -10  -4   2 2681.43   92.09
   9   4  -2  156.38    9.00
   9   4  -2  187.68   10.30
   9   4  -2  179.18   13.00
   9   4  -2  163.88   12.20
  -9  -4   2  162.28   12.30
   8   4  -2  249.28   14.90
   8   4  -2  259.57   11.90
   8   4  -2  206.78   10.80
   8   4  -2  246.18   14.40
  -8  -4   2  249.18   14.60
   7   4  -2  749.13   27.20
   7   4  -2  769.82   30.50
   7   4  -2  768.32   31.00
   7   4  -2  794.82   27.50
  -7  -4   2  721.93   30.20
   6   4  -2   38.50    6.30
   6   4  -2   37.50    6.20
   6   4  -2   31.60    3.70
   6   4  -2   35.40    4.70
  -6  -4   2   29.00    5.20
   5   4  -2  114.49    7.00
   5   4  -2   89.39    7.80
   5   4  -2   92.29    7.90
   5   4  -2  100.09    6.30
  -5  -4   2  102.59    7.70
   4   4  -2  910.41   34.90
   4   4  -2 1024.30   33.50
   4   4  -2  994.30   35.50
  -4  -4   2  974.40   34.90
  -4  -4   2 1029.30   33.50
   3   4  -2  605.14   22.30
   3   4  -2  506.55   21.40
   3   4  -2  593.14   21.00
   3   4  -2  590.04   22.30
  -3  -4   2  580.34   20.90
  -3  -4   2  579.34   21.60
   2   4  -2    2.60    1.90
   2   4  -2    1.80    2.30
   2   4  -2    0.50    1.70
  -2  -4   2    3.00    1.90
  -2  -4   2    3.50    2.40
   1   4  -2 2974.00   92.69
   1   4  -2 3014.50   92.99
   1   4  -2 2732.73   91.99
  -1  -4   2 3026.50   92.69
  -1  -4   2 3007.80   92.29
  -1  -4   2 2872.31   92.69
   0   4  -2 2174.18   75.49
   0   4  -2 2488.95   76.99
   0  -4   2 2440.06   75.79
   0  -4   2 2420.36   76.89
   0  -4   2 2438.36   75.79
  -1   4  -2 1816.62   57.89
  -1   4  -2 1862.01   60.09
  -1   4  -2 1610.94   58.29
   1  -4   2 1867.81   59.99
   1  -4   2 1858.01   58.89
   1  -4   2 1853.21   57.99
  -2   4  -2 1230.08   45.00
  -2   4  -2 1343.77   46.40
  -2   4  -2 1377.66   43.80
   2  -4   2 1370.56   43.90
   2  -4   2 1378.76   45.60
   2  -4   2 1375.86   46.60
  -3   4  -2  233.98   10.00
  -3   4  -2  206.58   11.70
  -3   4  -2  243.58   13.10
   3  -4   2  243.98   12.50
   3  -4   2  237.28   10.30
   3  -4   2  242.78   13.20
  -4   4  -2   69.79    7.70
  -4   4  -2   57.69    7.20
  -4   4  -2   72.89    4.90
   4  -4   2   78.39    7.90
   4  -4   2   57.99    7.90
   4  -4   2   63.99    4.90
  -5   4  -2    1.70    1.80
  -5   4  -2    1.10    3.40
   5  -4   2    0.10    3.50
   5  -4   2    1.10    1.80
   5  -4   2    0.40    4.10
  -6   4  -2  156.28   11.50
  -6   4  -2  170.68    8.80
   6  -4   2  168.18   12.20
   6  -4   2  176.18    9.10
   6  -4   2  172.78   10.90
   6  -4   2  177.28   12.20
  -7   4  -2  128.29    7.70
  -7   4  -2  119.29   10.40
   7  -4   2  134.69   10.30
   7  -4   2  115.69   10.50
   7  -4   2  117.29   11.10
   7  -4   2  147.99    8.30
  -8   4  -2   29.00    6.80
   8  -4   2   28.30    4.70
   8  -4   2   22.70    5.60
   8  -4   2   29.70    7.30
   8  -4   2   17.80    6.20
  -9   4  -2   74.09    8.80
  -9   4  -2   65.09    6.10
   9  -4   2   72.19    9.70
   9  -4   2   98.69   13.10
   9  -4   2   61.69    6.40
   9  -4   2   77.59    9.40
 -10   4  -2   39.00    8.30
 -10   4  -2   33.00    5.40
  10  -4   2   49.40    9.40
  10  -4   2   51.59    6.80
 -11   4  -2   61.09    6.60
 -11   4  -2   70.09   11.00
  11  -4   2   73.69    7.00
  11  -4   2   70.89   12.30
  11  -4   2   73.69   11.20
 -12   4  -2   22.40    6.80
 -12   4  -2   22.50    5.00
  12  -4   2   20.30    7.60
  12  -4   2   22.70    5.20
 -13   4  -2  121.79    9.90
 -13   4  -2  146.99   13.30
  13  -4   2  146.09   16.10
  13  -4   2  131.99   10.30
 -14   4  -2    2.50    4.30
 -14   4  -2   12.00    5.80
  14  -4   2   11.00    4.10
  14  -4   2    5.60    5.90
 -15   4  -2  177.48   15.50
  15  -4   2  175.48   19.50
  15  -4   2  182.68   13.60
 -16   4  -2  229.28   18.20
  16  -4   2  233.88   15.10
  17   3  -2    8.40    4.30
  16   3  -2   33.20    6.10
  16   3  -2   37.90    8.10
  15   3  -2   13.80    4.70
  15   3  -2   20.00    4.10
  15   3  -2    8.40    5.00
  15   3  -2   12.00    6.60
  14   3  -2   87.29   10.30
  14   3  -2   93.99    7.70
  14   3  -2   70.59    7.90
  13   3  -2  252.17   14.00
  13   3  -2  219.78   12.40
  13   3  -2  254.87   17.30
 -13  -3   2  251.17   18.00
  12   3  -2  189.38   12.10
  12   3  -2  154.18   10.00
 -12  -3   2  174.18   14.60
  11   3  -2    8.70    2.70
  11   3  -2    0.00    3.20
  11   3  -2    3.90    3.60
 -11  -3   2   -0.20    3.30
 -11  -3   2    4.90    4.00
  10   3  -2  574.54   25.70
  10   3  -2  557.24   27.00
  10   3  -2  458.55   20.60
  10   3  -2  545.35   21.90
 -10  -3   2  557.84   25.10
 -10  -3   2  522.75   26.10
   9   3  -2  153.88    9.30
   9   3  -2  137.89   11.10
   9   3  -2  139.79   11.50
   9   3  -2  144.49    8.30
  -9  -3   2  149.69   11.80
  -9  -3   2  139.39   10.60
   8   3  -2   36.10    4.60
   8   3  -2   27.20    3.60
   8   3  -2   52.49    8.00
   8   3  -2   44.50    7.00
  -8  -3   2   38.90    6.70
  -8  -3   2   30.80    5.70
   7   3  -2   -1.10    2.40
   7   3  -2    0.50    3.00
   7   3  -2    2.60    2.50
   7   3  -2   -1.10    1.20
  -7  -3   2   -4.10    2.10
  -7  -3   2    0.70    2.30
   6   3  -2    1.50    2.80
   6   3  -2    0.90    2.40
   6   3  -2   -1.00    2.90
   6   3  -2    1.40    1.60
  -6  -3   2    2.30    3.10
  -6  -3   2    0.70    2.70
   5   3  -2    0.40    1.50
   5   3  -2    3.50    2.60
   5   3  -2    2.50    3.20
   5   3  -2   -0.10    3.00
  -5  -3   2   -1.10    2.60
   4   3  -2    1.80    2.50
   4   3  -2   -0.50    2.40
   4   3  -2    0.50    1.80
  -4  -3   2    0.10    2.30
  -4  -3   2    3.70    2.90
   3   3  -2 1257.37   43.00
   3   3  -2 1291.27   41.10
   3   3  -2 1271.77   43.00
  -3  -3   2 1291.07   43.00
  -3  -3   2 1281.97   41.10
   2   3  -2    2.80    2.10
   2   3  -2    2.50    1.80
   2   3  -2    2.30    1.90
  -2  -3   2    2.10    1.80
  -2  -3   2    3.20    1.90
   1   3  -2 3459.55  106.79
   1   3  -2 3405.36  106.89
   1   3  -2 3428.96  106.99
  -1  -3   2 3452.75  106.89
   0   3  -2 3391.76  104.39
   0   3  -2 3355.16  103.99
   0  -3   2 3349.06  104.39
   0  -3   2 3278.27  103.49
   0  -3   2 3332.87  103.89
  -1   3  -2 2417.06   76.99
  -1   3  -2 2522.25   78.89
  -1   3  -2 2408.56   78.19
   1  -3   2 2492.65   78.89
   1  -3   2 2457.05   77.09
   1  -3   2 2555.34   78.39
  -2   3  -2  936.51   31.20
  -2   3  -2  980.90   33.40
  -2   3  -2  959.30   33.80
   2  -3   2  970.10   33.50
   2  -3   2  965.40   31.40
   2  -3   2  975.20   33.90
  -3   3  -2 3433.46  109.29
  -3   3  -2 3319.57  108.79
  -3   3  -2 3455.95  106.09
   3  -3   2 3396.36  109.09
   3  -3   2 3559.44  109.59
   3  -3   2 3460.65  106.19
  -4   3  -2  322.37   15.80
  -4   3  -2  351.86   13.10
  -4   3  -2  366.96   16.40
   4  -3   2  320.37   16.10
   4  -3   2  340.17   16.50
   4  -3   2  367.76   13.50
  -5   3  -2 4159.48  128.99
   5  -3   2 4282.47  129.39
   5  -3   2 4194.48  133.19
   5  -3   2 4035.70  133.89
  -6   3  -2  388.16   15.70
  -6   3  -2  403.56   19.20
   6  -3   2  397.96   16.00
   6  -3   2  426.56   19.60
   6  -3   2  389.96   19.80
   6  -3   2  413.56   18.80
  -7   3  -2  278.37   15.50
  -7   3  -2  281.27   12.50
   7  -3   2  284.57   15.70
   7  -3   2  287.77   12.90
   7  -3   2  280.17   16.70
   7  -3   2  283.67   15.40
  -8   3  -2  181.98   12.70
  -8   3  -2  185.78    9.90
   8  -3   2  195.08   10.40
   8  -3   2  201.08   13.00
   8  -3   2  188.38   13.10
   8  -3   2  175.18   13.80
  -9   3  -2    6.90    2.70
  -9   3  -2    1.80    3.90
   9  -3   2    4.30    5.00
   9  -3   2    7.80    2.80
   9  -3   2    5.60    4.50
   9  -3   2   -2.60    2.50
 -10   3  -2   81.79    7.10
 -10   3  -2   85.99    9.70
  10  -3   2   99.49    7.70
  10  -3   2   82.29    9.90
  10  -3   2   88.79    9.80
  10  -3   2  112.89   12.30
 -11   3  -2    2.10    2.80
 -11   3  -2    4.70    4.70
  11  -3   2    3.70    2.80
  11  -3   2    2.30    5.10
  11  -3   2    5.10    4.90
 -12   3  -2   12.80    5.40
 -12   3  -2    5.20    3.00
  12  -3   2    3.90    5.10
  12  -3   2    5.90    2.90
  12  -3   2   15.20    5.80
 -13   3  -2   45.00    6.90
 -13   3  -2   58.89   10.20
  13  -3   2   67.79   12.40
  13  -3   2   62.49    6.80
 -14   3  -2   12.40    5.60
 -14   3  -2   -4.80    3.20
  14  -3   2    2.40    2.70
  14  -3   2   -0.40    5.80
 -15   3  -2   97.39   11.50
 -15   3  -2   73.19    9.80
  15  -3   2   87.09    8.70
  15  -3   2  111.79   17.50
 -16   3  -2  268.77   19.10
  16  -3   2  261.87   16.20
 -17   3  -2   95.89   12.60
  17   2  -2   11.70    4.00
  16   2  -2   71.39   11.20
  16   2  -2   61.69    8.30
  15   2  -2   92.99   10.50
  15   2  -2   87.59   15.10
  15   2  -2   95.09    8.90
  15   2  -2   99.29    8.50
  14   2  -2   98.89    8.60
  14   2  -2  122.69   11.90
  14   2  -2  113.59   16.70
  14   2  -2  123.19    9.80
  13   2  -2   31.40    7.70
  13   2  -2   35.70    5.80
  12   2  -2   69.69   10.00
  12   2  -2   63.09    6.30
 -12  -2   2   68.89   10.50
  11   2  -2   72.49    8.40
  11   2  -2   70.39    7.20
 -11  -2   2   73.69    6.70
 -11  -2   2   65.59    9.30
 -11  -2   2   69.79   10.40
  10   2  -2  304.87   14.60
  10   2  -2  343.57   18.40
  10   2  -2  338.17   19.50
 -10  -2   2  310.77   18.80
 -10  -2   2  339.77   15.40
 -10  -2   2  318.47   17.50
   9   2  -2  301.47   14.00
   9   2  -2  318.67   17.30
   9   2  -2  355.46   19.00
  -9  -2   2  329.87   14.70
  -9  -2   2  320.77   18.10
  -9  -2   2  312.67   16.80
   8   2  -2  716.43   28.60
   8   2  -2  843.12   34.10
   8   2  -2  874.01   33.10
  -8  -2   2  861.31   32.70
  -8  -2   2  875.71   29.70
  -8  -2   2  792.22   33.50
   7   2  -2   90.29    8.30
   7   2  -2   86.99    5.60
   7   2  -2   84.19    7.50
  -7  -2   2   89.89    5.80
  -7  -2   2   91.29    7.80
  -7  -2   2   86.99    8.10
   6   2  -2  342.77   13.80
   6   2  -2  366.96   17.60
   6   2  -2  374.96   17.10
  -6  -2   2  365.06   17.90
  -6  -2   2  394.56   17.20
   5   2  -2  206.78    8.60
   5   2  -2  210.88   12.10
   5   2  -2  218.88   11.70
   5   2  -2  213.38    8.90
  -5  -2   2  204.28   11.20
  -5  -2   2  211.18   11.70
   4   2  -2  192.28    7.90
   4   2  -2  203.68   10.70
   4   2  -2  216.18    8.20
   4   2  -2  202.98   10.50
  -4  -2   2  219.08   10.60
  -4  -2   2  206.18   10.70
   3   2  -2  473.75   18.60
   3   2  -2  472.75   16.00
   3   2  -2  472.65   18.30
  -3  -2   2  467.45   18.40
  -3  -2   2  510.85   18.60
   2   2  -2  281.47   10.30
   2   2  -2  293.27   12.20
   2   2  -2  282.57   11.90
  -2  -2   2  295.27   12.10
  -2  -2   2  296.77   10.30
  -2  -2   2  289.67   11.80
   1   2  -2   21.70    3.00
   1   2  -2   19.80    2.70
   1   2  -2   21.00    3.20
  -1  -2   2   20.60    2.70
  -1  -2   2   25.20    3.30
  -1   2  -2  540.95   18.10
  -1   2  -2  540.25   19.60
  -1   2  -2  568.94   19.90
   1  -2   2  556.44   19.70
   1  -2   2  546.45   18.10
   1  -2   2  554.04   19.90
  -3   2  -2  405.66   16.70
  -3   2  -2  426.86   17.00
  -3   2  -2  413.56   14.10
   3  -2   2  417.46   14.20
   3  -2   2  421.26   16.90
   3  -2   2  402.36   17.00
  -4   2  -2 1750.52   59.69
  -4   2  -2 1820.52   59.69
  -4   2  -2 1771.32   56.19
   4  -2   2 1773.92   59.49
   4  -2   2 1813.62   60.09
   4  -2   2 1819.52   56.39
  -5   2  -2   92.69    5.40
  -5   2  -2   98.79    8.20
   5  -2   2   93.99    8.60
   5  -2   2  101.19    8.20
   5  -2   2  100.99    9.10
   5  -2   2   97.19    5.50
  -6   2  -2  368.66   19.90
  -6   2  -2  389.86   15.10
   6  -2   2  374.46   18.00
   6  -2   2  386.46   18.00
   6  -2   2  399.66   15.20
   6  -2   2  407.36   19.50
  -7   2  -2  124.29    7.20
  -7   2  -2  121.29    9.30
   7  -2   2  121.19   10.60
   7  -2   2  121.29    9.30
   7  -2   2  116.99    9.30
   7  -2   2  122.69    7.20
  -8   2  -2   37.90    4.40
  -8   2  -2   51.79    7.50
   8  -2   2   41.30    7.00
   8  -2   2   34.50    4.10
   8  -2   2   32.10    5.90
   8  -2   2   40.20    7.30
  -9   2  -2  145.29   10.00
  -9   2  -2  144.69   11.20
   9  -2   2  144.69   11.70
   9  -2   2  149.69   11.50
   9  -2   2  155.38   13.10
   9  -2   2  149.88   10.50
 -10   2  -2   12.90    3.70
 -10   2  -2   17.80    5.60
  10  -2   2   12.00    3.30
  10  -2   2   11.60    5.60
  10  -2   2    9.10    5.10
  10  -2   2   10.30    4.50
 -11   2  -2    3.70    2.30
 -11   2  -2   -2.20    3.90
  11  -2   2    2.40    4.90
  11  -2   2    0.70    2.70
  11  -2   2    5.10    4.50
 -12   2  -2  413.36   20.10
 -12   2  -2  434.96   23.40
  12  -2   2  460.25   27.10
  12  -2   2  451.85   20.70
  12  -2   2  463.55   24.10
 -13   2  -2  116.89   11.60
 -13   2  -2   99.99    8.80
  13  -2   2  110.59   13.30
  13  -2   2  109.09    9.00
  13  -2   2   94.69   12.30
 -14   2  -2    1.30    3.60
 -14   2  -2   -3.60    3.40
  14  -2   2    9.80    3.10
  14  -2   2   -0.50    5.10
 -15   2  -2   11.40    5.70
 -15   2  -2   20.20    5.90
  15  -2   2   22.30    9.10
 -16   2  -2   20.00    5.50
  16  -2   2    6.90    3.40
 -17   2  -2   29.40    6.30
  17  -2   2   14.90    4.20
  17   1  -2   69.39   11.00
  16   1  -2    2.70    3.30
  16   1  -2   -2.30    3.40
  15   1  -2   87.29    8.40
  15   1  -2   93.69   10.30
  15   1  -2  109.19   16.60
  14   1  -2  302.17   18.60
  14   1  -2  231.78   20.00
  14   1  -2  259.47   14.80
 -14  -1   2  254.47   14.70
  13   1  -2    4.80    5.30
  13   1  -2   21.80    6.50
  13   1  -2   19.40    4.70
 -13  -1   2   16.60    4.00
  12   1  -2    2.80    3.60
  12   1  -2    9.10    3.20
 -12  -1   2   -0.60    3.10
 -12  -1   2    2.50    2.60
 -12  -1   2   -2.70    3.10
  11   1  -2   40.40    6.10
  11   1  -2   54.89    8.70
 -11  -1   2   49.99    8.10
 -11  -1   2   39.90    8.50
  10   1  -2  449.76   20.30
  10   1  -2  507.75   25.70
  10   1  -2  507.25   23.70
 -10  -1   2  509.35   20.90
 -10  -1   2  510.05   25.30
 -10  -1   2  499.45   23.40
   9   1  -2   18.60    3.90
   9   1  -2   21.60    7.00
   9   1  -2   23.10    5.50
  -9  -1   2   17.50    5.40
  -9  -1   2   28.80    4.60
  -9  -1   2   25.60    5.60
   8   1  -2  319.17   15.00
   8   1  -2  400.86   19.90
   8   1  -2  391.36   18.30
  -8  -1   2  389.96   15.80
  -8  -1   2  357.26   19.00
  -8  -1   2  363.86   17.70
   7   1  -2  672.23   27.40
   7   1  -2  641.74   24.40
   7   1  -2  708.13   29.00
  -7  -1   2  714.53   24.80
  -7  -1   2  688.63   27.30
  -7  -1   2  705.83   28.80
   6   1  -2  417.96   19.10
   6   1  -2  459.25   20.60
   6   1  -2  450.65   16.70
  -6  -1   2  466.75   16.90
  -6  -1   2  447.66   19.30
  -6  -1   2  448.66   20.20
   5   1  -2   30.60    3.30
   5   1  -2   26.00    5.10
  -5  -1   2   31.10    5.30
  -5  -1   2   28.30    3.00
  -5  -1   2   32.70    5.10
   4   1  -2 4013.90  125.69
   4   1  -2 3771.62  121.59
   4   1  -2 4017.20  124.79
  -4  -1   2 4094.89  124.79
  -4  -1   2 4018.20  125.49
   3   1  -2 3543.35  110.09
   3   1  -2 3647.24  113.69
   3   1  -2 3704.23  113.19
  -3  -1   2 3644.54  113.09
  -3  -1   2 3570.94  113.59
   2   1  -2 1100.79   36.70
   2   1  -2 1080.99   36.20
  -2  -1   2 1111.49   36.80
  -2  -1   2 1118.39   36.30
   1   1  -2  574.74   19.40
   1   1  -2  543.45   17.90
   1   1  -2  583.74   19.90
  -1  -1   2  569.74   19.30
  -1  -1   2  561.94   19.70
  -1  -1   2  558.64   17.90
  -1   1  -2    1.70    0.70
  -1   1  -2   -0.10    1.50
  -1   1  -2    3.90    1.90
  -1   1  -2    3.00    0.80
   1  -1   2    2.20    1.60
   1  -1   2    3.50    2.00
  -2   1  -2  566.04   20.10
  -2   1  -2  553.14   20.20
  -2   1  -2  547.25   17.50
   2  -1   2  569.74   20.30
   2  -1   2  552.84   17.40
   2  -1   2  572.64   20.10
  -4   1  -2  665.63   25.10
  -4   1  -2  658.33   21.80
  -4   1  -2  663.83   24.60
   4  -1   2  673.23   25.30
   4  -1   2  649.83   21.80
   4  -1   2  670.03   24.70
  -5   1  -2  942.91   31.10
  -5   1  -2  971.40   34.10
   5  -1   2  977.70   31.20
   5  -1   2  917.91   34.90
   5  -1   2  947.41   34.10
   5  -1   2  903.31   33.80
  -6   1  -2  431.76   16.30
  -6   1  -2  451.15   19.20
   6  -1   2  421.46   16.20
   6  -1   2  425.56   18.90
   6  -1   2  427.76   19.00
   6  -1   2  422.06   20.20
  -7   1  -2   18.90    3.30
  -7   1  -2   19.00    4.90
   7  -1   2   16.00    5.20
   7  -1   2   24.50    5.00
   7  -1   2   21.60    5.00
   7  -1   2   26.00    3.80
  -8   1  -2  246.08   11.80
  -8   1  -2  262.27   14.30
   8  -1   2  242.88   14.50
   8  -1   2  276.47   12.20
   8  -1   2  239.08   15.60
   8  -1   2  235.88   13.80
  -9   1  -2    6.00    3.70
   9  -1   2    5.20    3.70
   9  -1   2    2.10    3.40
   9  -1   2   -0.30    3.70
   9  -1   2    4.70    2.50
 -10   1  -2  120.79   10.40
 -10   1  -2  119.99    8.40
  10  -1   2  123.29   12.80
  10  -1   2  111.19    8.20
  10  -1   2   99.79    9.90
  10  -1   2  135.69   11.20
 -11   1  -2  107.39   10.50
 -11   1  -2  118.49    8.80
  11  -1   2  113.09    8.60
  11  -1   2  124.09   11.00
 -12   1  -2   68.39    7.10
 -12   1  -2   73.99    9.00
  12  -1   2   70.39    7.30
  12  -1   2   68.89   11.90
 -13   1  -2    1.50    3.40
 -13   1  -2    1.30    3.10
  13  -1   2    2.00    5.00
  13  -1   2    8.90    3.90
  13  -1   2    2.00    2.60
 -14   1  -2   50.09   11.20
 -14   1  -2   36.80    6.70
  14  -1   2   29.00    5.70
  14  -1   2   32.30    9.40
 -15   1  -2   71.29    9.50
  15  -1   2   47.10   10.80
  15  -1   2   76.59    7.50
 -16   1  -2   57.69    9.90
  16  -1   2   81.59    8.40
  16  -1   2   40.70   10.60
 -17   1  -2  566.24   30.00
  17  -1   2  597.74   27.90
  17   0  -2   24.30    6.10
  16   0  -2    3.30    3.60
 -16   0   2    8.90    3.60
  15   0  -2    0.10    5.10
  15   0  -2   11.30    4.10
 -15   0   2    4.70    3.00
  14   0  -2   28.30    6.40
  14   0  -2   23.00    7.90
  14   0  -2   28.20    5.70
 -14   0   2   21.80    5.00
  13   0  -2   13.90    4.20
  13   0  -2    3.70    3.50
  13   0  -2   11.90    6.30
 -13   0   2    5.40    2.80
  12   0  -2   34.50    6.40
  12   0  -2   52.79    8.80
 -12   0   2   32.00    8.20
 -12   0   2   42.40    6.60
  11   0  -2   12.80    4.30
  11   0  -2   10.00    4.70
 -11   0   2    2.40    3.70
 -11   0   2    6.80    3.20
 -11   0   2    5.90    4.50
  10   0  -2    2.50    3.20
  10   0  -2   10.00    3.90
  10   0  -2    3.20    3.50
 -10   0   2    5.90    3.70
 -10   0   2    8.20    4.50
 -10   0   2   11.80    4.40
   9   0  -2    2.00    3.20
   9   0  -2    7.90    3.40
   9   0  -2    0.60    3.40
  -9   0   2    1.60    2.20
  -9   0   2    3.90    3.00
  -9   0   2    1.10    3.30
   8   0  -2  400.26   18.50
   8   0  -2  393.06   20.20
   8   0  -2  321.37   15.70
  -8   0   2  412.86   18.40
  -8   0   2  370.66   16.10
  -8   0   2  369.56   19.40
   7   0  -2  141.69    9.70
   7   0  -2  142.39    8.30
   7   0  -2  161.18   11.20
  -7   0   2  153.18    8.30
  -7   0   2  136.39   10.30
  -7   0   2  151.28    9.60
   6   0  -2  907.41   32.70
   6   0  -2  950.30   36.60
   6   0  -2  994.20   35.30
  -6   0   2  979.70   36.60
  -6   0   2  958.30   35.00
  -6   0   2  993.20   32.80
   5   0  -2  171.78    8.30
   5   0  -2  188.68   11.10
   5   0  -2  181.28    9.90
  -5   0   2  175.48    8.10
  -5   0   2  162.28   11.90
  -5   0   2  169.28   10.00
   4   0  -2  332.47   12.10
   4   0  -2  315.87   14.60
   4   0  -2  329.67   14.00
  -4   0   2  312.47   13.80
  -4   0   2  313.67   14.40
  -4   0   2  343.67   12.10
   3   0  -2 2163.98   70.09
   3   0  -2 2235.78   67.29
   3   0  -2 2196.18   69.59
  -3   0   2 2229.78   67.19
  -3   0   2 2124.09   69.99
  -3   0   2 2122.29   69.39
   2   0  -2   -0.20    1.60
   2   0  -2    2.40    1.00
   2   0  -2    2.40    1.90
  -2   0   2    0.60    1.80
  -2   0   2    1.80    2.00
  -2   0   2    1.70    0.90
   1   0  -2    2.70    1.80
   1   0  -2    4.90    1.60
  -1   0   2    2.40    1.60
  -1   0   2    8.30    1.80
  -1   0   2    6.50    1.00
  -1   0   2    3.30    0.70
  -1   0  -2  353.26   12.30
  -1   0  -2  334.47   12.30
  -1   0  -2  345.37   11.00
   1   0   2  357.56   12.30
   1   0   2  332.17   12.30
   1   0   2  334.07   11.00
  -2   0  -2 2245.08   70.99
  -2   0  -2 2216.58   71.09
   2   0   2 2214.98   71.09
   2   0   2 2375.06   71.19
  -3   0  -2 2709.83   85.59
  -3   0  -2 2715.33   85.79
   3   0   2 2660.83   85.79
   3   0   2 2784.92   85.59
  -4   0  -2   64.79    5.20
  -4   0  -2   63.19    3.60
  -4   0  -2   57.99    5.20
   4   0   2   65.29    5.60
   4   0   2   66.69    5.10
   4   0   2   61.79    3.60
  -5   0  -2  989.30   31.80
  -5   0  -2  981.70   34.10
   5   0   2  970.20   35.20
   5   0   2  960.00   34.30
   5   0   2  899.01   33.70
   5   0   2  968.10   31.70
  -6   0  -2    5.20    2.50
  -6   0  -2   -0.60    2.80
   6   0   2    2.20    4.70
   6   0   2    1.80    2.10
   6   0   2   -1.20    2.70
   6   0   2    1.70    2.50
  -7   0  -2  604.24   24.40
  -7   0  -2  595.64   22.00
   7   0   2  603.74   22.00
   7   0   2  562.44   25.70
   7   0   2  594.14   24.90
  -8   0  -2  529.45   22.40
  -8   0  -2  489.05   19.70
   8   0   2  494.95   23.90
   8   0   2  522.35   23.20
   8   0   2  449.86   21.40
   8   0   2  536.55   20.20
  -9   0  -2  110.59    9.00
   9   0   2  105.09    7.50
   9   0   2  101.39   10.60
   9   0   2   96.69    8.40
   9   0   2  116.59    9.70
 -10   0  -2    3.60    3.00
 -10   0  -2   -0.60    2.10
  10   0   2    5.10    3.00
  10   0   2    1.60    4.40
  10   0   2    0.40    2.70
  10   0   2    1.30    3.10
 -11   0  -2   51.89    5.90
 -11   0  -2   56.19    7.60
  11   0   2   79.49   11.90
  11   0   2   48.20    8.00
  11   0   2   64.19   10.60
  11   0   2   52.79    6.30
 -12   0  -2  283.07   17.20
 -12   0  -2  277.07   15.10
  12   0   2  241.58   19.20
  12   0   2  311.87   15.70
  12   0   2  281.77   17.30
 -13   0  -2   64.29    8.30
  13   0   2   65.79    7.10
  13   0   2   64.69    8.50
  13   0   2   72.99   12.60
 -14   0  -2   40.70    8.30
  14   0   2   33.20    6.60
  14   0   2   49.70    7.80
  14   0   2   48.40   10.20
 -15   0  -2   65.49    8.60
  15   0   2   46.60   11.60
  15   0   2   58.79    7.00
 -16   0  -2   22.70    5.50
  16   0   2   12.50    6.10
  16   0   2   18.70    4.60
 -17   0  -2    8.30    4.20
  17   0   2    7.10    3.50
  16  -1  -2   31.60    6.60
 -16   1   2   28.90    6.00
  15  -1  -2   46.20    7.60
  15  -1  -2   21.40    8.90
 -15   1   2   46.70    7.50
  14  -1  -2   58.39    9.50
  14  -1  -2   57.19    7.60
 -14   1   2   57.69    7.00
  13  -1  -2   -6.10    4.30
  13  -1  -2    5.20    4.00
  13  -1  -2   10.40    4.20
 -13   1   2    7.30    3.40
  12  -1  -2  121.19   14.10
  12  -1  -2  145.79   12.40
  12  -1  -2  119.39   10.00
 -12   1   2  123.59    9.60
  11  -1  -2   38.40    6.70
  11  -1  -2   35.80    7.10
 -11   1   2   43.30    6.70
 -11   1   2   46.60    7.90
  10  -1  -2   40.80    7.30
  10  -1  -2   42.10    9.50
  10  -1  -2   27.00    5.80
 -10   1   2   39.40    6.30
 -10   1   2   49.00    8.60
 -10   1   2   40.00    6.80
   9  -1  -2    4.10    4.30
   9  -1  -2    3.50    3.80
   9  -1  -2    0.60    3.10
  -9   1   2    1.30    3.70
  -9   1   2   -1.50    2.50
  -9   1   2   -1.00    2.30
   8  -1  -2  456.95   19.30
   8  -1  -2  470.05   20.90
   8  -1  -2  453.85   22.50
  -8   1   2  433.26   18.80
  -8   1   2  431.06   20.10
  -8   1   2  433.36   21.80
   7  -1  -2  151.88   11.00
   7  -1  -2  153.38    9.10
   7  -1  -2  145.99    9.60
  -7   1   2  148.19   10.80
  -7   1   2  153.58    8.70
  -7   1   2  126.39    9.30
   6  -1  -2 1098.39   40.60
   6  -1  -2 1071.79   37.40
   6  -1  -2 1079.09   38.90
  -6   1   2 1073.59   38.70
  -6   1   2 1121.79   37.30
  -6   1   2 1063.19   40.20
   5  -1  -2 2195.58   72.79
   5  -1  -2 2322.37   74.49
   5  -1  -2 2221.58   71.29
  -5   1   2 2261.67   71.09
  -5   1   2 2196.88   72.59
  -5   1   2 2184.88   76.59
   4  -1  -2 5461.65  168.38
   4  -1  -2 5197.98  166.58
   4  -1  -2 5704.73  169.68
  -4   1   2 5451.95  168.28
  -4   1   2 5302.37  168.98
   3  -1  -2  183.28    7.80
   3  -1  -2  173.08    9.20
   3  -1  -2  187.18    8.90
  -3   1   2  175.38    9.10
  -3   1   2  169.58    8.60
  -3   1   2  177.48    7.70
   2  -1  -2 4036.50  128.59
  -2   1   2 4272.27  128.79
   1  -1  -2   79.79    4.10
   1  -1  -2   73.69    4.50
  -1   1   2   77.59    4.40
  -1   1   2   71.69    4.50
  -1   1   2   76.39    4.10
  -1  -1  -2  216.18    7.80
  -1  -1  -2  215.28    8.50
   1   1   2  221.08    8.50
   1   1   2  206.48    8.00
   1   1   2  205.88    7.70
  -2  -1  -2 1178.78   38.00
  -2  -1  -2 1216.98   39.40
   2   1   2 1227.38   38.00
   2   1   2 1193.88   39.00
   2   1   2 1256.47   39.50
   4   1   2 5514.85  171.08
  -5  -1  -2   73.29    6.00
   5   1   2   80.29    4.90
   5   1   2   63.99    5.50
   5   1   2   83.49    6.10
   5   1   2   74.69    6.60
  -6  -1  -2 1089.89   38.20
   6   1   2 1131.29   36.40
   6   1   2 1060.49   39.30
   6   1   2 1011.50   37.70
  -7  -1  -2  289.37   12.90
  -7  -1  -2  299.97   14.70
   7   1   2  304.17   15.20
   7   1   2  290.87   14.40
   7   1   2  295.67   16.00
   7   1   2  292.27   13.00
  -8  -1  -2  158.28   10.20
  -8  -1  -2  151.38    8.70
   8   1   2  152.48   10.60
   8   1   2  150.88    8.90
   8   1   2  138.19    9.60
   8   1   2  154.08   11.90
  -9  -1  -2  225.28   13.30
  -9  -1  -2  239.08   12.10
   9   1   2  243.58   14.50
   9   1   2  227.78   15.20
   9   1   2  217.88   13.00
 -10  -1  -2  213.78   12.00
 -10  -1  -2  200.48   13.10
  10   1   2  212.68   15.90
  10   1   2  219.28   13.30
  10   1   2  221.58   12.20
 -11  -1  -2  227.28   14.60
  11   1   2  261.27   13.90
  11   1   2  244.48   18.10
  11   1   2  217.68   14.20
  11   1   2  245.28   16.20
 -12  -1  -2   18.70    5.80
  12   1   2   26.10    5.40
  12   1   2   23.10    6.40
  12   1   2   10.50    6.20
 -13  -1  -2   26.90    5.90
  13   1   2   22.00    5.20
  13   1   2   30.30    9.20
 -14  -1  -2    3.00    3.90
  14   1   2   18.70    4.80
  14   1   2   -0.10    4.30
  14   1   2    3.70    3.20
  15   1   2  230.38   19.90
  15   1   2  239.98   15.00
 -16  -1  -2   45.30    8.50
  16   1   2   67.99    7.80
  16   1   2   56.69   11.50
 -17  -1  -2   23.90    6.20
  17   1   2   22.30    5.60
 -18  -1  -2   15.50    5.20
  18   1   2   15.60    4.10
  16  -2  -2    1.00    3.50
 -16   2   2    7.40    5.20
  15  -2  -2   11.30    3.60
 -15   2   2    9.70    3.70
  14  -2  -2   49.30   10.00
  14  -2  -2   53.19   12.20
  14  -2  -2   72.09    8.60
 -14   2   2   64.49    7.80
  13  -2  -2    2.30    3.30
  13  -2  -2   -0.20    3.30
  13  -2  -2    6.80    5.40
 -13   2   2    6.00    3.10
  12  -2  -2   53.79   11.50
  12  -2  -2   41.20    7.60
 -12   2   2   39.90    6.80
  11  -2  -2   46.40    7.60
  11  -2  -2   47.30   10.30
  11  -2  -2   42.20    7.70
 -11   2   2   50.89    6.50
 -11   2   2   49.80    7.90
  10  -2  -2   51.29    8.10
  10  -2  -2   49.99    7.60
 -10   2   2   46.70    7.40
 -10   2   2   57.09    6.70
   9  -2  -2    0.60    3.40
   9  -2  -2    0.60    2.80
   9  -2  -2    4.00    3.60
  -9   2   2   -0.60    3.20
  -9   2   2   -1.30    2.70
  -9   2   2    3.60    3.20
   8  -2  -2  163.78   11.10
   8  -2  -2  179.98   12.90
   8  -2  -2  162.98   11.00
  -8   2   2  180.98   12.70
  -8   2   2  156.88   10.70
   7  -2  -2   26.90    5.00
   7  -2  -2   29.70    5.50
   7  -2  -2   19.50    5.10
  -7   2   2   16.90    3.80
  -7   2   2   25.40    5.00
  -7   2   2   15.50    4.30
   6  -2  -2   16.40    4.10
   6  -2  -2   18.30    4.20
   6  -2  -2   25.40    5.20
  -6   2   2   22.60    4.20
  -6   2   2   14.40    4.00
  -6   2   2   22.30    4.50
   5  -2  -2  403.36   18.20
   5  -2  -2  389.06   17.20
   5  -2  -2  388.56   16.70
  -5   2   2  376.86   17.80
  -5   2   2  414.66   16.60
   4  -2  -2  378.46   15.90
   4  -2  -2  381.16   16.70
   4  -2  -2  343.87   15.20
  -4   2   2  397.56   16.70
  -4   2   2  367.86   15.20
  -4   2   2  364.86   15.70
   3  -2  -2 1253.07   43.10
   3  -2  -2 1152.48   41.70
   3  -2  -2 1342.67   43.00
  -3   2   2 1311.97   43.10
  -3   2   2 1316.27   42.10
  -3   2   2 1282.57   42.70
   2  -2  -2  867.61   28.90
   2  -2  -2  847.22   28.30
   2  -2  -2  720.73   28.30
  -2   2   2  914.11   28.50
  -2   2   2  822.72   28.60
  -2   2   2  841.92   28.70
   1  -2  -2   38.40    3.50
   1  -2  -2   41.10    3.90
   1  -2  -2   30.70    3.00
  -1   2   2   38.60    3.20
  -1   2   2   36.30    3.90
  -1   2   2   36.30    3.40
   0  -2  -2    2.50    1.50
   0  -2  -2    3.40    2.30
   0  -2  -2    3.20    1.30
   0   2   2    4.30    2.40
   0   2   2    5.30    1.70
   0   2   2    2.90    1.20
  -1  -2  -2 1650.43   53.39
  -1  -2  -2 1746.03   54.69
  -1  -2  -2 1772.22   55.09
   1   2   2 1772.02   55.19
   1   2   2 1770.12   54.69
   1   2   2 1705.63   53.49
  -2  -2  -2 1675.03   51.39
  -2  -2  -2 1583.04   50.79
   2   2   2 1630.94   51.29
   2   2   2 1658.53   52.39
   2   2   2 1593.34   50.89
   2   2   2 1614.44   52.09
  -3  -2  -2 2502.85   79.79
  -3  -2  -2 2505.85   78.49
   3   2   2 2525.65   78.49
   3   2   2 2502.05   78.89
   3   2   2 2553.24   79.69
  -4  -2  -2  843.32   29.30
   4   2   2  843.12   28.60
   4   2   2  814.32   28.90
   4   2   2  837.22   29.10
   4   2   2  790.82   27.80
  -5  -2  -2  534.15   20.40
   5   2   2  554.64   19.10
   5   2   2  526.85   20.10
   5   2   2  470.35   19.80
   5   2   2  470.35   18.70
   5   2   2  543.85   20.90
  -6  -2  -2  953.70   33.90
   6   2   2  960.80   32.50
   6   2   2  965.30   35.10
   6   2   2  918.31   34.00
   6   2   2  880.51   33.40
  -7  -2  -2  346.77   16.10
   7   2   2  330.37   16.20
   7   2   2  335.57   17.30
   7   2   2  316.67   15.50
   7   2   2  352.06   14.90
  -8  -2  -2  542.35   25.50
   8   2   2  534.75   21.50
   8   2   2  512.75   22.30
   8   2   2  531.85   23.50
   8   2   2  547.35   24.80
  -9  -2  -2   11.50    4.10
   9   2   2   11.90    3.70
   9   2   2    4.80    2.80
   9   2   2   13.40    4.30
   9   2   2    6.50    4.30
 -10  -2  -2  306.37   16.50
  10   2   2  285.37   15.80
  10   2   2  285.77   17.10
  10   2   2  304.27   15.30
  10   2   2  324.77   19.10
 -11  -2  -2  308.27   17.50
  11   2   2  332.47   16.70
  11   2   2  329.87   20.50
  11   2   2  319.47   17.40
  11   2   2  325.27   19.20
 -12  -2  -2    3.60    3.20
  12   2   2    4.90    3.70
  12   2   2    2.40    5.00
  12   2   2    4.60    3.70
 -13  -2  -2  177.68   13.30
  13   2   2  187.78   12.60
  13   2   2  173.38   12.80
  13   2   2  185.78   16.90
 -14  -2  -2    3.40    3.40
  14   2   2    4.00    3.50
  14   2   2   -6.10    3.70
  14   2   2    8.40    4.00
 -15  -2  -2   64.39   10.30
  15   2   2   55.09   12.10
  15   2   2   66.59    9.50
  15   2   2   74.19    8.50
 -16  -2  -2   60.29    9.50
  16   2   2   50.99    8.70
  16   2   2   72.79   13.50
 -17  -2  -2   11.30    4.40
  17   2   2    6.50    2.70
  18   2   2   14.10    4.30
  15  -3  -2  267.17   17.90
  14  -3  -2   37.90    7.90
  14  -3  -2   51.29    8.70
  14  -3  -2   44.00   10.60
 -14   3   2   44.50    7.90
  13  -3  -2   27.70    6.60
  13  -3  -2   36.70    7.00
  13  -3  -2   41.00   10.70
 -13   3   2   45.10    8.20
  12  -3  -2   92.29   14.60
  12  -3  -2   88.49    9.60
  12  -3  -2   94.19   12.20
 -12   3   2   92.79    9.20
  11  -3  -2   68.49    8.40
  11  -3  -2   87.29   13.80
  11  -3  -2   77.99    9.00
 -11   3   2   77.19    8.20
  10  -3  -2  377.06   19.70
  10  -3  -2  370.46   19.60
  10  -3  -2  376.16   23.10
 -10   3   2  340.77   21.00
 -10   3   2  387.16   19.20
   9  -3  -2   46.40    8.30
   9  -3  -2   47.20    7.60
   9  -3  -2   32.00    6.70
   9  -3  -2   31.70    8.10
  -9   3   2   30.80    6.30
  -9   3   2   30.30    6.10
   8  -3  -2    5.20    3.70
   8  -3  -2    2.60    3.70
   8  -3  -2    7.40    4.20
  -8   3   2    0.90    3.10
  -8   3   2   -1.30    2.80
   7  -3  -2    3.60    3.00
   7  -3  -2    7.20    3.70
   7  -3  -2    4.30    3.70
  -7   3   2   11.10    3.50
  -7   3   2    8.30    3.70
  -7   3   2    2.90    2.40
   6  -3  -2   19.80    4.60
   6  -3  -2   16.70    4.40
   6  -3  -2   19.70    4.40
  -6   3   2   20.00    4.50
  -6   3   2   22.30    4.90
  -6   3   2   26.30    4.80
   5  -3  -2  751.72   28.60
   5  -3  -2  686.03   27.10
   5  -3  -2  688.33   27.50
  -5   3   2  710.73   27.00
  -5   3   2  732.33   27.30
  -5   3   2  701.13   28.00
   4  -3  -2  239.18   12.20
   4  -3  -2  209.38   11.80
   4  -3  -2  242.88   11.90
  -4   3   2  231.18   11.90
  -4   3   2  230.68   12.00
  -4   3   2  242.28   11.80
   3  -3  -2  135.09    8.70
   3  -3  -2  157.88    8.80
   3  -3  -2  159.68    8.80
  -3   3   2  164.08    8.70
  -3   3   2  156.28    8.70
  -3   3   2  170.58    9.20
   2  -3  -2  952.70   35.10
   2  -3  -2 1058.89   35.60
  -2   3   2 1052.79   34.90
  -2   3   2 1041.20   35.30
  -2   3   2 1074.59   35.60
   1  -3  -2    1.50    2.10
   1  -3  -2    1.90    1.30
   1  -3  -2    0.80    1.60
  -1   3   2    0.90    1.20
  -1   3   2    1.50    2.30
   0  -3  -2 2080.79   66.59
   0  -3  -2 2180.68   68.69
   0  -3  -2 2205.28   68.89
   0   3   2 2137.69   66.59
   0   3   2 2180.88   68.49
   0   3   2 2189.68   68.89
  -2  -3  -2 2603.34   82.19
  -2  -3  -2 2523.35   80.19
  -2  -3  -2 2701.43   82.89
   2   3   2 2634.54   82.19
   2   3   2 2693.73   82.99
   2   3   2 2556.84   80.29
  -3  -3  -2  279.27   11.40
   3   3   2  261.37   11.20
   3   3   2  277.87   12.20
   3   3   2  286.67   12.30
   3   3   2  259.77   10.30
   3   3   2  277.47   10.80
  -4  -3  -2 2761.52   85.69
   4   3   2 2642.34   85.59
   4   3   2 2451.25   85.09
   4   3   2 2871.81   86.79
   4   3   2 2783.32   86.99
   4   3   2 2798.22   85.89
  -5  -3  -2   20.40    4.00
   5   3   2   12.40    3.40
   5   3   2   19.20    3.70
   5   3   2   13.30    2.90
   5   3   2   15.10    3.00
  -6  -3  -2  916.61   33.10
   6   3   2  933.71   31.80
   6   3   2  860.51   32.30
   6   3   2  889.01   32.70
   6   3   2  910.41   33.40
   6   3   2  849.22   31.50
  -7  -3  -2  244.18   12.90
   7   3   2  233.58   12.80
   7   3   2  218.38   13.20
   7   3   2  233.98   11.70
   7   3   2  226.18   12.30
   7   3   2  241.88   12.00
   8   3   2  871.31   33.40
   8   3   2  890.31   35.20
   8   3   2  876.41   34.70
   8   3   2  857.01   32.50
   8   3   2  905.61   34.30
  -9  -3  -2  116.69    9.40
   9   3   2  136.29   11.20
   9   3   2  136.69    9.30
   9   3   2  149.49   10.60
   9   3   2  106.59    8.50
 -10  -3  -2  406.76   20.10
  10   3   2  432.36   22.60
  10   3   2  374.56   19.20
  10   3   2  422.36   21.30
  10   3   2  408.86   19.00
 -11  -3  -2   23.20    5.90
  11   3   2   13.00    4.60
  11   3   2   24.00    5.30
  11   3   2   19.90    5.80
  11   3   2   20.80    7.30
 -12  -3  -2  118.99   10.50
  12   3   2  115.59    9.80
  12   3   2  113.29   10.20
 -13  -3  -2   38.60    7.40
  13   3   2   41.10    7.30
  13   3   2   41.20    7.70
  13   3   2   51.89   10.60
 -14  -3  -2   13.90    5.30
  14   3   2   22.10    5.90
  14   3   2    2.80    4.00
  14   3   2   19.80    4.70
 -15  -3  -2  421.36   23.20
  15   3   2  455.95   26.30
  15   3   2  399.26   22.10
  15   3   2  485.85   29.30
  16   3   2   44.00    8.10
  16   3   2   33.00    9.20
  17   3   2   28.70    6.20
  18   3   2    5.70    5.60
  18   3   2   14.50    4.40
  15  -4  -2   24.40    6.50
 -15   4   2   43.90    7.80
  14  -4  -2   28.10    6.30
  14  -4  -2   28.90    8.90
 -14   4   2   31.20    7.20
  13  -4  -2   78.09    9.30
  13  -4  -2   72.89   13.60
  13  -4  -2   61.39    9.70
 -13   4   2   88.09    9.50
  12  -4  -2   25.30    6.50
  12  -4  -2   30.70    9.10
  12  -4  -2   33.10    7.50
 -12   4   2   26.70    6.00
  11  -4  -2  232.58   16.10
  11  -4  -2  237.58   18.70
  11  -4  -2  263.87   16.30
 -11   4   2  248.58   15.80
  10  -4  -2   33.20    9.20
  10  -4  -2   36.80    7.10
  10  -4  -2   32.70    7.10
 -10   4   2   31.10    6.60
   9  -4  -2  119.59   10.00
   9  -4  -2  139.99   12.00
   9  -4  -2  133.99   12.90
   9  -4  -2  100.19   10.10
  -9   4   2  120.39   10.30
  -9   4   2   98.89    9.00
   8  -4  -2  151.38   11.90
   8  -4  -2  178.78   12.10
   8  -4  -2  188.68   14.40
  -8   4   2  181.08   12.40
  -8   4   2  180.08   11.80
   7  -4  -2    2.20    3.80
   7  -4  -2    1.60    2.70
   7  -4  -2   -0.40    2.20
   7  -4  -2   -0.70    4.00
  -7   4   2   -0.60    3.00
  -7   4   2   -0.90    2.40
   6  -4  -2   29.30    5.80
   6  -4  -2   14.20    4.10
   6  -4  -2   26.50    5.20
  -6   4   2   19.80    4.60
  -6   4   2   19.90    5.00
   5  -4  -2   25.20    4.90
   5  -4  -2   25.30    5.00
  -5   4   2   27.20    4.80
  -5   4   2   20.10    5.00
  -5   4   2   15.90    3.90
   4  -4  -2   78.29    8.00
   4  -4  -2   97.29    7.40
   4  -4  -2   86.69    8.00
  -4   4   2  103.19    7.30
  -4   4   2   97.99    7.30
  -4   4   2   91.29    8.00
   3  -4  -2   36.80    6.30
   3  -4  -2   26.20    4.50
  -3   4   2   36.80    5.20
  -3   4   2   38.30    6.30
  -3   4   2   27.30    4.30
   2  -4  -2  256.77   13.20
   2  -4  -2  285.37   12.90
   2  -4  -2  278.97   11.90
  -2   4   2  266.57   13.30
  -2   4   2  281.07   12.70
  -2   4   2  286.27   12.00
   1  -4  -2  135.89    7.90
   1  -4  -2  143.29    6.70
   1  -4  -2  134.39    8.40
  -1   4   2  138.29    6.50
  -1   4   2  140.09    8.50
  -1   4   2  131.09    7.60
   0  -4  -2 3251.07  101.29
   0  -4  -2 3327.87  104.59
   0  -4  -2 3328.07  104.19
   0   4   2 3334.97  103.99
   0   4   2 3335.57  101.29
   0   4   2 3277.87  104.49
  -1  -4  -2 3883.51  122.29
  -1  -4  -2 3860.31  122.59
   1   4   2 3969.20  122.29
   1   4   2 3950.70  122.89
  -2  -4  -2  876.41   30.20
  -2  -4  -2  864.61   30.60
   2   4   2  827.22   26.80
   2   4   2  916.01   31.00
   2   4   2  863.31   26.90
   2   4   2  851.61   30.10
  -3  -4  -2  141.09    8.00
  -3  -4  -2  154.68    8.60
   3   4   2  146.49    6.30
   3   4   2  159.48    9.00
   3   4   2  153.88    8.10
   3   4   2  147.59    6.60
  -4  -4  -2 1671.93   55.59
   4   4   2 1645.14   54.19
   4   4   2 1713.73   54.69
   4   4   2 1660.33   56.59
   4   4   2 1693.43   55.69
   4   4   2 1795.22   56.69
   5   4   2  629.94   24.20
   5   4   2  682.23   26.10
   5   4   2  717.33   26.20
   5   4   2  637.24   24.90
   5   4   2  701.53   25.10
   6   4   2 3651.83  119.19
   6   4   2 3858.11  119.19
   6   4   2 3924.51  119.39
   6   4   2 3618.54  118.19
   6   4   2 3644.94  118.19
   7   4   2   35.30    5.30
   7   4   2   32.70    5.20
   7   4   2   25.90    5.00
   7   4   2   26.30    5.70
   8   4   2  189.98   11.00
   8   4   2  179.68   11.10
   8   4   2  176.48   12.00
   8   4   2  184.18   11.50
   8   4   2  181.28   10.60
  -9  -4  -2    1.70    2.80
   9   4   2    4.90    3.30
   9   4   2   -0.70    2.10
   9   4   2   -0.60    1.70
   9   4   2    3.60    2.40
   9   4   2    1.80    3.40
 -10  -4  -2 1507.65   53.19
  10   4   2 1447.86   54.09
  10   4   2 1372.06   51.99
  10   4   2 1433.76   51.79
  10   4   2 1540.75   55.79
  10   4   2 1422.56   51.79
 -11  -4  -2 1078.59   41.90
  11   4   2 1113.79   45.00
  11   4   2 1033.80   40.60
  11   4   2 1030.30   41.10
  11   4   2 1095.19   43.70
  11   4   2 1062.39   40.90
 -12  -4  -2  202.58   13.90
  12   4   2  188.08   13.30
  12   4   2  205.08   13.70
  12   4   2  222.28   17.50
  12   4   2  210.18   13.40
  13   4   2   14.40    4.70
  13   4   2   19.60    5.70
  13   4   2   25.00    8.40
  13   4   2   12.90    4.50
  14   4   2    9.60    3.40
  14   4   2    5.30    6.40
  14   4   2    1.60    3.80
  14   4   2    6.40    4.40
  15   4   2   39.50    8.10
  15   4   2   27.60    8.00
  15   4   2   23.60    7.50
  15   4   2   35.20    6.50
  16   4   2   14.80    4.60
  16   4   2   16.80    6.40
  16   4   2   13.20    8.80
  17   4   2    4.80    5.70
  17   4   2    7.70    6.80
  17   4   2   19.90    5.90
  18   4   2   17.20    4.90
  18   4   2    2.40    5.60
  15  -5  -2   34.20    7.50
  14  -5  -2    7.40    6.80
  14  -5  -2   10.50    3.90
 -14   5   2   13.90    4.30
  13  -5  -2   85.99    9.70
  13  -5  -2   62.19   13.00
 -13   5   2   99.39    9.90
  12  -5  -2   38.20    7.10
  12  -5  -2   31.40    7.30
  12  -5  -2   37.50    9.80
 -12   5   2   41.30    7.80
  11  -5  -2   10.30    5.70
  11  -5  -2   15.10    6.10
  11  -5  -2   13.00    7.50
 -11   5   2    2.60    3.40
  10  -5  -2    3.60    3.60
  10  -5  -2    8.60    5.30
  10  -5  -2    8.50    6.50
 -10   5   2   -0.90    1.60
 -10   5   2    1.70    3.40
   9  -5  -2   14.00    5.70
   9  -5  -2   12.50    6.50
   9  -5  -2   12.70    5.80
   9  -5  -2   10.90    4.50
  -9   5   2    6.60    4.50
   8  -5  -2  117.59   10.10
   8  -5  -2  129.29   12.60
   8  -5  -2  114.69   10.90
   8  -5  -2  105.79   10.20
  -8   5   2  121.69   10.70
  -8   5   2  104.49    9.10
   7  -5  -2  356.76   20.00
   7  -5  -2  322.97   17.30
   7  -5  -2  304.27   17.70
   7  -5  -2  345.37   18.50
  -7   5   2  326.07   16.60
  -7   5   2  340.67   17.90
   6  -5  -2   14.80    4.40
   6  -5  -2    8.30    4.50
   6  -5  -2   13.10    4.90
   6  -5  -2   10.50    3.90
  -6   5   2   15.80    5.20
  -6   5   2   13.70    3.60
   5  -5  -2   41.40    6.40
   5  -5  -2   38.60    6.80
   5  -5  -2   45.70    6.40
   5  -5  -2   43.50    6.90
  -5   5   2   44.20    5.10
  -5   5   2   46.40    7.10
   4  -5  -2  130.19    9.90
   4  -5  -2  120.79    8.70
  -4   5   2  128.79    8.60
  -4   5   2  119.19    9.50
   3  -5  -2  415.66   17.50
   3  -5  -2  440.96   18.30
  -3   5   2  397.06   17.60
  -3   5   2  415.36   19.20
   2  -5  -2  305.07   15.40
   2  -5  -2  307.47   12.90
   2  -5  -2  296.47   14.10
   2  -5  -2  286.07   13.10
  -2   5   2  281.47   15.20
  -2   5   2  295.77   13.80
   1  -5  -2  361.86   14.10
   1  -5  -2  355.86   16.60
   1  -5  -2  357.16   13.70
   1  -5  -2  361.96   15.80
  -1   5   2  367.16   15.60
  -1   5   2  361.26   16.70
   0  -5  -2   41.20    3.00
   0  -5  -2   42.10    2.90
   0  -5  -2   46.80    5.80
   0  -5  -2   46.20    4.70
   0   5   2   51.69    6.70
   0   5   2   42.60    4.40
  -1  -5  -2  420.66   17.60
  -1  -5  -2  426.26   18.30
   1   5   2  424.66   18.30
   1   5   2  458.25   17.90
  -2  -5  -2  361.36   15.80
  -2  -5  -2  389.26   16.70
   2   5   2  366.16   15.70
   2   5   2  384.66   16.70
  -3  -5  -2   17.00    4.20
  -3  -5  -2   16.00    3.30
   3   5   2   21.20    3.80
   3   5   2   22.20    2.20
   3   5   2   17.10    1.90
   3   5   2   16.60    4.50
  -4  -5  -2  149.49    8.80
  -4  -5  -2  136.19    9.10
   4   5   2  125.29    6.60
   4   5   2  134.59    9.30
   4   5   2  131.79    8.30
   4   5   2  144.39    7.20
  -5  -5  -2  353.56   15.90
   5   5   2  365.96   16.90
   5   5   2  348.27   14.60
   5   5   2  368.86   17.20
   5   5   2  363.46   16.20
   6   5   2    8.30    3.30
   6   5   2    5.20    3.40
   6   5   2   16.60    5.40
   6   5   2    6.80    2.70
   7   5   2  152.28    9.70
   7   5   2  155.38   10.30
   7   5   2  132.29   11.80
   7   5   2  159.38   10.00
   8   5   2  235.28   13.40
   8   5   2  247.58   13.30
   8   5   2  231.98   13.50
   8   5   2  250.67   14.30
   8   5   2  250.07   14.10
   8   5   2  247.58   13.40
   9   5   2  488.05   22.30
   9   5   2  457.85   21.30
   9   5   2  476.85   22.20
   9   5   2  467.45   21.30
   9   5   2  499.55   23.30
   9   5   2  467.55   21.70
  10   5   2  680.33   28.60
  10   5   2  684.53   30.70
  10   5   2  693.63   29.90
  10   5   2  673.03   28.50
  10   5   2  643.14   28.40
  10   5   2  679.23   29.20
  11   5   2    3.50    3.50
  11   5   2    3.20    3.00
  11   5   2    0.40    2.60
  11   5   2   -2.60    3.20
  11   5   2    5.00    4.70
  11   5   2    1.20    4.80
  12   5   2   97.49    9.60
  12   5   2   97.29    9.90
  12   5   2   95.39   10.70
  12   5   2  104.29   10.90
  12   5   2  108.49   11.00
  12   5   2  102.29   13.60
  13   5   2    1.50    4.50
  13   5   2   -3.30    2.30
  13   5   2    2.60    3.80
  13   5   2    3.30    3.40
  13   5   2   -2.30    4.70
  14   5   2   10.50    3.20
  14   5   2   -0.10    4.90
  14   5   2   -0.50    4.70
  14   5   2    8.80    4.50
  15   5   2   22.00    7.70
  15   5   2   18.90    6.00
  15   5   2   26.80    5.80
  15   5   2   15.30    7.10
  16   5   2   57.19   10.50
  16   5   2   66.29   15.90
  16   5   2   79.49   11.40
  17   5   2   10.60    6.30
  17   5   2    8.60    3.50
  17   5   2    4.30    5.70
  18   5   2   85.39   11.50
  18   5   2  113.29   10.70
  14  -6  -2   12.10    4.70
  13  -6  -2   18.40    6.80
  13  -6  -2    5.10    3.40
 -13   6   2   18.50    4.80
  12  -6  -2   13.90    4.60
  12  -6  -2    9.60    6.80
 -12   6   2    5.20    3.90
  11  -6  -2  156.98   15.30
  11  -6  -2  136.69   12.20
 -11   6   2  130.49   13.70
  10  -6  -2    2.80    2.80
  10  -6  -2    8.60    5.40
  10  -6  -2    4.50    5.10
 -10   6   2    0.10    3.70
 -10   6   2   -0.90    1.90
   9  -6  -2  107.99   12.30
   9  -6  -2  120.09   16.90
   9  -6  -2  107.19   10.20
  -9   6   2  109.19   11.30
   8  -6  -2  280.87   17.90
   8  -6  -2  277.97   18.70
   8  -6  -2  307.97   18.30
   8  -6  -2  308.07   17.20
  -8   6   2  276.07   15.90
  -8   6   2  296.07   17.80
   7  -6  -2  221.28   15.50
   7  -6  -2  220.88   13.80
   7  -6  -2  202.08   13.90
   7  -6  -2  190.08   14.40
  -7   6   2  211.38   13.10
  -7   6   2  217.18   14.60
   6  -6  -2   21.30    5.90
   6  -6  -2   19.10    5.30
   6  -6  -2   10.40    5.50
   6  -6  -2   13.90    4.40
  -6   6   2   18.10    4.70
  -6   6   2   13.10    5.20
   5  -6  -2   49.90    7.90
   5  -6  -2   43.20    7.10
   5  -6  -2   42.50    6.60
  -5   6   2   53.79    8.20
  -5   6   2   38.40    5.70
   4  -6  -2   16.60    5.40
   4  -6  -2   14.50    4.10
   4  -6  -2   16.50    4.40
   4  -6  -2   19.90    3.90
  -4   6   2   21.90    5.60
  -4   6   2   18.30    4.20
   3  -6  -2  645.54   25.30
   3  -6  -2  697.13   28.20
   3  -6  -2  679.73   26.10
   3  -6  -2  688.73   26.90
  -3   6   2  629.24   27.40
  -3   6   2  669.13   26.40
   2  -6  -2 1066.69   36.20
   2  -6  -2 1085.49   39.10
   2  -6  -2 1012.30   37.60
   2  -6  -2 1042.10   35.60
  -2   6   2  990.70   38.50
  -2   6   2 1009.50   37.10
   1  -6  -2    6.40    3.50
   1  -6  -2   16.20    5.80
   1  -6  -2   13.20    2.60
   1  -6  -2   12.10    2.90
  -1   6   2   15.30    3.70
  -1   6   2   10.50    6.40
   0  -6  -2  812.62   26.30
   0  -6  -2  787.52   30.10
   0  -6  -2  808.42   26.60
   0   6   2  813.42   31.40
   0   6   2  806.72   32.30
  -1  -6  -2  181.78   10.40
  -1  -6  -2  179.08   11.30
   1   6   2  193.98   12.30
   1   6   2  171.68   10.00
  -2  -6  -2 1600.14   54.79
  -2  -6  -2 1605.64   55.39
   2   6   2 1653.43   54.79
   2   6   2 1615.64   55.59
  -3  -6  -2 4499.15  138.49
  -3  -6  -2 4421.76  137.79
   3   6   2 4266.37  132.89
   3   6   2 4533.65  138.89
   3   6   2 4400.56  138.29
   3   6   2 4075.79  132.79
  -4  -6  -2 4266.07  138.79
  -4  -6  -2 4467.95  139.39
   4   6   2 4249.67  138.59
   4   6   2 4652.13  139.59
   4   6   2 4244.58  134.49
  -5  -6  -2 6517.55  203.98
   5   6   2 6772.52  205.08
   5   6   2 6664.13  204.48
   5   6   2 6239.38  201.08
   6   6   2  476.55   20.60
   6   6   2  475.85   23.70
   6   6   2  458.85   18.90
   6   6   2  465.05   21.10
   7   6   2  462.45   20.40
   7   6   2  498.75   22.30
   7   6   2  521.45   22.50
   7   6   2  489.75   21.70
   8   6   2   41.60    6.80
   8   6   2   33.90    6.10
   8   6   2   44.30    6.30
   8   6   2   49.10    8.00
   8   6   2   43.20    6.70
   9   6   2    2.10    2.60
   9   6   2    0.50    3.70
   9   6   2    3.20    2.70
   9   6   2    2.00    3.40
   9   6   2    3.20    3.40
   9   6   2    3.70    2.80
  10   6   2   18.50    6.20
  10   6   2   20.20    5.10
  10   6   2   23.30    5.70
  10   6   2   16.00    5.70
  10   6   2   18.20    6.10
  10   6   2   20.30    5.50
  11   6   2  792.52   33.60
  11   6   2  840.72   34.70
  11   6   2  817.52   36.10
  11   6   2  815.02   34.00
  11   6   2  777.22   33.50
  12   6   2   88.39    9.20
  12   6   2   70.29   10.40
  12   6   2   91.89   10.70
  12   6   2   95.09    9.80
  12   6   2   76.19    8.40
  12   6   2   87.69   12.40
  13   6   2  207.08   17.80
  13   6   2  253.97   16.50
  13   6   2  229.98   15.70
  13   6   2  233.68   15.40
  13   6   2  268.77   17.50
  14   6   2   18.50    7.60
  14   6   2    8.00    6.00
  14   6   2   15.30    5.70
  14   6   2   18.40    4.90
  15   6   2    9.40    5.90
  15   6   2   13.10    6.50
  15   6   2   14.40    5.50
  15   6   2   19.70    4.20
  16   6   2   13.90    6.40
  16   6   2   25.80    6.70
  16   6   2   10.10    6.40
  17   6   2  131.49   15.50
  17   6   2  117.19   13.20
  17   6   2  142.39   12.60
  18   6   2   16.30    4.40
  18   6   2   -8.90    4.90
  13  -7  -2  138.49   12.70
  13  -7  -2  162.98   17.50
 -13   7   2  187.38   14.80
  12  -7  -2   85.89    9.70
  12  -7  -2   92.99   14.40
 -12   7   2   96.49   10.70
  11  -7  -2   16.70    7.00
  11  -7  -2   16.30    4.50
 -11   7   2   16.10    6.30
  10  -7  -2    0.80    4.50
  10  -7  -2    9.20    4.30
 -10   7   2   -0.60    4.60
   9  -7  -2    9.20    6.10
   9  -7  -2   17.80    4.70
   9  -7  -2   10.80    5.90
  -9   7   2   12.70    6.50
   8  -7  -2  135.49   11.50
   8  -7  -2  119.09   10.60
   8  -7  -2  119.59   12.40
   8  -7  -2  126.59   12.80
  -8   7   2  128.69   12.10
  -8   7   2   84.49    8.40
   7  -7  -2 2008.50   69.59
   7  -7  -2 2032.40   71.79
   7  -7  -2 1945.11   70.69
   7  -7  -2 1959.70   69.79
  -7   7   2 1820.12   67.59
  -7   7   2 1938.11   70.19
   6  -7  -2   56.09    9.60
   6  -7  -2   63.29    9.50
   6  -7  -2   53.59    8.10
  -6   7   2   67.59   10.00
  -6   7   2   55.59    6.60
   5  -7  -2  298.77   16.50
   5  -7  -2  326.37   17.50
   5  -7  -2  302.87   16.00
   5  -7  -2  293.07   17.70
  -5   7   2  293.47   17.50
  -5   7   2  296.37   15.70
   4  -7  -2   34.10    6.10
   4  -7  -2   38.70    7.40
   4  -7  -2   32.80    5.90
   4  -7  -2   38.80    5.80
  -4   7   2   24.50    4.70
  -4   7   2   41.40    7.50
   3  -7  -2   54.59    5.40
   3  -7  -2   61.69    6.60
   3  -7  -2   63.69    8.20
   3  -7  -2   63.09    6.40
  -3   7   2   56.49    8.50
  -3   7   2   49.90    5.50
   2  -7  -2   75.29    6.20
   2  -7  -2   67.99    5.40
   2  -7  -2   67.29    6.90
   2  -7  -2   75.89    8.50
  -2   7   2   65.39    6.30
  -2   7   2   63.39    7.90
   1  -7  -2 1247.28   44.80
   1  -7  -2 1263.87   41.20
   1  -7  -2 1249.57   45.90
   1  -7  -2 1283.17   41.80
  -1   7   2 1268.57   44.50
  -1   7   2 1195.38   45.90
   0  -7  -2  458.15   20.30
   0  -7  -2  465.95   16.20
   0  -7  -2  462.85   16.50
   0  -7  -2  461.85   21.40
   0   7   2  457.95   20.10
   0   7   2  495.85   22.20
  -1  -7  -2   86.19    9.10
  -1  -7  -2   89.09    7.70
   1   7   2  102.09    7.80
   1   7   2   95.29    9.60
  -2  -7  -2 1488.25   52.39
  -2  -7  -2 1494.65   53.09
   2   7   2 1557.44   53.69
   2   7   2 1505.45   52.19
  -3  -7  -2  103.59    9.30
  -3  -7  -2  112.99    8.40
   3   7   2  100.49    9.80
   3   7   2  100.19    7.90
  -4  -7  -2  204.98   12.80
  -4  -7  -2  199.58   11.70
   4   7   2  187.18    8.10
   4   7   2  203.08   11.70
   4   7   2  200.08   13.00
  -5  -7  -2   27.80    5.10
  -5  -7  -2   36.90    6.70
   5   7   2   41.00    6.30
   5   7   2   30.20    7.00
   5   7   2   28.30    3.30
  -6  -7  -2 1786.92   62.59
  -6  -7  -2 1835.92   63.09
   6   7   2 1893.91   63.59
   6   7   2 1834.72   63.09
   6   7   2 1775.52   59.79
   7   7   2  910.71   35.40
   7   7   2  876.31   32.50
   7   7   2  882.81   34.50
   7   7   2  867.01   34.90
   8   7   2   57.69    6.60
   8   7   2   66.99    8.30
   8   7   2   59.69    6.10
   8   7   2   53.49    6.70
   9   7   2  336.17   18.10
   9   7   2  338.67   18.20
   9   7   2  349.27   18.80
   9   7   2  344.27   18.10
   9   7   2  353.16   17.70
  10   7   2  249.18   16.50
  10   7   2  267.87   16.30
  10   7   2  300.67   17.00
  10   7   2  287.67   16.80
  10   7   2  293.97   17.50
  10   7   2  302.87   16.80
  11   7   2    1.70    3.70
  11   7   2    2.50    3.00
  11   7   2    3.10    5.10
  11   7   2    3.50    3.80
  11   7   2   -0.60    3.70
  11   7   2   -0.90    2.60
  12   7   2   24.40    7.50
  12   7   2   25.60    7.60
  12   7   2   25.00    6.80
  12   7   2   31.50    7.30
  12   7   2   31.20    6.70
  12   7   2   31.70    6.90
  13   7   2   16.00    6.50
  13   7   2   15.70    6.90
  13   7   2   15.60    5.30
  14   7   2   13.30    5.90
  14   7   2   16.70    4.90
  14   7   2   11.80    6.40
  14   7   2    9.90    5.90
  15   7   2   37.10    7.40
  15   7   2   35.10    8.30
  15   7   2   28.70    8.70
  15   7   2   42.90    8.80
  16   7   2   96.19   11.00
  16   7   2   85.09   14.50
  17   7   2   -0.50    5.20
  17   7   2    8.90    4.00
  17   7   2    4.80    4.80
  18   7   2   77.59   12.50
  18   7   2   73.29   12.60
  13  -8  -2   43.60   14.60
  13  -8  -2   44.60    8.00
 -13   8   2   73.19    9.80
  12  -8  -2    9.60    3.60
  12  -8  -2    6.70    6.10
 -12   8   2    8.50    4.30
  11  -8  -2   44.00    8.40
  11  -8  -2   40.00   10.00
  10  -8  -2  112.09   11.10
  10  -8  -2  132.49   14.10
 -10   8   2  151.38   13.60
   9  -8  -2   -3.90    3.10
   9  -8  -2   12.80    5.70
  -9   8   2    3.00    4.90
   8  -8  -2  214.68   14.90
   8  -8  -2  216.38   16.40
   8  -8  -2  174.88   16.10
   8  -8  -2  202.88   14.60
  -8   8   2  200.38   15.60
   7  -8  -2  138.09   12.70
   7  -8  -2  124.29   10.90
   7  -8  -2  115.99   12.40
  -7   8   2  100.39    9.40
  -7   8   2  110.19   11.70
   6  -8  -2   32.10    6.20
   6  -8  -2   23.60    7.80
   6  -8  -2   31.40    7.10
   6  -8  -2   21.80    6.00
  -6   8   2   19.30    7.20
  -6   8   2   16.50    4.50
   5  -8  -2  304.97   17.10
   5  -8  -2  290.57   18.50
   5  -8  -2  288.27   16.80
   5  -8  -2  280.27   15.60
  -5   8   2  294.57   18.30
  -5   8   2  303.07   16.20
   4  -8  -2   -1.20    4.60
   4  -8  -2    0.00    2.70
   4  -8  -2   -0.90    3.00
   4  -8  -2    1.40    2.30
  -4   8   2   -4.50    3.60
  -4   8   2   -0.70    2.10
   3  -8  -2  215.88   11.50
   3  -8  -2  210.18   14.70
   3  -8  -2  220.98   13.50
   3  -8  -2  218.78   12.40
  -3   8   2  203.58   12.40
  -3   8   2  219.68   14.60
   2  -8  -2  203.38   12.90
   2  -8  -2  205.08   14.20
   2  -8  -2  216.28   11.30
   2  -8  -2  236.78   11.00
  -2   8   2  195.98   14.00
  -2   8   2  215.88   12.60
   1  -8  -2   70.29    8.30
   1  -8  -2   58.59    6.60
   1  -8  -2   63.09    5.20
   1  -8  -2   63.99    4.70
  -1   8   2   71.99    8.70
  -1   8   2   62.99    6.40
   0  -8  -2    8.40    2.10
   0  -8  -2    7.10    4.80
   0  -8  -2   10.60    3.80
   0  -8  -2   10.10    1.80
   0   8   2   12.60    3.90
   0   8   2    2.90    4.90
  -1  -8  -2  115.59   10.00
  -1  -8  -2  114.29    4.20
  -1  -8  -2  106.49    8.60
   1   8   2  106.49    8.40
   1   8   2  107.79   10.50
  -2  -8  -2 1238.68   45.40
  -2  -8  -2 1234.58   46.20
   2   8   2 1245.38   45.30
   2   8   2 1285.37   46.90
  -3  -8  -2  385.86   19.10
  -3  -8  -2  371.66   18.10
   3   8   2  369.46   18.00
   3   8   2  385.76   19.50
  -4  -8  -2  671.33   28.20
  -4  -8  -2  724.03   29.10
   4   8   2  696.23   28.30
   4   8   2  658.83   22.80
   4   8   2  688.53   22.80
   4   8   2  718.83   29.70
  -5  -8  -2   11.00    3.80
  -5  -8  -2    4.90    4.00
   5   8   2    4.90    1.90
   5   8   2    8.10    3.30
   5   8   2    9.70    5.10
  -6  -8  -2   40.40    7.00
  -6  -8  -2   41.40    7.00
   6   8   2   37.20    7.30
   6   8   2   42.10    4.30
   6   8   2   45.70    6.90
   7   8   2   32.50    7.30
   7   8   2   35.40    4.30
   7   8   2   45.60    7.40
   8   8   2   38.90    7.00
   8   8   2   30.30    6.10
   8   8   2   27.20    5.00
   8   8   2   25.90    6.70
   9   8   2   33.60    6.70
   9   8   2   32.30    6.70
   9   8   2   26.80    5.00
   9   8   2   34.90    6.90
   9   8   2   24.00    7.20
  10   8   2   41.40    7.70
  10   8   2   33.60    6.60
  10   8   2   41.70    7.70
  10   8   2   29.10    6.60
  10   8   2   35.70    7.90
  10   8   2   33.20    6.90
  11   8   2    4.70    4.30
  11   8   2    8.90    3.80
  11   8   2    4.50    3.40
  11   8   2    3.50    4.40
  11   8   2    4.20    3.20
  11   8   2    3.70    5.40
  12   8   2  104.49   11.70
  12   8   2  116.69   10.70
  12   8   2  111.09   10.80
  12   8   2   99.99   11.30
  12   8   2   96.19   10.60
  13   8   2   28.80    6.60
  13   8   2   25.80    7.20
  13   8   2   14.30    6.20
  13   8   2   27.50    8.00
  14   8   2  117.79   12.30
  14   8   2  112.79   12.20
  14   8   2  105.89   10.10
  14   8   2  110.69   12.80
  15   8   2   22.50    6.20
  15   8   2   16.10    6.70
  15   8   2   14.10    6.80
  15   8   2   10.20    5.30
  16   8   2   -2.40    4.30
  16   8   2   -0.90    3.20
  16   8   2   -0.10    5.10
  17   8   2   -6.60    4.30
  17   8   2   13.50    4.20
  17   8   2    2.00    5.40
  18   8   2   37.60    9.40
  18   8   2   48.60    9.10
 -13   9   2  121.09   12.20
  12  -9  -2   23.70    6.10
  12  -9  -2   18.70    8.10
 -12   9   2   20.60    6.10
  11  -9  -2   -3.60    2.70
  11  -9  -2    3.90    5.00
 -11   9   2   13.00    4.50
  10  -9  -2   24.60    7.70
  10  -9  -2   21.20    6.10
 -10   9   2   30.30    9.00
   9  -9  -2    6.50    4.50
   9  -9  -2    6.30    4.90
  -9   9   2    0.90    4.50
   8  -9  -2   93.09   14.10
   8  -9  -2   81.59   12.40
  -8   9   2   89.29   13.10
   7  -9  -2    2.30    4.00
   7  -9  -2    6.50    3.70
   7  -9  -2   -3.50    4.10
  -7   9   2    2.90    2.70
  -7   9   2    8.50    7.10
   6  -9  -2  152.88   13.10
   6  -9  -2  171.58   15.00
   6  -9  -2  175.98   13.30
   6  -9  -2  170.18   12.10
  -6   9   2  153.98   11.40
  -6   9   2  162.28   13.90
   5  -9  -2   17.10    4.10
   5  -9  -2    9.30    5.80
   5  -9  -2    3.70    3.40
   5  -9  -2    8.60    5.00
  -5   9   2   12.60    6.40
   4  -9  -2  171.48   11.80
   4  -9  -2  172.68   10.90
   4  -9  -2  144.09   15.90
   4  -9  -2  166.88   12.40
  -4   9   2  139.69   13.50
  -4   9   2  155.78   11.20
   3  -9  -2  352.46   18.60
   3  -9  -2  348.37   20.20
  -3   9   2  353.46   20.60
  -3   9   2  347.57   17.90
   2  -9  -2   79.49    8.20
   2  -9  -2   94.19    6.50
   2  -9  -2   90.59    7.20
   2  -9  -2   80.69   11.10
  -2   9   2   67.09    7.10
  -2   9   2   83.59   10.50
   1  -9  -2  797.72   32.00
   1  -9  -2  773.12   33.30
   1  -9  -2  768.62   27.60
   1  -9  -2  778.42   27.20
  -1   9   2  733.23   33.20
  -1   9   2  790.32   31.40
   0  -9  -2  110.49    9.30
   0  -9  -2  118.49   10.50
   0  -9  -2   97.79    5.20
   0  -9  -2   99.59    5.60
   0   9   2  115.29    9.00
   0   9   2  105.39   10.40
  -1  -9  -2  529.85   24.10
  -1  -9  -2  534.25   25.10
   1   9   2  569.74   26.00
   1   9   2  535.15   23.80
  -2  -9  -2  241.98   15.20
  -2  -9  -2  246.98   14.40
   2   9   2  245.08   15.90
   2   9   2  250.27   14.10
  -3  -9  -2    2.60    4.40
  -3  -9  -2    3.60    2.90
   3   9   2    3.50    2.80
   3   9   2    1.40    4.70
  -4  -9  -2  254.17   15.20
  -4  -9  -2  232.28   14.10
   4   9   2  233.88    8.60
   4   9   2  266.77   14.60
   4   9   2  241.58    8.60
   4   9   2  259.67   16.00
  -5  -9  -2  540.75   24.90
  -5  -9  -2  564.04   24.80
   5   9   2  550.14   24.40
   5   9   2  525.65   19.10
   5   9   2  516.55   25.20
  -6  -9  -2  113.99    9.60
  -6  -9  -2  116.79   10.50
   6   9   2  122.49    9.60
   6   9   2   98.79   10.20
   6   9   2  104.29    6.60
  -7  -9  -2   94.19    9.10
  -7  -9  -2  102.49    9.60
   7   9   2  105.99    9.40
   7   9   2  100.19   10.60
   7   9   2   81.39    6.50
   8   9   2   37.40    7.20
   8   9   2   28.90    7.50
   8   9   2   35.00    6.90
   8   9   2   30.30    4.90
   9   9   2   45.20    6.60
   9   9   2   75.79   10.20
   9   9   2   73.99   10.80
   9   9   2   63.59    7.70
  10   9   2  521.75   26.30
  10   9   2  534.95   24.90
  10   9   2  529.45   24.30
  10   9   2  526.95   25.90
  10   9   2  517.45   25.80
  10   9   2  501.45   25.30
  11   9   2   34.60    8.80
  11   9   2   28.20    6.70
  11   9   2   35.00    7.20
  11   9   2   39.40    7.30
  11   9   2   40.20    8.20
  11   9   2  104.59   18.90
  12   9   2   42.20    8.10
  12   9   2   33.30    7.70
  12   9   2   39.50    8.90
  12   9   2   24.60    7.00
  12   9   2   35.40    7.40
  13   9   2  127.89   12.60
  13   9   2  127.29   19.50
  13   9   2  114.59   10.60
  13   9   2  123.69   13.20
  14   9   2   21.70    6.90
  14   9   2   23.90    7.80
  14   9   2   11.20    5.90
  14   9   2   38.90    7.10
  15   9   2  267.47   20.60
  15   9   2  267.67   18.90
  16   9   2    8.10    5.80
  16   9   2    7.30    5.90
  16   9   2   10.80    4.90
  17   9   2   26.70    8.10
  17   9   2    9.20    6.10
  18   9   2   43.90    8.30
  18   9   2   45.10    9.70
  12 -10  -2   15.00    6.60
  12 -10  -2   19.50    5.70
 -12  10   2   26.80    7.00
  11 -10  -2   12.00   12.30
  11 -10  -2   11.30    4.30
  10 -10  -2  114.99   11.90
  10 -10  -2  131.79   14.60
 -10  10   2  147.09   14.90
   9 -10  -2    9.10    4.10
   9 -10  -2    0.30    5.60
  -9  10   2   18.50    5.70
   8 -10  -2  180.28   15.90
   8 -10  -2  202.88   15.10
  -8  10   2  167.28   15.50
   7 -10  -2   14.70    4.80
   7 -10  -2   14.00    4.00
   7 -10  -2    1.70    4.30
  -7  10   2   23.70    7.70
   6 -10  -2  206.28   15.10
   6 -10  -2  196.08   14.40
   6 -10  -2  210.18   13.90
  -6  10   2  175.78   15.60
  -6  10   2  209.68   13.60
   5 -10  -2  139.49   10.60
   5 -10  -2  144.29   12.20
   5 -10  -2  152.28   12.10
  -5  10   2  134.99   10.90
  -5  10   2  154.38   27.30
   4 -10  -2  162.48   10.50
   4 -10  -2  129.59   10.70
   4 -10  -2  161.18   12.50
   4 -10  -2  136.39   13.90
  -4  10   2  158.08   11.50
  -4  10   2  136.19   13.80
   3 -10  -2   13.90    6.80
   3 -10  -2   -1.30    2.90
   3 -10  -2    0.70    3.80
   3 -10  -2    5.20    2.60
  -3  10   2   -5.10    5.10
  -3  10   2    4.70    3.30
   2 -10  -2  171.88    9.40
   2 -10  -2  177.88   10.40
   2 -10  -2  152.58   12.10
   2 -10  -2  158.98   13.70
  -2  10   2  146.49   11.10
  -2  10   2  166.08   14.30
   1 -10  -2   30.40    9.10
   1 -10  -2   26.60    4.00
   1 -10  -2   27.30    3.30
   1 -10  -2   31.10    6.70
  -1  10   2   34.80    8.50
  -1  10   2   34.00    6.30
   0 -10  -2   12.80    2.50
   0 -10  -2   13.70    2.20
   0 -10  -2   18.50    6.60
   0 -10  -2   14.00    4.70
   0  10   2   13.40    4.10
   0  10   2    8.40    5.90
  -1 -10  -2  775.82   33.80
  -1 -10  -2  768.72   32.60
   1  10   2  802.02   34.60
   1  10   2  777.82   32.20
  -2 -10  -2    0.80    3.20
  -2 -10  -2   -0.70    4.60
   2  10   2    4.40    2.90
   2  10   2    4.20    5.30
  -3 -10  -2 1516.45   56.89
  -3 -10  -2 1589.34   56.49
   3  10   2 1536.05   57.59
   3  10   2 1527.55   55.89
  -4 -10  -2  383.76   20.80
  -4 -10  -2  396.86   20.30
   4  10   2  383.46   21.40
   4  10   2  389.96   19.90
  -5 -10  -2  149.79   12.10
  -5 -10  -2  144.79   11.30
   5  10   2  157.68   11.50
   5  10   2  168.08   13.20
   5  10   2  139.99    6.70
   5  10   2  158.28    6.90
  -6 -10  -2   23.20    6.70
  -6 -10  -2    8.70    4.00
   6  10   2   12.60    6.40
   6  10   2   12.00    2.70
   6  10   2   19.70    3.30
   6  10   2   12.60    4.10
  -7 -10  -2   14.10    5.90
  -7 -10  -2   16.90    5.30
   7  10   2   13.60    5.40
   7  10   2   19.40    3.80
   7  10   2   20.30    7.20
   8  10   2    2.80    5.20
   8  10   2   11.70    4.40
   9  10   2  258.97   16.70
   9  10   2  288.57   18.40
   9  10   2  258.07   16.90
   9  10   2  229.58   13.70
   9  10   2  286.17   15.40
  10  10   2   29.30    6.20
  10  10   2   45.20    7.00
  10  10   2   30.40    8.40
  10  10   2   24.30    7.50
  11  10   2   87.69   12.60
  11  10   2   80.39   11.30
  11  10   2   64.89    8.10
  11  10   2   88.39    9.60
  11  10   2   81.99    9.80
  12  10   2    9.00    5.10
  12  10   2    4.50    3.70
  12  10   2    8.40    3.60
  12  10   2   -3.40    5.00
  12  10   2    2.40    4.40
  13  10   2  163.68   14.90
  13  10   2  152.18   16.10
  13  10   2  146.29   13.00
  13  10   2  148.59   14.10
  14  10   2   92.59   13.00
  14  10   2   77.29   11.90
  14  10   2   72.59   14.30
  15  10   2   -4.00    5.20
  15  10   2    8.20    4.60
  15  10   2   -2.00    4.60
  16  10   2   36.20    8.80
  16  10   2   39.60    9.30
  16  10   2   58.39   11.00
  17  10   2    5.70    6.10
  17  10   2   -0.70    4.20
  17  10   2   -6.20    4.20
  18  10   2   -2.40    5.60
  11 -11  -2    6.40    4.50
  11 -11  -2    9.90    6.20
 -11  11   2   31.00    8.40
  10 -11  -2  136.29   13.10
  10 -11  -2  169.48   15.70
 -10  11   2  169.78   16.70
   9 -11  -2  163.28   14.40
   9 -11  -2  153.08   15.20
  -9  11   2  179.18   15.90
   8 -11  -2  112.49   12.50
   8 -11  -2  119.89   11.90
  -8  11   2   97.19   12.80
   7 -11  -2   20.70    5.00
   7 -11  -2   23.90    7.10
   7 -11  -2   16.70    5.90
  -7  11   2   14.10    6.80
   6 -11  -2  115.29   11.30
   6 -11  -2  103.49   11.20
  -6  11   2  103.19   12.50
   5 -11  -2   76.89    9.20
   5 -11  -2   88.79    8.40
  -5  11   2   89.19   13.90
   4 -11  -2    1.90    3.20
   4 -11  -2    6.40    2.60
   4 -11  -2   -0.70    3.40
  -4  11   2    1.70    2.80
  -4  11   2    2.40    5.60
   3 -11  -2   31.30    5.00
   3 -11  -2   29.80    7.20
   3 -11  -2   32.40    5.80
  -3  11   2   34.80    6.60
   2 -11  -2  139.89    9.20
   2 -11  -2  135.59    8.40
   2 -11  -2  131.89   11.50
   2 -11  -2  147.39   13.90
  -2  11   2  128.49   13.80
  -2  11   2  138.69   11.00
   1 -11  -2   50.09    4.90
   1 -11  -2   38.80    4.00
   1 -11  -2   46.80   10.20
   1 -11  -2   62.09    9.30
  -1  11   2   24.00    8.30
  -1  11   2   35.90    6.60
   0 -11  -2  266.17   16.20
   0 -11  -2  232.88    9.50
   0 -11  -2  227.98    9.80
   0 -11  -2  246.68   17.10
   0  11   2  228.08   17.40
   0  11   2  212.38   16.40
  -1 -11  -2    2.40    3.70
  -1 -11  -2   10.70    5.50
   1  11   2    0.90    5.60
  -2 -11  -2  230.58   15.00
  -2 -11  -2  222.68   16.50
   2  11   2  236.08   17.30
  -3 -11  -2   32.30    7.00
   3  11   2   22.20    8.00
  -4 -11  -2 1267.77   53.19
  -4 -11  -2 1207.78   47.60
   4  11   2 1215.88   48.00
   4  11   2 1245.28   49.40
  -5 -11  -2  854.01   40.00
  -5 -11  -2  791.32   34.50
   5  11   2  759.72   25.60
   5  11   2  828.22   34.90
   5  11   2  859.11   36.70
  -6 -11  -2  143.49   21.30
  -6 -11  -2  145.89   11.90
   6  11   2  155.38    7.70
   6  11   2  151.68   11.80
   6  11   2  128.89   13.40
   6  11   2  141.49    7.50
  -7 -11  -2    6.30    4.50
   7  11   2    4.30    2.30
   7  11   2    1.20    6.00
   7  11   2    2.90    2.40
   7  11   2    0.80    3.00
  -8 -11  -2  232.48   16.00
   8  11   2  212.68   16.60
   8  11   2  220.48   15.30
   8  11   2  229.28   12.30
   8  11   2  190.28   11.10
   9  11   2   -5.70    5.60
   9  11   2    2.00    1.80
   9  11   2    2.70    3.00
   9  11   2   -0.40    3.60
  10  11   2  229.58   13.90
  10  11   2  227.28   16.40
  10  11   2  245.38   17.00
  10  11   2  245.08   17.80
  10  11   2  256.07   15.10
  11  11   2   63.69    9.40
  11  11   2   73.69   11.90
  11  11   2   64.49   10.70
  11  11   2   70.49    8.90
  11  11   2   58.79    8.30
  12  11   2   58.49    9.90
  12  11   2   59.09   11.60
  12  11   2   70.09   11.50
  12  11   2   55.99    8.50
  12  11   2   48.60    9.70
  13  11   2    5.20    4.00
  13  11   2   -2.40    3.90
  14  11   2    9.10    6.60
  14  11   2   31.40    8.10
  14  11   2   18.60    6.40
  15  11   2   98.49   13.80
  15  11   2  105.29   12.50
  15  11   2  108.09   14.70
  16  11   2   73.79   12.50
  16  11   2   51.59   10.40
  16  11   2   65.19   11.80
  17  11   2   57.19   11.30
  17  11   2   62.79   11.80
  17  11   2   85.69   13.30
  10 -12  -2   33.30    8.00
  10 -12  -2   38.00    9.30
   9 -12  -2  102.69   14.30
   9 -12  -2  113.39   13.40
  -9  12   2  142.89   16.70
   8 -12  -2   50.59    9.90
   8 -12  -2   48.00    9.80
  -8  12   2   79.09   14.10
   7 -12  -2   19.80    5.90
   7 -12  -2   11.90    5.60
  -7  12   2   22.40    8.20
   6 -12  -2   67.29   10.30
   6 -12  -2   50.69    7.80
   6 -12  -2   57.69    9.40
  -6  12   2   60.29   11.80
   5 -12  -2    1.00    3.40
   5 -12  -2   -2.80    3.50
   5 -12  -2    3.10    3.00
  -5  12   2   -3.40    5.10
   4 -12  -2   35.30    8.00
   4 -12  -2   20.00    4.70
   4 -12  -2   32.90    6.40
  -4  12   2   24.30    8.20
   3 -12  -2    4.10    3.10
   3 -12  -2    0.30    1.70
  -3  12   2    3.20    5.80
   2 -12  -2   37.60    5.40
   2 -12  -2   46.10    8.40
   2 -12  -2   40.60    4.60
  -2  12   2   54.79   11.50
  -2  12   2   45.00    9.20
   1 -12  -2    6.40    2.70
   1 -12  -2    8.20    2.00
   1 -12  -2    1.70    4.20
  -1  12   2    6.30    6.80
  -1  12   2   10.60    4.00
   0 -12  -2  431.56   15.70
   0 -12  -2  445.46   23.30
   0 -12  -2  432.66   15.40
   0  12   2  444.56   38.00
   0  12   2  435.86   22.60
  -1 -12  -2  171.28   13.20
  -1 -12  -2  157.38   14.80
   1  12   2  156.98   14.90
   1  12   2  168.58   12.60
  -2 -12  -2   71.49   11.90
  -2 -12  -2   75.19   10.30
   2  12   2   69.89    8.10
   2  12   2   84.99   13.20
  -3 -12  -2  739.93   34.10
  -3 -12  -2  712.53   32.50
   3  12   2  735.83   34.70
   3  12   2  723.93   32.30
  -4 -12  -2 3121.09  109.59
  -4 -12  -2 3233.68  108.99
   4  12   2 3259.57  108.99
   4  12   2 3187.18  110.39
  -5 -12  -2    2.00    3.90
  -5 -12  -2    6.20    5.50
   5  12   2   -3.20    5.90
   5  12   2    2.20    3.90
  -6 -12  -2  315.17   19.10
  -6 -12  -2  295.47   19.40
   6  12   2  327.47   12.10
   6  12   2  327.67   12.00
   6  12   2  345.67   21.40
  -7 -12  -2   74.49   11.70
  -7 -12  -2   63.09   12.00
   7  12   2   64.59    5.20
   7  12   2   54.09    4.90
   7  12   2   75.69   12.50
  -8 -12  -2   49.60   10.20
   8  12   2   49.60    5.30
   8  12   2   52.39   10.70
   8  12   2   51.59    5.80
   9  12   2  107.89    8.90
   9  12   2  102.39    7.80
   9  12   2   96.99   13.60
  10  12   2  282.57   15.50
  10  12   2  310.17   20.80
  10  12   2  304.87   16.70
  11  12   2    3.10    4.90
  11  12   2   10.20    3.50
  11  12   2   10.30    4.40
  12  12   2   15.60    4.80
  12  12   2    6.00    6.80
  12  12   2   10.40    4.80
  12  12   2   11.50    5.60
  13  12   2   37.90    9.50
  13  12   2   51.99    9.00
  13  12   2   47.80   10.30
  13  12   2   45.00    9.90
  14  12   2   11.50    7.10
  14  12   2   11.80    5.80
  14  12   2   18.00    6.00
  15  12   2   12.80    8.50
  15  12   2   19.90    7.20
  15  12   2   16.10    7.20
  16  12   2   33.00    8.20
  16  12   2   28.50    8.20
  16  12   2   12.90    7.40
  17  12   2   -5.60    3.80
  17  12   2    5.00    6.00
   9 -13  -2    0.70    5.70
   9 -13  -2   11.70    4.60
  -9  13   2   37.50    7.40
   8 -13  -2    5.30    3.50
   8 -13  -2   -0.50    5.30
  -8  13   2   25.50    7.40
   7 -13  -2   32.30    8.10
   7 -13  -2   30.80    7.90
  -7  13   2   35.70    9.60
   6 -13  -2   37.20    8.20
   6 -13  -2   20.50    4.80
   6 -13  -2   19.40    6.10
  -6  13   2   38.80    9.80
   5 -13  -2   14.40    3.60
   5 -13  -2    9.20    4.30
   5 -13  -2   22.70    6.80
  -5  13   2    5.50    6.10
   4 -13  -2  169.18   11.30
   4 -13  -2  162.08   12.00
   4 -13  -2  168.48   14.40
  -4  13   2  157.68   16.30
   3 -13  -2   68.49   10.90
   3 -13  -2   57.79    5.90
   3 -13  -2   54.59    6.70
  -3  13   2   83.29   13.70
   2 -13  -2   15.70    5.90
   2 -13  -2   22.40    3.50
   2 -13  -2   16.40    4.00
  -2  13   2   19.50    8.70
   1 -13  -2    6.20    1.70
   1 -13  -2   -2.70    2.70
   1 -13  -2    0.70    1.70
  -1  13   2   10.70    7.30
   0 -13  -2  117.59    5.30
   0 -13  -2  121.09    5.20
   0 -13  -2  117.09   11.90
   0  13   2  124.79   14.20
  -1 -13  -2   13.70    5.90
   1  13   2   10.00    7.60
  -2 -13  -2  408.96   23.30
   2  13   2  401.16   25.00
  -3 -13  -2   28.60    7.30
   3  13   2   16.80    8.10
  -4 -13  -2  223.58   16.40
   4  13   2  234.08   18.10
  -5 -13  -2  206.68   15.40
   5  13   2  172.68   16.40
  -6 -13  -2  197.88   14.90
   6  13   2  188.78   19.10
  -7 -13  -2   29.90    7.00
   7  13   2   26.50    3.20
   7  13   2   19.30    3.00
   7  13   2   21.50    8.50
   8  13   2   40.20   10.20
   8  13   2   34.00    4.70
   8  13   2   31.40    4.60
   9  13   2    3.50    4.30
   9  13   2    8.50    7.60
   9  13   2    6.70    3.00
  10  13   2   54.19    6.00
  10  13   2   62.89    7.00
  10  13   2   51.59   10.90
  11  13   2   93.29   13.30
  11  13   2   97.59    9.30
  11  13   2   84.89    8.20
  11  13   2   94.69   12.70
  12  13   2    7.00    4.30
  12  13   2    3.80    6.00
  12  13   2    5.20    3.50
  12  13   2    3.30    3.50
  13  13   2  185.78   14.60
  13  13   2  197.98   17.30
  13  13   2  187.78   16.60
  13  13   2  183.18   14.10
  14  13   2   31.90    8.30
  14  13   2   29.50    8.60
  15  13   2   64.59   12.20
  15  13   2   52.79   11.20
  15  13   2   72.69   11.10
  16  13   2   21.30    8.10
  16  13   2   33.30    8.10
  17  13   2   60.69   11.90
  17  13   2   82.29   12.50
   8 -14  -2  -10.40    4.50
   7 -14  -2    7.60    4.80
   7 -14  -2    4.00    3.80
  -7  14   2   14.50    6.40
   6 -14  -2   50.69    7.90
   6 -14  -2   45.90    9.40
   6 -14  -2   35.60    7.70
  -6  14   2   78.99   13.40
   5 -14  -2   10.80    4.70
   5 -14  -2   -4.00    3.10
   5 -14  -2    5.30    4.20
  -5  14   2    4.70    5.80
   4 -14  -2   95.69   11.10
   4 -14  -2   83.09    7.70
   4 -14  -2   93.19    9.00
  -4  14   2  115.09   17.10
   3 -14  -2   40.30    6.20
   3 -14  -2   47.20    5.40
   3 -14  -2   46.00    9.40
  -3  14   2   57.19   12.40
   2 -14  -2   28.90    7.70
   2 -14  -2   18.00    4.20
   2 -14  -2   33.30    4.40
  -2  14   2   36.60   10.10
   1 -14  -2    2.60    3.90
   1 -14  -2    3.00    1.80
   1 -14  -2    4.20    1.60
  -1  14   2    5.60    6.80
   0 -14  -2    0.70    3.20
   0  14   2   -8.30    5.00
  -1 -14  -2  130.69   12.90
   1  14   2  108.39   14.20
  -2 -14  -2   -0.60    3.70
   2  14   2    9.60    7.60
  -3 -14  -2  141.79   13.20
   3  14   2  183.48   16.80
  -4 -14  -2   60.39   10.40
   4  14   2   55.29   11.80
  -5 -14  -2   20.10    6.20
   5  14   2   20.60    8.50
  -6 -14  -2    3.70    4.10
   6  14   2    6.90    7.20
  -7 -14  -2   23.70    6.90
   7  14   2   20.50    8.70
   8  14   2   27.00    3.30
   8  14   2   22.20    3.50
   8  14   2   27.20    8.80
   9  14   2  133.19   15.00
   9  14   2  140.99    8.70
   9  14   2  151.18    9.10
  10  14   2   62.39    6.40
  10  14   2   80.19   13.60
  10  14   2   65.49    6.90
  11  14   2    2.80    2.60
  11  14   2    6.30    3.40
  11  14   2    1.60    5.60
  11  14   2    7.00    5.10
  12  14   2   -3.40    4.00
  12  14   2    3.70    3.40
  12  14   2   -3.20    2.90
  12  14   2    5.50    5.80
  13  14   2  102.59   10.60
  13  14   2  110.49   13.80
  13  14   2   83.89    9.20
  13  14   2   97.39   14.70
  14  14   2   84.39   13.60
  14  14   2   79.39   13.20
  14  14   2   84.49   11.70
  15  14   2  142.29   15.40
  15  14   2  192.58   31.60
  15  14   2  162.88   14.70
  16  14   2   12.50    6.60
  16  14   2   12.30    5.60
   7 -15  -2   -1.40    5.30
   7 -15  -2    6.10    3.90
   6 -15  -2   27.10    8.30
  -6  15   2   18.20    6.20
   5 -15  -2    1.90    4.00
   5 -15  -2    5.60    4.90
  -5  15   2    9.60    5.00
   4 -15  -2  152.48   11.30
   4 -15  -2  149.59   14.10
   4 -15  -2  148.39   10.20
  -4  15   2  143.39   15.60
   3 -15  -2  244.98   12.80
   3 -15  -2  252.77   13.50
   3 -15  -2  260.87   18.90
  -3  15   2  246.98   20.80
   2 -15  -2   19.40    3.60
   2 -15  -2   14.50    2.80
   2 -15  -2   19.20    6.00
  -2  15   2   26.10    8.70
   1 -15  -2  113.99   14.90
   1 -15  -2   72.69    4.10
   1 -15  -2   79.99    4.00
  -1  15   2   90.49   15.50
   0 -15  -2  159.18   14.70
   0  15   2  165.88   16.80
  -1 -15  -2   93.79   13.20
   1  15   2   99.69   13.30
  -2 -15  -2    8.20    4.90
   2  15   2    7.40    7.30
  -3 -15  -2    8.90    5.70
   3  15   2   12.10    7.30
  -4 -15  -2    2.70    4.80
   4  15   2   11.00    8.00
  -5 -15  -2   60.49   10.60
   5  15   2   55.69   12.50
  -6 -15  -2   43.30    8.90
   6  15   2   38.60   10.90
  -7 -15  -2   61.69   10.70
   7  15   2   50.49   12.10
   8  15   2   60.19   12.50
   9  15   2    1.20    6.40
   9  15   2    1.30    1.90
   9  15   2    5.60    2.30
  10  15   2   95.19   15.00
  10  15   2  108.29    7.90
  11  15   2   43.60   11.30
  11  15   2   36.80   10.90
  11  15   2   39.10    6.10
  11  15   2   31.60    5.40
  12  15   2   26.70    5.70
  12  15   2   38.70   10.00
  12  15   2   24.60    8.40
  12  15   2   10.90    4.30
  13  15   2   17.60    7.10
  13  15   2    8.80    7.00
  13  15   2   19.30    5.40
  14  15   2  107.09   13.40
  15  15   2  127.19   14.60
  15  15   2  170.18   14.60
   6 -16  -2   -3.40    3.60
   5 -16  -2   -8.50    4.30
   5 -16  -2    2.20    4.20
   4 -16  -2   29.10   12.20
  -4  16   2   25.90    6.90
   3 -16  -2   11.60    5.20
  -3  16   2    4.30    5.70
   2 -16  -2  158.88    7.90
   2 -16  -2  176.08   15.60
  -2  16   2  200.18   18.90
   1 -16  -2   37.30    8.90
  -1  16   2   41.10   18.20
   0 -16  -2   69.29   12.10
   0  16   2   71.49   13.60
  -1 -16  -2   20.10    6.90
   1  16   2   24.60    8.60
  -2 -16  -2  104.99   12.00
   2  16   2  112.49   14.30
  -3 -16  -2    9.50    5.40
   3  16   2   10.20    7.20
  -4 -16  -2    5.10    3.70
   4  16   2    6.70    6.90
  -5 -16  -2    1.90    3.80
   5  16   2   -3.50    4.90
  -6 -16  -2  113.79   12.60
   6  16   2  128.59   15.80
  -7 -16  -2   61.59   10.90
   7  16   2   47.90   11.80
   8  16   2   17.40    8.80
   9  16   2   -1.20    6.50
  10  16   2   46.90   11.60
  10  16   2   24.90    3.70
  10  16   2   26.10    3.90
  11  16   2   15.00    8.40
  11  16   2    4.30    5.70
  12  16   2   24.00    7.90
  12  16   2   27.30    9.40
  12  16   2   25.40    5.40
  13  16   2  114.59   13.90
  13  16   2  125.29   10.70
  14  16   2  206.18   15.10
  14  16   2  185.68   34.80
  15  16   2    4.00    5.70
   4 -17  -2   30.00    8.30
   3 -17  -2   86.59   13.90
   2 -17  -2  253.57   19.30
   1 -17  -2  153.88   22.10
  -1  17   2  152.58   17.40
   0 -17  -2    3.70    4.30
   0  17   2   29.70    9.40
  -1 -17  -2    8.80    4.90
   1  17   2    5.60    4.90
  -2 -17  -2   80.39   13.40
   2  17   2  109.89   14.60
  -3 -17  -2   -0.20    4.20
  -4 -17  -2   99.09   11.80
   4  17   2   66.29   14.60
  -5 -17  -2   26.50    7.80
   5  17   2   34.90   10.40
  -6 -17  -2   -0.10    4.60
   6  17   2   -4.60    6.00
  -7 -17  -2   97.49   14.60
   7  17   2   99.89   16.40
   8  17   2  126.69   18.40
   9  17   2   44.20   11.40
  10  17   2    6.70    8.70
  11  17   2    7.10   10.80
  12  17   2   42.40   11.40
  13  17   2   68.39   12.40
  14  17   2   13.40    7.50
   2 -18  -2  155.58   18.10
   1 -18  -2  160.18   15.20
   0 -18  -2   19.40    7.70
  -1 -18  -2   36.90    8.10
  -2 -18  -2   55.99   11.20
   2  18   2   93.59   15.80
  -3 -18  -2   10.50    6.30
   3  18   2    1.10    6.50
  -4 -18  -2    5.60    4.60
   4  18   2    7.70    6.60
  -5 -18  -2   11.50    5.50
   5  18   2   14.40    8.00
  -6 -18  -2   45.20    9.00
   6  18   2   47.20   11.90
  -7 -18  -2   66.29   12.50
   7  18   2   47.40   11.90
   8  18   2   45.60   11.10
   9  18   2   20.90    8.60
  10  18   2    4.50    6.70
  11  18   2    3.50    6.30
  12  18   2   56.89   12.40
   0 -19   3   -5.30    6.40
  10  18  -3   24.50    7.60
   9  18  -3   17.30    6.60
   8  18  -3  129.39   14.70
   7  18  -3   79.69   13.50
   6  18  -3  198.98   18.50
   5  18  -3   22.50    8.70
   4  18  -3   60.89   12.90
   3  18  -3   85.79   15.30
   2  18  -3   18.80    7.90
  -1 -18   3   42.40    9.90
   0 -18   3    5.40    4.70
   1 -18   3   95.59   13.50
   2 -18   3    6.60    4.10
   3 -18   3  305.87   20.80
  12  17  -3   22.70    6.80
 -12 -17   3   35.30    7.00
  11  17  -3   11.80    5.80
 -11 -17   3   13.40    4.50
  10  17  -3   21.20    7.30
 -10 -17   3   30.90    5.90
   9  17  -3   81.39   12.90
  -9 -17   3   68.09    7.00
   8  17  -3    4.60    5.50
   8  17  -3    3.40    4.90
  -8 -17   3   -1.10    2.60
   7  17  -3   34.90    9.10
   7  17  -3   60.19   11.90
  -7 -17   3   57.69    5.70
   6  17  -3   23.80    8.40
  -6 -17   3   13.00    3.10
   5  17  -3   12.80    3.90
   5  17  -3   15.60    8.10
   4  17  -3   96.99   15.50
  -4 -17   3   97.49    7.10
   3  17  -3   54.49   17.20
  -3 -17   3   42.70    4.60
   2  17  -3   34.70   11.10
  -2 -17   3   37.20    6.40
   1  17  -3   12.70    6.30
  -1 -17   3    5.90    2.70
  -1 -17   3    0.70    3.70
   0  17  -3   46.40   10.20
   0 -17   3   46.00    5.50
   0 -17   3   47.30    9.50
  -1  17  -3   14.60    6.50
   1 -17   3   21.80    6.20
   1 -17   3    9.10    4.00
   2 -17   3    9.40    4.20
   2 -17   3    9.50    4.00
   3 -17   3  373.96   19.50
   3 -17   3  329.27   21.40
   4 -17   3   64.09    9.40
   4 -17   3   60.89   10.40
   5 -17   3   39.00    7.80
  13  16  -3   15.30    5.10
 -13 -16   3    4.00    3.80
  12  16  -3   -0.40    4.10
 -12 -16   3    5.60    3.90
  11  16  -3   25.20    6.90
 -11 -16   3   20.50    5.10
  10  16  -3   27.30    7.60
  10  16  -3   18.10    6.50
 -10 -16   3   18.80    4.60
   9  16  -3  101.69   14.70
   9  16  -3   83.29   13.60
  -9 -16   3   95.19    8.30
   8  16  -3   -3.20    4.80
   8  16  -3    0.00    6.30
   8  16  -3    6.50    3.70
  -8 -16   3    6.70    3.10
   7  16  -3   10.90    4.30
   7  16  -3    9.90    6.50
   7  16  -3    7.90    6.50
  -7 -16   3    8.80    2.90
   6  16  -3  143.89   10.70
   6  16  -3  181.38   17.10
  -6 -16   3  160.78    9.90
   5  16  -3   16.40    4.20
   5  16  -3   10.50    7.30
  -5 -16   3   17.90    3.70
   4  16  -3   61.59    6.50
   4  16  -3   85.89   14.40
  -4 -16   3   60.19    5.50
   3  16  -3    7.30    3.10
   3  16  -3    4.20    6.60
  -3 -16   3    4.50    3.00
   2  16  -3  140.29    9.40
   2  16  -3  129.99   15.80
  -2 -16   3  152.48   14.20
  -2 -16   3  143.09    9.00
   1  16  -3   23.40    8.90
   1  16  -3   30.50    5.10
  -1 -16   3   21.80    6.60
  -1 -16   3   24.60    4.70
   0  16  -3  252.27   21.20
   0 -16   3  229.98   13.30
   0 -16   3  253.97   18.10
  -1  16  -3   15.90    8.40
   1 -16   3    9.00    5.10
   1 -16   3   13.40    3.20
   1 -16   3    9.80    3.70
  -2  16  -3   35.40   10.60
   2 -16   3   36.10    5.60
   2 -16   3   39.80    6.80
   2 -16   3   28.00    6.90
  -3  16  -3   42.20   10.00
   3 -16   3   28.90    6.00
   3 -16   3   28.00    6.70
   4 -16   3   18.30    6.00
   4 -16   3    8.50    4.10
   5 -16   3   21.60    6.30
   5 -16   3   21.80    5.40
   6 -16   3    3.10    4.40
   6 -16   3    4.20    6.10
   7 -16   3    9.60    7.30
   7 -16   3    8.80    4.60
  14  15  -3   56.79   11.50
 -14 -15   3   37.50    7.80
  13  15  -3   45.80    8.50
 -13 -15   3   41.60    7.10
  12  15  -3    5.60    4.50
 -12 -15   3   -2.70    3.40
  11  15  -3   10.50    5.40
  11  15  -3   16.30    6.90
 -11 -15   3    2.80    2.90
  10  15  -3   27.50    8.50
  10  15  -3   16.70    5.60
  10  15  -3   34.00    8.30
   9  15  -3   28.80    8.30
   9  15  -3   34.30    9.40
  -9 -15   3   34.80    6.40
   8  15  -3    9.70    6.00
   8  15  -3    0.60    4.20
   8  15  -3    9.30    4.00
  -8 -15   3    8.70    2.70
   7  15  -3  109.89   14.90
   7  15  -3  118.89   13.40
   7  15  -3  111.89   10.00
  -7 -15   3  106.59    8.70
   6  15  -3   92.69   12.50
   6  15  -3   83.29    8.30
  -6 -15   3   96.39    7.80
   5  15  -3   45.90   10.70
   5  15  -3   41.20    6.30
  -5 -15   3   51.69    5.50
   4  15  -3    6.50    3.10
   4  15  -3   21.20    8.00
  -4 -15   3   12.10    3.30
   3  15  -3   -1.20    6.00
   3  15  -3   -1.30    2.30
  -3 -15   3    7.80    2.20
   2  15  -3   -3.30    5.80
   2  15  -3    3.40    2.70
  -2 -15   3    7.00    2.50
  -2 -15   3    6.70    4.70
   1  15  -3  174.88   17.40
   1  15  -3  178.48   11.20
  -1 -15   3  179.18   11.00
  -1 -15   3  175.58   14.40
   0  15  -3   58.59    6.90
   0  15  -3   80.29   13.90
   0 -15   3   89.49   12.00
   0 -15   3   79.29    7.50
  -1  15  -3  116.49   14.20
   1 -15   3  123.09   11.50
   1 -15   3  134.09   10.20
  -2  15  -3    2.00    5.10
   2 -15   3    6.20    3.70
   2 -15   3    9.00    4.70
   2 -15   3    7.80    2.80
  -3  15  -3   50.49   18.00
   3 -15   3   54.29    9.40
   3 -15   3   52.89    8.10
   3 -15   3   51.39    6.20
  -4  15  -3   41.90   10.10
   4 -15   3   41.10    7.00
   4 -15   3   18.40    5.90
   4 -15   3   33.10    6.70
  -5  15  -3   65.49   13.40
   5 -15   3   48.30    8.60
   5 -15   3   46.60    9.40
   6 -15   3   91.59   11.00
   6 -15   3   96.79    9.80
   7 -15   3   21.30    6.30
   7 -15   3   13.50    5.20
   8 -15   3  -11.50    5.20
   8 -15   3    3.40    3.90
 -15 -14   3   14.10    4.90
  14  14  -3  106.89   10.80
 -14 -14   3   97.19   10.50
  13  14  -3   37.30    8.50
 -13 -14   3   37.10    7.20
  12  14  -3   63.59   12.60
  12  14  -3   88.09   10.30
 -12 -14   3   88.79    9.60
  11  14  -3   95.19   11.40
  11  14  -3   99.49   14.50
 -11 -14   3  103.49    9.60
  10  14  -3    1.10    4.80
  10  14  -3    4.40    5.30
  10  14  -3    4.00    3.90
 -10 -14   3    6.70    3.10
   9  14  -3    8.50    5.60
   9  14  -3    1.10    4.00
   9  14  -3    2.00    3.80
  -9 -14   3    5.10    3.10
   8  14  -3    2.50    5.60
   8  14  -3    0.10    3.50
   8  14  -3   14.60    5.90
  -8 -14   3    2.30    2.50
   7  14  -3  171.88   12.80
   7  14  -3  177.38   15.30
   7  14  -3  212.88   17.00
  -7 -14   3  205.08   12.20
   6  14  -3  290.07   16.10
   6  14  -3  304.47   20.80
  -6 -14   3  281.17   15.00
   5  14  -3  876.01   41.10
   5  14  -3  897.51   35.40
  -5 -14   3  939.61   34.50
   4  14  -3   55.69   11.10
   4  14  -3   42.40    6.30
  -4 -14   3   41.60    5.10
   3  14  -3   15.10    3.70
   3  14  -3   11.30    7.30
  -3 -14   3   18.60    3.90
   2  14  -3   61.79    6.40
   2  14  -3   79.19   13.40
  -2 -14   3   61.49   10.10
  -2 -14   3   65.39    6.60
   1  14  -3   29.50    4.90
   1  14  -3   16.10    8.40
  -1 -14   3   34.00    7.60
  -1 -14   3   27.70    5.10
   0  14  -3   64.69    7.20
   0  14  -3   72.49   13.00
   0 -14   3   92.99    8.20
   0 -14   3   69.59   10.00
  -1  14  -3  859.61   35.10
  -1  14  -3  901.81   43.10
   1 -14   3  897.51   35.50
   1 -14   3  950.80   39.50
  -2  14  -3   44.70   10.80
   2 -14   3   48.90    7.70
   2 -14   3   59.89    9.40
  -3  14  -3   52.49   11.60
   3 -14   3   53.59    8.20
   3 -14   3   52.99    8.90
   3 -14   3   48.30    7.00
  -4  14  -3   16.70    6.60
   4 -14   3    4.30    4.50
   4 -14   3   10.70    4.20
   5 -14   3  487.15   23.40
   5 -14   3  437.16   23.80
   5 -14   3  442.16   24.20
  -6  14  -3   89.39   16.20
   6 -14   3   56.39    8.90
   6 -14   3   49.00    9.30
  -7  14  -3   18.40    6.50
   7 -14   3   -3.00    4.20
   7 -14   3    6.60    3.50
   8 -14   3   18.00    5.50
   8 -14   3   12.80    6.40
   9 -14   3   43.90   10.90
   9 -14   3   49.00    8.20
 -15 -13   3  275.57   19.00
  14  13  -3   39.50    7.50
 -14 -13   3   37.20    7.00
  13  13  -3   71.89    9.10
  13  13  -3   58.19   12.20
 -13 -13   3   57.69    9.20
  12  13  -3   11.40    4.20
  12  13  -3   11.20    5.50
  12  13  -3   10.20    5.50
 -12 -13   3   14.90    4.70
  11  13  -3   26.40    8.10
  11  13  -3   31.80    7.10
  11  13  -3   31.80    7.90
 -11 -13   3   27.10    5.90
  10  13  -3  150.38   12.70
  10  13  -3  152.48   13.70
  10  13  -3  131.09   13.50
 -10 -13   3  127.29   11.10
   9  13  -3    9.20    5.40
   9  13  -3   16.70    6.50
   9  13  -3   15.40    6.60
  -9 -13   3   21.00    5.20
  -9 -13   3    4.80    5.30
   8  13  -3   68.69   11.40
   8  13  -3   63.79   10.70
   8  13  -3   70.69    8.50
  -8 -13   3   71.59    7.70
  -8 -13   3   70.79   11.00
   7  13  -3    2.50    5.80
   7  13  -3    5.40    4.00
   7  13  -3    1.50    4.90
  -7 -13   3   -1.20    1.80
  -7 -13   3    4.00    3.00
   6  13  -3   22.30    7.70
   6  13  -3   33.10    7.80
   6  13  -3   22.00    5.30
  -6 -13   3   26.60    7.20
  -6 -13   3   23.70    4.90
   5  13  -3   68.49    7.60
   5  13  -3   62.29   11.20
  -5 -13   3   73.69   11.80
  -5 -13   3   70.79    6.90
   4  13  -3  225.78   18.40
   4  13  -3  224.78   13.20
  -4 -13   3  254.37   13.20
   3  13  -3  275.07   14.70
   3  13  -3  277.67   23.10
  -3 -13   3  281.87   14.20
   2  13  -3    3.50    2.70
   2  13  -3   -1.80    5.60
  -2 -13   3    5.30    4.50
  -2 -13   3    4.60    2.20
   1  13  -3    5.40    2.80
   1  13  -3   -1.00    5.50
   1  13  -3   -0.40    2.80
  -1 -13   3    0.50    3.70
  -1 -13   3    1.70    2.60
   0  13  -3  226.28   13.10
   0  13  -3  246.58   15.90
   0  13  -3  243.08   19.00
   0 -13   3  249.68   15.90
   0 -13   3  238.18   13.70
  -1  13  -3  181.68   12.90
  -1  13  -3  182.78   16.90
  -1  13  -3  166.68   11.50
   1 -13   3  185.48   13.70
   1 -13   3  172.58   11.90
  -2  13  -3   24.10    8.80
  -2  13  -3   29.80    5.80
   2 -13   3   34.40    7.00
   2 -13   3   25.70    6.20
  -3  13  -3    9.60    5.80
  -3  13  -3   16.80    4.20
   3 -13   3    6.60    3.60
   3 -13   3    6.70    4.70
  -4  13  -3  130.89   10.70
  -4  13  -3  125.89   14.40
   4 -13   3  135.69   11.80
   4 -13   3  125.49   10.20
   4 -13   3  153.08   12.20
  -5  13  -3   46.30   10.80
  -5  13  -3   24.50    5.10
   5 -13   3   39.50    7.30
   5 -13   3   40.90    6.60
   5 -13   3   26.00    6.80
  -6  13  -3   75.09   13.80
   6 -13   3   79.29   12.60
   6 -13   3   63.19   12.70
  -7  13  -3  148.99   15.80
   7 -13   3  125.89   11.10
   7 -13   3  123.19   13.40
  -8  13  -3   98.59   12.60
   8 -13   3   71.49    8.30
   8 -13   3   66.39   11.90
   9 -13   3    4.10    3.70
   9 -13   3    6.50    4.70
  10 -13   3   -1.20    4.00
  10 -13   3   -6.80    5.70
 -15 -12   3   24.40    6.40
  14  12  -3   -0.60    3.40
  14  12  -3    0.40    4.80
 -14 -12   3    3.40    3.50
  13  12  -3   43.70    9.30
  13  12  -3   22.30    6.00
 -13 -12   3   28.20    7.00
  12  12  -3   73.29   12.60
  12  12  -3   84.29    9.80
 -12 -12   3   83.29   11.70
  11  12  -3  330.67   22.30
  11  12  -3  353.66   20.20
 -11 -12   3  376.96   20.80
  10  12  -3    2.80    4.50
  10  12  -3   -0.40    3.50
  10  12  -3    5.70    4.00
 -10 -12   3    2.40    3.10
   9  12  -3   -2.10    4.00
   9  12  -3    9.60    3.90
   9  12  -3    0.00    4.80
  -9 -12   3    1.40    2.80
  -9 -12   3    3.50    4.50
   8  12  -3    7.20    5.50
   8  12  -3   13.10    4.70
   8  12  -3    2.30    4.80
  -8 -12   3    2.40    3.10
  -8 -12   3    1.80    5.20
   7  12  -3   36.60    8.70
   7  12  -3   37.60    9.00
   7  12  -3   28.90    6.00
  -7 -12   3   37.00    6.20
   6  12  -3  195.18   15.70
   6  12  -3  193.18   12.70
   6  12  -3  204.78   15.20
  -6 -12   3  214.48   12.40
  -6 -12   3  181.68   16.30
   5  12  -3  311.57   19.80
   5  12  -3  272.77   15.50
  -5 -12   3  274.77   18.20
  -5 -12   3  293.37   14.90
   4  12  -3   32.90    6.90
   4  12  -3   21.50    7.80
   4  12  -3   29.80    5.50
  -4 -12   3   41.40    9.00
  -4 -12   3   26.20    4.90
   3  12  -3  801.02   33.20
   3  12  -3  900.01   39.20
   3  12  -3  932.01   37.80
  -3 -12   3  885.91   38.40
  -3 -12   3  876.71   33.10
   2  12  -3   83.09   13.10
   2  12  -3   64.29    7.70
   2  12  -3   51.89    6.30
  -2 -12   3   68.89    7.50
  -2 -12   3   65.29   11.30
  -2 -12   3   55.49    8.90
   1  12  -3   68.79    7.80
   1  12  -3   70.79   11.70
   1  12  -3   54.79    6.20
  -1 -12   3   57.69    8.90
  -1 -12   3   69.69    7.10
  -1 -12   3   50.49   10.30
   0  12  -3    0.40    2.50
   0  12  -3    2.00    2.80
   0 -12   3    3.60    3.30
   0 -12   3    4.40    3.90
  -1  12  -3  158.18   11.80
  -1  12  -3  140.19   14.70
  -1  12  -3  121.59    9.70
   1 -12   3  144.49   11.70
   1 -12   3  158.78   11.00
  -2  12  -3 1150.08   47.80
  -2  12  -3  998.40   40.50
   2 -12   3 1065.29   42.80
   2 -12   3 1130.09   41.80
  -3  12  -3   17.30    4.80
  -3  12  -3   14.70    4.80
  -3  12  -3    7.00    6.30
   3 -12   3   16.20    5.50
   3 -12   3   20.30    5.60
  -4  12  -3    6.60    2.70
  -4  12  -3    3.10    5.30
   4 -12   3    1.10    3.40
   4 -12   3    2.10    3.30
   4 -12   3    1.80    2.50
  -5  12  -3   13.70    4.60
  -5  12  -3   26.70    8.90
   5 -12   3    8.70    4.00
   5 -12   3    8.00    3.90
   5 -12   3   12.70    5.00
  -6  12  -3   45.10    6.80
  -6  12  -3   51.29   11.70
   6 -12   3   38.90    6.90
   6 -12   3   48.10    7.30
   6 -12   3   68.29   11.10
  -7  12  -3  275.27   15.70
  -7  12  -3  262.57   20.70
   7 -12   3  289.97   19.90
   7 -12   3  280.87   16.60
  -8  12  -3   19.30    4.70
  -8  12  -3   22.60   10.10
   8 -12   3   10.20    5.50
   8 -12   3   15.50    4.70
  -9  12  -3    9.30    4.60
   9 -12   3   -1.90    4.40
   9 -12   3    7.70    3.30
 -10  12  -3   32.80    8.10
  10 -12   3    8.50    3.20
  10 -12   3    8.20    6.20
  11 -12   3   -0.30    6.70
  11 -12   3    9.70    4.50
  15  11  -3   83.79    9.30
 -15 -11   3   82.19   12.40
  14  11  -3   72.99   12.60
  14  11  -3   63.39    8.00
 -14 -11   3   91.29   10.10
  13  11  -3   71.09   19.30
  13  11  -3   57.49    7.80
  13  11  -3   78.39    7.60
 -13 -11   3   49.40    8.70
  12  11  -3   12.70    4.90
  12  11  -3   13.50    6.40
  12  11  -3   15.30    4.50
 -12 -11   3    5.70    4.00
  11  11  -3  384.96   20.60
  11  11  -3  416.66   21.20
  11  11  -3  376.86   23.50
 -11 -11   3  412.36   22.30
  10  11  -3   91.09    9.50
  10  11  -3   94.69   10.20
  10  11  -3   86.29   10.10
  10  11  -3  107.49   12.10
 -10 -11   3   97.29    9.60
   9  11  -3    5.80    5.10
   9  11  -3    0.30    4.20
  -9 -11   3    2.70    3.40
   8  11  -3   17.10    6.50
   8  11  -3   20.10    6.70
   8  11  -3   16.80    5.30
  -8 -11   3   17.50    6.10
  -8 -11   3   21.20    5.40
   7  11  -3   13.40    6.10
   7  11  -3   14.90    6.00
   7  11  -3    9.50    4.60
  -7 -11   3    3.50    2.90
  -7 -11   3    9.00    4.90
   6  11  -3  235.88   14.60
   6  11  -3  260.77   17.00
   6  11  -3  295.97   20.90
   6  11  -3  271.27   17.50
  -6 -11   3  273.57   14.80
   5  11  -3   65.19    7.40
   5  11  -3   70.19   11.10
   5  11  -3   71.49    8.60
  -5 -11   3   65.29   10.10
  -5 -11   3   60.49    6.70
   4  11  -3  423.76   20.10
   4  11  -3  450.45   22.90
   4  11  -3  446.66   23.70
  -4 -11   3  453.85   19.80
  -4 -11   3  440.46   23.10
   3  11  -3  164.98   11.00
   3  11  -3  165.58   14.30
   3  11  -3  184.08   13.30
  -3 -11   3  143.29   13.10
   2  11  -3  229.38   16.50
   2  11  -3  247.08   15.00
   2  11  -3  231.88   14.70
  -2 -11   3  230.08   14.20
  -2 -11   3  217.28   14.50
   1  11  -3    2.40    2.70
   1  11  -3    1.30    5.60
   1  11  -3    2.50    2.90
  -1 -11   3    2.30    5.70
  -1 -11   3    0.70    3.30
   0  11  -3  152.18   10.30
   0  11  -3  149.88   13.60
   0  11  -3  147.89   11.30
   0 -11   3  147.09   13.80
   0 -11   3  159.68   11.80
   0 -11   3  153.88   10.60
  -1  11  -3    7.80    3.00
  -1  11  -3   10.40    6.40
  -1  11  -3    4.20    2.80
   1 -11   3    1.50    2.70
   1 -11   3    6.10    3.50
   1 -11   3    4.50    5.70
  -2  11  -3  106.79    9.30
  -2  11  -3  138.09   13.80
   2 -11   3  124.89   10.30
   2 -11   3  126.99   10.40
  -3  11  -3  135.79   13.60
  -3  11  -3  132.69   10.00
  -3  11  -3  119.79   10.20
   3 -11   3  134.89   10.80
   3 -11   3  144.89   11.50
  -4  11  -3   -6.40    4.70
  -4  11  -3    2.00    2.20
   4 -11   3    0.80    2.80
   4 -11   3    8.00    4.60
  -5  11  -3  209.88   12.70
  -5  11  -3  202.78   17.30
   5 -11   3  165.38   12.30
   5 -11   3  205.28   13.30
   5 -11   3  197.48   14.90
  -6  11  -3  124.39    9.60
  -6  11  -3  142.49   14.80
   6 -11   3  130.19   10.70
   6 -11   3  168.18   13.50
   6 -11   3  134.99   10.80
  -7  11  -3  151.18   10.80
  -7  11  -3  159.78   15.90
   7 -11   3  167.78   15.40
   7 -11   3  177.18   12.20
  -8  11  -3   18.80    4.30
  -8  11  -3   22.50    7.40
   8 -11   3   16.20    3.90
   8 -11   3   19.10    6.60
  -9  11  -3  125.79   18.80
  -9  11  -3   94.89    8.60
   9 -11   3   91.29   13.70
   9 -11   3   86.79    8.70
 -10  11  -3   89.89   15.30
 -10  11  -3   44.90    8.30
  10 -11   3   47.20   10.20
  10 -11   3   61.89    7.50
 -11  11  -3   51.39   11.20
  11 -11   3   20.00    8.30
  11 -11   3   40.00    7.20
  12 -11   3    7.60    8.40
  15  10  -3   10.60    5.00
  15  10  -3    4.50    3.10
 -15 -10   3    5.20    4.00
  14  10  -3   19.60    5.10
  14  10  -3   31.50    5.80
  14  10  -3   17.20    7.40
 -14 -10   3   22.20    6.10
  13  10  -3   49.30    7.60
  13  10  -3   46.50   10.20
  13  10  -3   53.89    5.90
 -13 -10   3   51.99    9.10
  12  10  -3  109.39   12.10
  12  10  -3  110.59   10.00
  12  10  -3  115.19    9.50
 -12 -10   3  132.29   12.10
  11  10  -3  108.09    9.30
  11  10  -3  104.19    9.80
  11  10  -3   95.59   11.70
 -11 -10   3  105.29   10.60
  10  10  -3   21.80    7.50
  10  10  -3   21.70    6.30
  10  10  -3   28.30    6.40
  10  10  -3   16.00    4.50
 -10 -10   3   22.70    5.80
   9  10  -3   42.20    8.70
   9  10  -3   47.30    8.30
   9  10  -3   32.10    6.10
  -9 -10   3   43.90    7.20
   8  10  -3  129.09   11.30
   8  10  -3  130.89   11.40
   8  10  -3  141.39   12.30
  -8 -10   3  130.39   10.70
  -8 -10   3  136.29   10.60
   7  10  -3    6.40    4.70
   7  10  -3   11.60    5.60
   7  10  -3    6.00    3.70
   7  10  -3    2.30    4.60
  -7 -10   3    5.60    3.30
  -7 -10   3    6.20    4.30
   6  10  -3  627.74   29.00
   6  10  -3  625.44   28.00
   6  10  -3  603.14   26.60
   6  10  -3  655.33   29.10
  -6 -10   3  600.44   27.30
  -6 -10   3  634.14   26.40
   5  10  -3    7.10    3.90
   5  10  -3   17.30    6.40
   5  10  -3    9.40    3.80
  -5 -10   3   16.20    4.30
   4  10  -3  404.76   21.30
   4  10  -3  373.86   18.50
   4  10  -3  420.66   21.00
  -4 -10   3  386.16   20.40
  -4 -10   3  399.06   18.20
   3  10  -3   63.89   10.10
   3  10  -3   60.49    7.30
  -3 -10   3   64.49    9.60
  -3 -10   3   45.80    5.70
   2  10  -3   -1.40    4.70
   2  10  -3    2.90    2.60
   2  10  -3    5.20    3.50
  -2 -10   3    2.60    4.90
  -2 -10   3    4.00    3.20
  -2 -10   3    0.70    2.90
   1  10  -3  260.57   16.90
   1  10  -3  261.57   14.00
   1  10  -3  249.68   14.90
  -1 -10   3  280.17   15.60
  -1 -10   3  263.67   16.60
  -1 -10   3  268.97   13.90
   0  10  -3   28.80    7.30
   0  10  -3   33.60    6.10
   0  10  -3   29.60    5.20
   0 -10   3   37.70    8.60
   0 -10   3   32.50    6.30
   0 -10   3   31.30    6.40
  -1  10  -3   55.89    6.50
  -1  10  -3   63.29    6.70
  -1  10  -3   65.49   11.20
   1 -10   3   63.79   12.80
   1 -10   3   67.89    8.80
   1 -10   3   65.39    7.30
  -2  10  -3   18.60    7.20
  -2  10  -3   18.00    4.10
  -2  10  -3   20.50    4.80
   2 -10   3   17.70    4.80
   2 -10   3   19.40    5.30
   2 -10   3   20.20    7.80
  -3  10  -3   23.30    5.00
  -3  10  -3   18.40    7.20
  -3  10  -3   33.70    6.00
   3 -10   3   31.20    6.10
   3 -10   3   36.80    8.80
   3 -10   3   19.90    5.70
  -4  10  -3  369.56   19.50
  -4  10  -3  394.56   18.30
  -4  10  -3  355.76   25.80
   4 -10   3  383.36   18.90
   4 -10   3  376.06   20.40
  -5  10  -3   69.89    6.90
  -5  10  -3   95.39   13.70
   5 -10   3   86.09    8.00
   5 -10   3   66.99    7.20
   5 -10   3   92.79   10.30
  -6  10  -3   58.79   11.30
  -6  10  -3   46.40    5.50
   6 -10   3   72.69   11.00
   6 -10   3   50.19    7.60
   6 -10   3   56.69    8.00
  -7  10  -3   25.40    5.10
  -7  10  -3   32.50    8.90
   7 -10   3   32.10    6.00
   7 -10   3   17.20    6.60
  -8  10  -3   82.89   13.30
  -8  10  -3  102.89    8.20
   8 -10   3   96.09   13.30
   8 -10   3   92.39    8.50
  -9  10  -3   11.60    3.60
  -9  10  -3    9.00    6.30
   9 -10   3    6.20    6.30
   9 -10   3    4.40    3.10
 -10  10  -3    0.60    5.30
  10 -10   3    6.10    2.90
  10 -10   3   -5.50    4.20
 -11  10  -3   58.29   11.70
  11 -10   3   40.40    6.60
  11 -10   3   12.80    7.50
 -12  10  -3   76.39   13.80
  12 -10   3   63.79    7.20
  12 -10   3   46.00   10.90
  15   9  -3    2.30    4.00
  15   9  -3    0.10    2.80
 -15  -9   3    2.60    3.40
  14   9  -3  109.19    8.10
  14   9  -3  103.19    8.60
  14   9  -3  128.99   13.70
 -14  -9   3  110.69   11.60
  13   9  -3    4.40    2.30
  13   9  -3   -1.60    2.80
  13   9  -3    2.30    4.30
 -13  -9   3   -2.50    2.90
  12   9  -3   25.80    4.60
  12   9  -3   11.30    5.80
  12   9  -3   38.40    6.50
 -12  -9   3   18.20    6.20
  11   9  -3    0.40    2.10
  11   9  -3    4.60    3.90
  11   9  -3   -0.40    4.40
 -11  -9   3    3.60    3.50
  10   9  -3  242.28   13.80
  10   9  -3  238.18   14.10
  10   9  -3  236.48   16.50
  10   9  -3  242.18   17.00
 -10  -9   3  220.68   15.20
   9   9  -3  109.99   10.90
   9   9  -3   99.19    8.60
   9   9  -3   93.59    9.30
  -9  -9   3  109.69   10.10
   8   9  -3  221.78   15.30
   8   9  -3  217.18   15.20
   8   9  -3  213.18   13.70
   8   9  -3  216.78   14.70
  -8  -9   3  232.48   14.30
  -8  -9   3  208.78   13.00
   7   9  -3  592.74   27.10
   7   9  -3  649.14   29.00
   7   9  -3  619.84   26.70
   7   9  -3  627.04   28.50
  -7  -9   3  644.44   28.40
  -7  -9   3  582.14   26.00
   6   9  -3  149.69   11.40
   6   9  -3  174.68   12.60
   6   9  -3  125.09   10.10
  -6  -9   3  153.78   10.70
  -6  -9   3  158.78   11.20
   5   9  -3  277.37   14.80
   5   9  -3  276.37   16.10
   5   9  -3  262.67   15.60
   5   9  -3  250.57   15.30
  -5  -9   3  253.47   15.00
  -5  -9   3  278.47   14.30
   4   9  -3   64.49    6.80
   4   9  -3   77.09    7.80
   4   9  -3   60.69    8.10
  -4  -9   3   66.39    7.60
   3   9  -3   57.49    8.80
   3   9  -3   51.99    6.90
   3   9  -3   53.79    6.50
  -3  -9   3   47.80    5.60
  -3  -9   3   61.69    8.00
   2   9  -3  192.18   12.10
   2   9  -3  181.48   13.30
   2   9  -3  177.78   10.80
  -2  -9   3  177.18   12.60
  -2  -9   3  185.48   10.90
  -2  -9   3  182.48   11.90
   1   9  -3 1157.08   44.50
   1   9  -3 1075.39   40.50
   1   9  -3 1167.48   42.60
  -1  -9   3 1134.79   44.00
  -1  -9   3 1131.79   42.40
  -1  -9   3 1180.58   40.90
   0   9  -3    0.40    4.10
   0   9  -3    5.60    3.00
   0   9  -3   -0.30    2.20
   0  -9   3    1.40    2.60
   0  -9   3   -2.60    3.20
   0  -9   3   -0.20    2.60
  -1   9  -3   71.29    6.90
  -1   9  -3   68.39    9.00
   1  -9   3   83.89    9.40
   1  -9   3   63.59    9.90
   1  -9   3   79.09    7.40
  -2   9  -3    4.10    2.50
  -2   9  -3    8.80    3.60
  -2   9  -3    1.00    4.70
   2  -9   3   11.40    3.90
   2  -9   3   10.80    5.70
   2  -9   3    4.70    3.70
  -3   9  -3  169.48   14.20
  -3   9  -3  158.78   11.40
  -3   9  -3  181.68   11.00
   3  -9   3  214.18   12.00
   3  -9   3  158.38   16.10
   3  -9   3  195.88   12.70
  -4   9  -3  849.91   32.90
  -4   9  -3  864.51   38.20
  -4   9  -3  843.42   35.00
   4  -9   3  875.61   33.80
   4  -9   3  913.31   36.20
   4  -9   3  879.71   38.30
  -5   9  -3  128.79    8.80
  -5   9  -3  114.39   12.70
   5  -9   3  143.49   13.80
   5  -9   3  134.79    9.60
   5  -9   3  126.89   11.60
  -6   9  -3  637.74   26.60
  -6   9  -3  693.23   33.40
   6  -9   3  683.53   27.90
   6  -9   3  678.23   31.50
  -7   9  -3   89.59    7.40
  -7   9  -3  100.49   11.90
   7  -9   3   92.69    9.00
   7  -9   3   79.59    7.70
   7  -9   3   85.09   12.30
  -8   9  -3   21.80    4.30
  -8   9  -3    4.90    5.80
   8  -9   3   13.60    6.10
   8  -9   3    9.50    3.00
  -9   9  -3    7.30    6.10
  -9   9  -3    9.40    2.80
   9  -9   3   12.30    3.40
   9  -9   3   -0.50    4.30
 -10   9  -3   13.80    5.80
 -10   9  -3    8.90    3.20
  10  -9   3    1.20    5.30
 -11   9  -3   -7.40    3.20
 -11   9  -3    1.00    4.70
  11  -9   3    9.20    5.50
  11  -9   3    1.40    2.50
 -12   9  -3  130.39   14.70
  12  -9   3  119.29   10.10
  12  -9   3  131.69   15.70
 -13   9  -3   28.50    6.10
  13  -9   3   32.00   10.30
  16   8  -3   57.29   10.80
  15   8  -3    8.90    4.80
 -15  -8   3    0.30    3.90
  14   8  -3   64.39    5.70
  14   8  -3   73.39   12.20
  14   8  -3   70.09   10.20
 -14  -8   3   65.39   11.20
  13   8  -3   54.39    5.50
  13   8  -3   55.09   10.40
  13   8  -3   46.30    6.10
 -13  -8   3   40.40    9.20
  12   8  -3  283.37   14.60
  12   8  -3  281.57   15.10
  12   8  -3  334.47   21.10
 -12  -8   3  325.07   20.10
  11   8  -3    1.90    3.60
  11   8  -3    3.80    4.60
  11   8  -3    4.90    2.70
 -11  -8   3   -0.20    3.60
  10   8  -3  277.47   15.10
  10   8  -3  297.97   18.40
  10   8  -3  271.57   18.00
  10   8  -3  237.08   13.70
 -10  -8   3  272.57   17.00
   9   8  -3   39.20    8.00
   9   8  -3   31.00    5.50
   9   8  -3   37.30    8.80
   9   8  -3   36.40    8.60
   9   8  -3   41.80    8.50
  -9  -8   3   38.60    7.20
   8   8  -3   71.39    9.90
   8   8  -3   60.99    9.40
   8   8  -3   66.99    9.70
   8   8  -3   58.79    6.40
   8   8  -3   64.69    7.90
  -8  -8   3   64.39    8.90
   7   8  -3  153.38   12.40
   7   8  -3  182.28   12.40
   7   8  -3  165.78   12.80
  -7  -8   3  162.88   11.50
  -7  -8   3  181.78   11.20
   6   8  -3  117.19   10.20
   6   8  -3  130.39    9.80
   6   8  -3  120.69   10.10
   6   8  -3  113.79    9.30
  -6  -8   3  115.29    9.10
  -6  -8   3  116.29    9.10
   5   8  -3  131.49    9.80
   5   8  -3  142.09   10.70
   5   8  -3  148.09   10.80
   5   8  -3  160.68   10.90
  -5  -8   3  145.69   10.10
  -5  -8   3  138.79    9.70
   4   8  -3  305.07   17.80
   4   8  -3  334.87   17.00
   4   8  -3  332.77   17.30
  -4  -8   3  335.17   16.10
   3   8  -3  362.46   18.50
   3   8  -3  379.86   17.30
   3   8  -3  379.16   18.40
  -3  -8   3  365.26   16.80
  -3  -8   3  394.36   18.60
   2   8  -3   14.40    3.80
   2   8  -3   14.30    5.50
   2   8  -3   17.00    4.40
  -2  -8   3   20.60    5.50
  -2  -8   3   17.70    4.20
   1   8  -3    3.20    2.60
   1   8  -3    4.50    2.70
   1   8  -3    3.70    4.40
  -1  -8   3    6.30    3.00
  -1  -8   3   -1.30    3.60
  -1  -8   3    1.00    2.60
   0   8  -3    0.30    2.20
   0   8  -3   -0.80    2.10
   0   8  -3    0.50    4.10
   0  -8   3    1.30    2.40
   0  -8   3    1.30    2.80
   0  -8   3    4.00    4.20
  -1   8  -3    1.80    2.60
  -1   8  -3   -0.60    0.40
  -1   8  -3   -0.40    3.90
   1  -8   3    0.40    3.70
   1  -8   3   -1.90    1.90
   1  -8   3    6.50    3.40
  -2   8  -3  938.51   37.80
  -2   8  -3  817.72   34.10
  -2   8  -3  942.01   34.20
   2  -8   3  930.41   37.60
   2  -8   3  929.61   34.40
   2  -8   3  991.00   38.50
  -3   8  -3   61.49    6.80
  -3   8  -3   81.69   11.10
  -3   8  -3   65.49    5.90
   3  -8   3   60.79    7.50
   3  -8   3   53.49    5.80
   3  -8   3   71.79    8.80
  -4   8  -3  320.97   14.90
  -4   8  -3  317.87   18.90
  -4   8  -3  288.27   16.30
   4  -8   3  329.47   17.60
   4  -8   3  301.07   15.00
   4  -8   3  324.77   19.10
  -5   8  -3    1.30    4.80
  -5   8  -3    0.00    2.60
  -5   8  -3    0.40    1.70
   5  -8   3    3.50    4.90
   5  -8   3   -1.20    3.70
   5  -8   3   11.50    3.50
  -6   8  -3  101.39   11.70
  -6   8  -3  104.89    7.50
   6  -8   3  102.49    8.90
   6  -8   3  101.79   12.00
   6  -8   3   94.19   10.80
   6  -8   3   94.09    7.80
  -7   8  -3    8.60    7.30
  -7   8  -3    2.70    2.10
   7  -8   3    0.90    2.20
   7  -8   3    5.10    3.60
   7  -8   3   -0.90    4.60
  -8   8  -3  246.28   13.10
  -8   8  -3  233.18   17.70
   8  -8   3  269.27   19.00
   8  -8   3  240.28   15.90
   8  -8   3  247.88   13.60
  -9   8  -3   59.89    6.10
  -9   8  -3   73.99   12.50
   9  -8   3   61.69    6.60
   9  -8   3   72.79   12.20
 -10   8  -3    3.40    2.70
 -10   8  -3   15.80    6.60
  10  -8   3    3.20    5.70
  10  -8   3   -2.20    2.30
 -11   8  -3    3.20    4.40
 -11   8  -3    7.70    3.40
  11  -8   3   20.20    6.60
  11  -8   3    6.00    3.20
 -12   8  -3   48.70   10.50
 -12   8  -3   34.90    6.90
  12  -8   3   51.69   11.80
  12  -8   3   46.10    7.40
 -13   8  -3   38.50    9.10
  13  -8   3   29.40    5.80
  13  -8   3   25.00    8.40
 -14   8  -3  120.89   13.20
  16   7  -3    5.20    3.30
  15   7  -3   10.60    3.30
 -15  -7   3   25.40    6.50
  14   7  -3   27.60    5.00
  14   7  -3   32.10    7.60
 -14  -7   3   35.30    8.40
  13   7  -3   28.70    5.30
  13   7  -3   23.10    7.00
 -13  -7   3   30.40    7.10
  12   7  -3   -1.90    2.90
  12   7  -3    0.50    4.30
 -12  -7   3    0.50    3.40
  11   7  -3  141.99   13.00
  11   7  -3  127.59    9.20
  11   7  -3  125.89   10.80
 -11  -7   3  141.19   12.40
  10   7  -3 1172.28   40.80
  10   7  -3 1195.18   47.10
  10   7  -3 1048.40   40.20
 -10  -7   3 1138.59   45.50
   9   7  -3  748.33   35.90
   9   7  -3  634.84   26.80
   9   7  -3  704.13   31.40
   9   7  -3  670.03   31.00
   9   7  -3  735.63   27.40
  -9  -7   3  705.33   30.80
   8   7  -3  530.75   25.50
   8   7  -3  557.24   22.50
   8   7  -3  542.85   25.70
   8   7  -3  515.45   22.40
   8   7  -3  575.14   26.20
  -8  -7   3  536.85   25.00
   7   7  -3   44.60    7.50
   7   7  -3   28.10    6.20
   7   7  -3   30.00    5.50
   7   7  -3   32.20    6.70
  -7  -7   3   31.40    5.90
   6   7  -3  372.86   18.80
   6   7  -3  376.36   17.10
   6   7  -3  336.97   18.00
   6   7  -3  371.46   19.00
  -6  -7   3  377.56   18.20
  -6  -7   3  385.66   17.00
   5   7  -3   61.29    7.00
   5   7  -3   66.99    7.00
   5   7  -3   65.49    6.90
   5   7  -3   60.59    6.60
  -5  -7   3   61.29    6.50
  -5  -7   3   65.89    6.60
   4   7  -3  665.33   27.20
   4   7  -3  624.54   26.60
   4   7  -3  675.63   28.60
   4   7  -3  673.33   26.30
  -4  -7   3  626.44   25.60
  -4  -7   3  655.23   26.00
   3   7  -3  322.17   15.50
   3   7  -3  322.37   16.00
   3   7  -3  329.97   16.40
  -3  -7   3  314.07   15.00
   2   7  -3   -0.10    2.70
   2   7  -3    3.80    2.70
  -2  -7   3    6.90    4.40
  -2  -7   3    0.80    2.70
   1   7  -3 3166.28   98.89
   1   7  -3 3000.40   99.69
   1   7  -3 2942.51   97.69
  -1  -7   3 3107.29   99.79
  -1  -7   3 3093.29   97.69
  -1  -7   3 2971.00   98.39
   0   7  -3 1342.97   48.10
   0   7  -3 1300.27   45.70
   0   7  -3 1250.47   48.00
   0  -7   3 1325.67   47.80
   0  -7   3 1319.77   45.50
   0  -7   3 1372.66   46.20
  -1   7  -3   52.89    8.00
  -1   7  -3   48.90    6.20
   1  -7   3   61.49    8.60
   1  -7   3   47.90    5.30
   1  -7   3   60.49    6.50
  -2   7  -3  134.49    9.40
  -2   7  -3  131.79   11.10
  -2   7  -3  129.19    8.20
   2  -7   3  137.99    9.70
   2  -7   3  138.49    8.60
   2  -7   3  127.69   10.70
  -3   7  -3   39.50    6.00
  -3   7  -3   55.19    8.80
  -3   7  -3   38.00    4.50
   3  -7   3   52.19    8.60
   3  -7   3   40.00    6.40
   3  -7   3   49.50    5.10
  -4   7  -3   40.80    7.90
  -4   7  -3   30.60    5.90
  -4   7  -3   41.50    4.50
   4  -7   3   46.10    8.10
   4  -7   3   36.40    6.70
   4  -7   3   43.70    4.90
  -5   7  -3  191.18   14.10
  -5   7  -3  190.68   11.70
  -5   7  -3  170.58   12.20
   5  -7   3  195.58   14.60
   5  -7   3  221.48   14.10
   5  -7   3  206.88   11.00
  -6   7  -3 1813.22   61.09
  -6   7  -3 1827.72   67.19
   6  -7   3 1781.52   64.19
   6  -7   3 1920.61   67.19
  -7   7  -3  122.59    7.90
  -7   7  -3  117.89   11.90
   7  -7   3  114.19   12.00
   7  -7   3  108.29    9.90
   7  -7   3  116.09    8.20
   7  -7   3  122.89   12.20
  -8   7  -3  136.99   13.00
  -8   7  -3  139.09    8.90
   8  -7   3  144.99   13.80
   8  -7   3  131.19   15.20
   8  -7   3  136.69    9.40
   8  -7   3  142.79   11.60
  -9   7  -3   38.90    4.70
  -9   7  -3   38.50    8.90
   9  -7   3   32.10    8.50
   9  -7   3   39.00    6.00
 -10   7  -3    1.60    2.30
 -10   7  -3    9.10    5.40
  10  -7   3    9.30    2.90
  10  -7   3    5.40    5.20
 -11   7  -3   22.60    7.10
 -11   7  -3   28.30    5.10
  11  -7   3   13.90    7.60
  11  -7   3   22.20    4.50
 -12   7  -3    1.30    3.70
 -12   7  -3   -1.10    3.00
  12  -7   3    2.10    2.50
  12  -7   3    7.70    6.40
 -13   7  -3   26.80    6.90
  13  -7   3   16.50    4.20
  13  -7   3   -1.20    6.00
 -14   7  -3  150.68   14.70
  14  -7   3  139.59   10.50
 -15   7  -3  203.68   17.80
  16   6  -3   61.89   10.50
  15   6  -3   24.00    4.00
  15   6  -3   24.80    6.90
 -15  -6   3   21.40    7.10
  14   6  -3   68.99    6.50
  14   6  -3   76.29    5.70
  14   6  -3   62.19   10.90
 -14  -6   3   84.19   12.30
  13   6  -3   11.00    2.40
  13   6  -3   10.60    5.30
  13   6  -3    1.20    2.90
 -13  -6   3    2.00    3.00
  12   6  -3  326.97   15.10
  12   6  -3  294.77   14.00
  12   6  -3  329.97   20.30
 -12  -6   3  315.37   20.10
  11   6  -3  579.34   22.60
  11   6  -3  574.34   28.20
  11   6  -3  534.25   21.80
 -11  -6   3  535.75   27.50
  10   6  -3  154.08   13.20
  10   6  -3  131.19   12.40
  10   6  -3  159.88    9.70
  10   6  -3  150.58    8.90
 -10  -6   3  153.88   12.50
   9   6  -3  620.14   28.10
   9   6  -3  519.85   22.50
   9   6  -3  625.84   31.90
   9   6  -3  605.94   23.30
  -9  -6   3  608.94   27.60
   8   6  -3   49.80    8.20
   8   6  -3   52.49    5.80
   8   6  -3   62.89    9.10
   8   6  -3   47.50    4.90
  -8  -6   3   43.40    7.20
   7   6  -3   15.70    3.90
   7   6  -3   24.40    5.90
   7   6  -3   20.80    5.30
   7   6  -3   17.60    3.50
  -7  -6   3   18.80    5.10
   6   6  -3 1234.98   41.90
   6   6  -3 1219.48   44.90
   6   6  -3 1198.78   44.90
   6   6  -3 1173.38   44.40
  -6  -6   3 1220.08   44.40
  -6  -6   3 1218.28   41.70
   5   6  -3  220.08   12.60
   5   6  -3  205.88   12.60
   5   6  -3  212.58   12.50
   5   6  -3  222.58   11.40
  -5  -6   3  204.38   11.00
  -5  -6   3  193.18   11.70
   4   6  -3  550.34   21.30
   4   6  -3  462.55   21.30
   4   6  -3  528.55   22.40
   4   6  -3  545.05   22.50
  -4  -6   3  512.15   20.70
  -4  -6   3  510.15   21.40
   3   6  -3  338.37   16.10
   3   6  -3  307.67   15.20
   3   6  -3  357.66   16.00
   3   6  -3  318.77   15.60
  -3  -6   3  334.47   15.50
  -3  -6   3  327.77   15.30
   2   6  -3   18.70    5.60
   2   6  -3   15.00    4.00
   2   6  -3   19.80    4.60
  -2  -6   3   17.70    4.30
  -2  -6   3   21.10    4.50
   1   6  -3   14.20    3.80
   1   6  -3   16.80    5.70
   1   6  -3   15.90    3.90
  -1  -6   3   19.00    5.50
  -1  -6   3   15.50    4.10
  -1  -6   3   16.80    4.10
   0   6  -3  457.65   19.20
   0   6  -3  476.75   21.70
   0   6  -3  443.16   19.50
   0  -6   3  486.65   23.50
   0  -6   3  518.65   20.00
   0  -6   3  507.45   19.70
  -1   6  -3  764.52   28.20
  -1   6  -3  724.33   28.80
  -1   6  -3  810.12   31.30
   1  -6   3  766.62   28.30
   1  -6   3  777.32   29.20
   1  -6   3  828.62   31.40
  -2   6  -3  722.43   29.90
  -2   6  -3  684.03   28.00
  -2   6  -3  746.33   26.80
   2  -6   3  753.92   28.70
   2  -6   3  755.32   27.10
   2  -6   3  754.92   30.30
  -3   6  -3  463.15   20.70
  -3   6  -3  467.45   18.20
  -3   6  -3  452.85   21.80
   3  -6   3  458.65   23.00
   3  -6   3  445.16   21.60
   3  -6   3  469.85   18.60
  -4   6  -3   44.30    4.30
  -4   6  -3   46.40    7.80
  -4   6  -3   47.30    6.70
   4  -6   3   58.39    7.70
   4  -6   3   42.70    4.50
   4  -6   3   45.40    7.20
  -5   6  -3   29.30    6.50
  -5   6  -3   27.30    4.00
  -5   6  -3   27.30    5.80
   5  -6   3   30.70    4.50
   5  -6   3   36.70    7.50
   5  -6   3   21.10    5.70
  -6   6  -3   45.30    8.40
  -6   6  -3   50.29    4.60
   6  -6   3   59.59    9.70
   6  -6   3   57.39    8.90
   6  -6   3   39.30    4.70
  -7   6  -3    3.60    2.00
  -7   6  -3   -3.90    3.70
   7  -6   3   -2.70    2.50
   7  -6   3   -2.50    4.50
   7  -6   3    7.00    5.10
   7  -6   3    1.50    1.90
  -8   6  -3   29.70    4.40
  -8   6  -3   23.90    7.00
   8  -6   3   21.50    6.00
   8  -6   3   31.80    6.60
   8  -6   3   25.70    7.80
   8  -6   3   19.30    6.60
  -9   6  -3  106.59   11.70
  -9   6  -3  125.09    8.20
   9  -6   3  130.59   13.50
   9  -6   3  109.09   12.00
   9  -6   3  125.39   12.60
   9  -6   3  128.79    8.90
 -10   6  -3    5.30    4.40
 -10   6  -3   -0.30    2.00
  10  -6   3    0.40    1.70
  10  -6   3    3.60    5.70
 -11   6  -3    0.80    2.30
 -11   6  -3    1.80    4.40
  11  -6   3   19.20    7.70
  11  -6   3    3.60    2.50
 -12   6  -3   66.09   11.50
 -12   6  -3   52.79    7.20
  12  -6   3   64.69    6.40
  12  -6   3   63.89   12.70
 -13   6  -3  141.29   13.40
 -13   6  -3  106.79    9.50
  13  -6   3  130.49    9.80
  13  -6   3  127.49   18.20
 -14   6  -3   25.60    8.20
  14  -6   3   52.19   12.10
  14  -6   3   36.80    6.10
 -15   6  -3   18.20    6.00
  15  -6   3    5.60    3.80
  16   5  -3   33.30    7.90
  15   5  -3   10.10    4.70
  15   5  -3    1.90    2.70
 -15  -5   3    4.40    3.80
  14   5  -3   -6.00    2.70
  14   5  -3    0.20    2.70
 -14  -5   3   -0.30    3.30
  13   5  -3  190.18   10.00
  13   5  -3  196.98   15.60
  13   5  -3  183.88   10.50
 -13  -5   3  179.08   15.10
  12   5  -3   17.90    3.50
  12   5  -3   11.60    3.70
  12   5  -3   18.20    6.00
 -12  -5   3    9.10    5.40
  11   5  -3  171.78    9.40
  11   5  -3  167.18   14.00
  11   5  -3  186.28   10.30
 -11  -5   3  193.98   14.80
  10   5  -3  264.67   17.30
  10   5  -3  220.58   11.50
  10   5  -3  232.68   15.90
  10   5  -3  215.08   10.90
 -10  -5   3  232.68   15.60
   9   5  -3  319.67   14.40
   9   5  -3  368.06   15.20
   9   5  -3  364.76   19.40
  -9  -5   3  330.07   18.90
   8   5  -3  461.25   23.00
   8   5  -3  479.45   18.50
   8   5  -3  495.05   22.90
   8   5  -3  413.96   17.80
  -8  -5   3  485.65   22.60
   7   5  -3  749.23   30.90
   7   5  -3  772.92   30.60
   7   5  -3  741.93   26.30
   7   5  -3  680.73   26.10
  -7  -5   3  706.23   29.90
   6   5  -3   16.80    4.70
   6   5  -3   23.80    4.10
   6   5  -3   19.10    3.40
   6   5  -3   22.50    5.60
  -6  -5   3   16.40    4.60
   5   5  -3  202.78   12.20
   5   5  -3  218.38   12.50
   5   5  -3  217.48   10.60
  -5  -5   3  203.08   11.80
  -5  -5   3  212.48   10.40
   4   5  -3  848.32   31.80
   4   5  -3  859.31   29.80
   4   5  -3  798.12   31.40
  -4  -5   3  833.52   31.30
  -4  -5   3  840.62   29.60
   3   5  -3  841.02   32.80
   3   5  -3  904.71   32.20
   3   5  -3  933.01   33.80
  -3  -5   3  946.11   32.20
  -3  -5   3  925.31   33.10
   2   5  -3  999.10   37.00
   2   5  -3 1089.69   37.50
   2   5  -3 1098.69   37.20
   2   5  -3 1055.69   37.20
  -2  -5   3  994.60   36.60
  -2  -5   3 1123.89   37.40
   1   5  -3   74.59    6.50
   1   5  -3   87.79    7.50
   1   5  -3   82.59    6.30
  -1  -5   3   86.49    7.40
  -1  -5   3   79.39    6.60
   0   5  -3  330.97   15.60
   0   5  -3  305.87   14.60
   0  -5   3  338.97   14.80
   0  -5   3  349.57   15.80
   0  -5   3  357.36   14.50
  -1   5  -3  282.97   12.20
  -1   5  -3  263.97   14.10
  -1   5  -3  252.37   13.00
   1  -5   3  286.87   13.40
   1  -5   3  268.87   14.30
   1  -5   3  291.67   12.30
  -2   5  -3    7.10    3.60
  -2   5  -3   12.60    2.80
   2  -5   3    0.90    4.60
   2  -5   3    7.00    2.40
   2  -5   3   11.90    4.20
  -3   5  -3   60.99    8.30
  -3   5  -3   45.90    6.50
  -3   5  -3   50.69    4.30
   3  -5   3   52.19    7.80
   3  -5   3   52.59    7.20
   3  -5   3   49.60    4.40
  -4   5  -3   26.00    3.50
  -4   5  -3   22.20    5.10
  -4   5  -3   24.20    5.90
   4  -5   3   19.70    5.90
   4  -5   3   21.70    3.30
   4  -5   3   25.30    5.70
  -5   5  -3    8.00    4.30
  -5   5  -3   12.00    4.20
  -5   5  -3    9.60    2.30
   5  -5   3   18.80    3.10
   5  -5   3   13.80    4.90
   5  -5   3   14.60    5.20
  -6   5  -3  351.76   19.30
  -6   5  -3  363.26   14.90
   6  -5   3  359.46   19.60
   6  -5   3  377.46   15.50
   6  -5   3  394.96   20.00
  -7   5  -3  172.58   13.10
  -7   5  -3  181.58    9.50
   7  -5   3  169.68   11.90
   7  -5   3  193.38   10.00
   7  -5   3  203.78   14.30
   7  -5   3  186.78   14.20
  -8   5  -3  133.09   11.80
  -8   5  -3  125.09    7.90
   8  -5   3  130.49   12.60
   8  -5   3  146.69   13.10
   8  -5   3  135.69   12.20
   8  -5   3  147.89    8.80
  -9   5  -3    3.00    4.30
  -9   5  -3    8.00    2.90
   9  -5   3    5.70    5.00
   9  -5   3    1.20    3.30
   9  -5   3    0.50    4.50
   9  -5   3   -1.40    2.90
 -10   5  -3    4.70    2.50
 -10   5  -3    1.50    4.40
  10  -5   3    4.50    5.10
  10  -5   3    4.50    2.60
  10  -5   3    3.70    5.80
 -11   5  -3   74.99    6.60
 -11   5  -3   89.39   12.90
  11  -5   3   82.39    7.30
  11  -5   3   83.79   13.10
 -12   5  -3  157.88   10.30
 -12   5  -3  138.89   13.90
  12  -5   3  184.48   17.50
  12  -5   3  172.28   11.10
 -13   5  -3   -0.50    3.20
 -13   5  -3    5.90    4.50
  13  -5   3    5.60    5.60
  13  -5   3    6.50    2.60
 -14   5  -3   -5.30    4.10
 -14   5  -3    7.00    4.90
  14  -5   3   -2.30    4.50
  14  -5   3    7.70    3.30
 -15   5  -3  137.69   13.40
  15  -5   3   92.29    8.80
 -16   5  -3  152.98   14.90
  17   4  -3   27.00    7.40
  16   4  -3   39.60    8.90
  15   4  -3  256.37   18.40
  15   4  -3  228.28   11.70
  14   4  -3   54.39   10.00
  14   4  -3   54.79    5.20
  14   4  -3   49.99    5.70
 -14  -4   3   66.79   10.90
  13   4  -3    6.70    5.70
  13   4  -3   13.50    3.80
  13   4  -3   12.00    3.00
 -13  -4   3   14.10    5.50
  12   4  -3  182.28   10.40
  12   4  -3  171.78    9.50
  12   4  -3  194.08   15.00
 -12  -4   3  186.88   15.30
  11   4  -3  561.54   22.00
  11   4  -3  612.94   31.60
  11   4  -3  589.84   22.60
 -11  -4   3  569.54   28.90
  10   4  -3  235.98   11.40
  10   4  -3  250.17   16.50
  10   4  -3  261.67   12.30
  10   4  -3  277.67   17.80
 -10  -4   3  284.17   17.50
 -10  -4   3  250.47   15.80
   9   4  -3  249.97   15.30
   9   4  -3  243.38   11.30
   9   4  -3  227.98   10.70
  -9  -4   3  243.58   15.50
  -9  -4   3  222.48   14.50
   8   4  -3  624.14   27.90
   8   4  -3  645.04   27.20
   8   4  -3  531.35   21.50
   8   4  -3  628.74   22.20
  -8  -4   3  600.84   26.30
  -8  -4   3  612.44   27.00
   7   4  -3    2.30    2.30
   7   4  -3    3.70    3.00
   7   4  -3    0.30    3.10
   7   4  -3    3.60    1.60
  -7  -4   3    6.80    3.00
  -7  -4   3    3.90    3.30
   6   4  -3  617.54   25.60
   6   4  -3  631.24   22.00
   6   4  -3  589.74   21.70
   6   4  -3  618.74   26.20
  -6  -4   3  618.04   25.50
  -6  -4   3  607.64   25.60
   5   4  -3  277.27   11.60
   5   4  -3  287.87   14.70
   5   4  -3  280.37   14.40
  -5  -4   3  268.67   14.30
   4   4  -3    1.70    2.70
   4   4  -3   -2.20    3.10
  -4  -4   3   -1.20    2.70
  -4  -4   3    0.20    2.40
   3   4  -3   21.10    4.50
   3   4  -3   18.80    3.60
   3   4  -3   28.50    4.80
  -3  -4   3   19.00    3.90
  -3  -4   3   16.70    3.40
   2   4  -3 1094.29   42.00
   2   4  -3 1231.28   42.20
   2   4  -3 1317.77   41.70
  -2  -4   3 1280.97   42.50
  -2  -4   3 1296.97   41.50
   1   4  -3  706.43   25.30
   1   4  -3  726.63   25.50
   1   4  -3  630.44   25.20
  -1  -4   3  741.23   25.80
   0   4  -3  970.20   32.70
   0   4  -3  824.22   31.70
   0  -4   3  929.61   32.50
[truncated: 1,277,829 more chars]
