# Supplementary material for: Synthesis and crystal structure of 5,17-di­amino-11-tert-butyl-25,26,27,28-tetra­prop­oxy-23-[(tri­phenyl­meth­yl)amino]­calix[4]arene di­chloro­methane monosolvate
Source: Acta Crystallogr E Crystallogr Commun. 2026 Jan 1;82(Pt 1):24–7. doi: 10.1107/S2056989025010886 (PMC12810279; doi:10.1107/S2056989025010886)
Supplement: Supplementary file 2 [file e-82-00024-Isup2.hkl]

data_I                                                                          
_shelx_title ' 2502810.res in P-1'                                              
_shelx_refln_list_code          4                                               
_shelx_F_calc_maximum      143.74                                               
_exptl_crystal_F_000      1092.00                                               
_reflns_d_resolution_high  0.6990                                               
                                                                                
loop_                                                                           
 _space_group_symop_operation_xyz                                               
 'x, y, z'                                                                      
 '-x, -y, -z'                                                                   
                                                                                
_cell_length_a    13.3135                                                       
_cell_length_b    14.2526                                                       
_cell_length_c    16.1475                                                       
_cell_angle_alpha  84.477                                                       
_cell_angle_beta   73.461                                                       
_cell_angle_gamma  73.736                                                       
                                                                                
_shelx_F_squared_multiplier     1.000                                           
                                                                                
loop_                                                                           
 _refln_index_h                                                                 
 _refln_index_k                                                                 
 _refln_index_l                                                                 
 _refln_F_squared_calc                                                          
 _refln_F_squared_meas                                                          
 _refln_F_squared_sigma                                                         
 _refln_observed_status                                                         
   2   0   0        429.22        465.27         9.90 o                         
   3   0   0       5777.42       5709.21        89.25 o                         
   4   0   0       2068.10       2074.77        44.73 o                         
   5   0   0        382.40        324.86         8.86 o                         
   6   0   0       4894.82       5186.81        75.38 o                         
   7   0   0          0.19         -1.65         1.65 o                         
   8   0   0        376.32        334.15        10.81 o                         
   9   0   0        231.11        199.31         7.28 o                         
  10   0   0        289.41        245.33         9.56 o                         
  11   0   0         42.80         49.82         5.52 o                         
  12   0   0         37.97         43.39         5.46 o                         
  13   0   0         74.00         90.33         7.53 o                         
  14   0   0        249.61        297.84        14.04 o                         
  15   0   0         96.54        148.80        15.84 o                         
  16   0   0        202.86        209.21        21.76 o                         
  17   0   0         36.66         51.64         9.08 o                         
 -17   1   0         29.11         68.70        10.34 o                         
 -16   1   0          3.08         29.35         6.31 o                         
 -15   1   0         45.87         79.66        11.21 o                         
 -14   1   0          3.62         13.93         5.69 o                         
 -13   1   0          0.96         11.87         3.79 o                         
 -12   1   0        943.25        807.44        22.17 o                         
 -11   1   0         36.63         53.78         5.83 o                         
 -10   1   0       1130.63       1041.47        21.27 o                         
  -9   1   0         59.36         63.78         5.16 o                         
  -8   1   0        407.58        442.15        10.78 o                         
  -7   1   0         54.55         83.80         5.46 o                         
  -6   1   0        544.37        574.17        12.42 o                         
  -5   1   0       2918.14       3022.11        42.94 o                         
  -4   1   0         19.92         29.47         2.44 o                         
  -3   1   0       6293.57       6344.79        88.66 o                         
  -1   1   0        647.50        695.31        43.07 o                         
   2   1   0        494.67        537.59        11.61 o                         
   3   1   0       4098.15       4262.29        60.10 o                         
   4   1   0        985.12        961.31        24.62 o                         
   5   1   0       2619.98       2608.98        53.34 o                         
   6   1   0         81.44        112.34         5.35 o                         
   7   1   0        871.64        975.16        18.68 o                         
   8   1   0         16.57         23.59         3.43 o                         
   9   1   0        273.49        224.36         8.47 o                         
  10   1   0        267.38        252.72        12.50 o                         
  11   1   0          7.67         15.62         4.22 o                         
  12   1   0          2.25         11.41         5.94 o                         
  13   1   0        289.60        256.82        10.31 o                         
  14   1   0        141.14        135.66        12.94 o                         
  15   1   0        149.14        157.79        10.23 o                         
  16   1   0        115.12         73.55        12.92 o                         
  17   1   0        276.39        278.80        17.75 o                         
 -17   2   0         42.87         64.56         9.58 o                         
 -16   2   0        144.50        139.53        18.85 o                         
 -15   2   0          0.54         22.72         5.13 o                         
 -14   2   0         74.47         84.01         8.44 o                         
 -13   2   0         28.19         26.71         4.66 o                         
 -12   2   0          3.61          5.88         4.27 o                         
 -11   2   0        296.81        256.64        10.21 o                         
 -10   2   0          5.76         17.09         3.61 o                         
  -9   2   0         80.37         90.28         6.23 o                         
  -8   2   0        150.76        157.35         6.41 o                         
  -7   2   0        607.18        674.12        21.23 o                         
  -6   2   0       1457.85       1458.41        23.26 o                         
  -5   2   0       1296.06       1642.15        34.59 o                         
  -4   2   0          2.46          0.54         1.63 o                         
  -3   2   0       9075.84       9159.26       133.15 o                         
  -2   2   0       1912.25       1945.94        60.35 o                         
   0   2   0       1298.88       1281.87        17.28 o                         
   1   2   0       2896.22       2840.67        36.44 o                         
   3   2   0       4375.39       4562.44        64.26 o                         
   4   2   0       3416.96       3382.74        53.38 o                         
   5   2   0         50.32         64.07         4.38 o                         
   6   2   0       1409.16       1461.27        22.85 o                         
   7   2   0        350.84        383.31         9.25 o                         
   8   2   0        229.57        211.38         6.84 o                         
   9   2   0         50.43         76.04         5.16 o                         
  10   2   0        246.64        221.00         8.02 o                         
  11   2   0         52.77         58.32         5.20 o                         
  12   2   0        643.63        550.38        17.00 o                         
  13   2   0         36.37         52.81         6.63 o                         
  14   2   0        859.54        777.18        22.26 o                         
  15   2   0          7.02          9.06         4.70 o                         
  16   2   0         27.69         43.98        11.08 o                         
  17   2   0         65.23         67.02        10.37 o                         
 -16   3   0         86.56        161.16        34.26 o                         
 -15   3   0          1.48         16.29        10.79 o                         
 -14   3   0          4.81         25.73         6.14 o                         
 -13   3   0        125.47        122.93         8.96 o                         
 -12   3   0         73.59         67.74         6.68 o                         
 -11   3   0        870.00        747.51        18.79 o                         
 -10   3   0        100.74        128.12         8.02 o                         
  -9   3   0        767.33        751.11        16.41 o                         
  -8   3   0        116.08        113.86         6.25 o                         
  -7   3   0        178.98        186.12         6.78 o                         
  -6   3   0          1.10          8.20         2.52 o                         
  -5   3   0        594.64        736.13        13.88 o                         
  -4   3   0      11803.79      12238.55       155.21 o                         
  -3   3   0       1370.98       1326.49        22.09 o                         
  -2   3   0        329.57        272.72         7.74 o                         
  -1   3   0        248.54        318.21         7.06 o                         
   0   3   0        650.81        578.16        11.24 o                         
   1   3   0       1006.15        983.21        14.21 o                         
   3   3   0       6319.19       6411.15       100.08 o                         
   4   3   0       7408.56       7329.38       105.04 o                         
   5   3   0          9.02         20.56         2.86 o                         
   6   3   0        262.77        294.24        10.10 o                         
   7   3   0       3129.92       3406.85        58.47 o                         
   8   3   0        496.96        525.18        12.74 o                         
   9   3   0        812.59        775.19        17.12 o                         
  10   3   0       4821.53       4441.66       120.78 o                         
  11   3   0         39.86         35.36         4.95 o                         
  12   3   0          0.27          3.43         3.22 o                         
  13   3   0         11.04         16.94         5.30 o                         
  14   3   0         58.00         61.45        10.56 o                         
  15   3   0         14.89         24.92         5.10 o                         
  16   3   0        118.91        166.14        11.42 o                         
  17   3   0        179.20        168.61        14.62 o                         
  18   3   0          7.38         44.39         9.70 o                         
 -16   4   0         44.82         57.69         9.97 o                         
 -15   4   0         14.83         27.22         8.51 o                         
 -14   4   0        258.11        273.00        16.09 o                         
 -13   4   0         44.42         40.79         7.72 o                         
 -12   4   0         46.64         50.37         5.92 o                         
 -11   4   0        747.41        582.57        16.43 o                         
 -10   4   0        214.74        166.09         8.65 o                         
  -9   4   0        178.50        185.12         8.02 o                         
  -8   4   0        138.93        103.07         6.61 o                         
  -7   4   0         67.00         96.86         5.83 o                         
  -6   4   0        300.97        238.71         7.61 o                         
  -5   4   0       1350.23       1175.38        19.92 o                         
  -4   4   0        406.54        435.46         9.79 o                         
  -3   4   0        115.75        121.47         6.52 o                         
  -2   4   0       1285.10       1296.28        21.63 o                         
  -1   4   0         46.51         46.36         3.61 o                         
   0   4   0          0.26          9.75         1.63 o                         
   1   4   0      10136.27      10350.12       142.42 o                         
   2   4   0        513.69        567.98         9.66 o                         
   3   4   0        379.20        346.22         7.74 o                         
   4   4   0        221.32        206.21        12.24 o                         
   5   4   0        107.72        156.57         9.10 o                         
   6   4   0         17.19         15.25         3.22 o                         
   7   4   0        108.29        141.62         6.30 o                         
   8   4   0        394.67        368.78        10.43 o                         
   9   4   0        309.77        316.50        10.41 o                         
  10   4   0        703.11        683.54        20.63 o                         
  11   4   0         26.23         27.80         4.62 o                         
  12   4   0          0.58          0.20         4.63 o                         
  13   4   0        747.66        692.33        20.29 o                         
  14   4   0         46.94         66.44         9.53 o                         
  15   4   0         11.01         23.85         6.42 o                         
  16   4   0          0.57         11.42         9.64 o                         
  17   4   0        258.36        230.41        16.96 o                         
  18   4   0        134.09        194.77        21.55 o                         
 -15   5   0         61.89         67.88        16.38 o                         
 -14   5   0        112.83        145.32        13.14 o                         
 -13   5   0          0.32          6.57         5.16 o                         
 -12   5   0        503.37        487.20        17.14 o                         
 -11   5   0        274.64        300.96        12.07 o                         
 -10   5   0         53.20         35.05         5.12 o                         
  -9   5   0        193.39        185.52         8.15 o                         
  -8   5   0        286.49        270.78         9.56 o                         
  -7   5   0       1473.26       1467.49        25.45 o                         
  -6   5   0         48.26         57.26         4.62 o                         
  -5   5   0       4110.11       4105.29        57.37 o                         
  -4   5   0        129.00        154.31         6.55 o                         
  -3   5   0       2698.94       2837.53        49.02 o                         
  -2   5   0        574.20        543.47        14.64 o                         
  -1   5   0        722.02        731.40        12.77 o                         
   0   5   0        108.18        103.67         3.84 o                         
   1   5   0          6.04         10.78         1.82 o                         
   2   5   0        405.67        440.09         8.39 o                         
   3   5   0       1886.66       1880.73        26.93 o                         
   4   5   0       5515.69       5607.09        89.58 o                         
   5   5   0       2235.83       2471.44        48.97 o                         
   6   5   0        474.69        550.54        11.54 o                         
   7   5   0         59.99         74.73         4.76 o                         
   8   5   0        243.90        316.34         8.89 o                         
   9   5   0       2638.35       2610.02        39.53 o                         
  10   5   0       1911.22       1706.20        33.92 o                         
  11   5   0       3039.78       2858.61        44.15 o                         
  12   5   0          3.34         18.38         6.29 o                         
  13   5   0         28.85         26.03         5.62 o                         
  14   5   0        244.55        221.64        11.51 o                         
  15   5   0         14.38         35.52         9.85 o                         
  16   5   0        217.74        222.20        23.23 o                         
  17   5   0        262.77        313.10        19.27 o                         
  18   5   0         40.43         83.61        15.73 o                         
 -15   6   0        181.33        319.10        28.87 o                         
 -14   6   0        126.36        168.47        14.66 o                         
 -13   6   0         79.26        105.11        12.70 o                         
 -12   6   0         20.28         35.23         6.28 o                         
 -11   6   0         22.52         18.67         4.40 o                         
 -10   6   0         39.23         55.53         6.18 o                         
  -9   6   0        302.60        235.48         9.67 o                         
  -8   6   0         13.05         19.32         3.96 o                         
  -7   6   0       1686.26       1605.35        27.72 o                         
  -6   6   0        122.51        117.95         6.33 o                         
  -5   6   0       1751.32       1716.92        29.24 o                         
  -4   6   0         87.45        107.81         7.41 o                         
  -3   6   0       2299.31       2421.62        39.05 o                         
  -2   6   0       4720.99       5313.23        70.70 o                         
  -1   6   0       2998.16       3194.32        48.00 o                         
   0   6   0       3639.16       3975.19        53.46 o                         
   1   6   0       6679.17       7052.61        91.84 o                         
   2   6   0       3364.47       3946.94        52.79 o                         
   3   6   0       8688.08       9110.73       117.04 o                         
   4   6   0        747.45        803.67        17.58 o                         
   5   6   0         59.13         61.59         5.15 o                         
   6   6   0          2.27          6.56         2.66 o                         
   7   6   0        882.00        855.35        16.46 o                         
   8   6   0        122.54        182.45         6.99 o                         
   9   6   0       3001.76       3021.46        44.88 o                         
  10   6   0         22.45          9.68         3.17 o                         
  11   6   0        319.27        324.93        10.41 o                         
  12   6   0        160.79        157.12         8.83 o                         
  13   6   0        505.50        463.12        18.14 o                         
  14   6   0        189.99        197.60        10.91 o                         
  15   6   0        140.72        151.70        12.44 o                         
  16   6   0         33.08         22.87         7.38 o                         
  17   6   0         21.30         29.05         8.50 o                         
  18   6   0          2.73         19.39         7.54 o                         
 -14   7   0         21.03         47.20        22.84 o                         
 -13   7   0          0.01         17.02         7.21 o                         
 -12   7   0          4.17         21.69         6.30 o                         
 -11   7   0        216.07        222.43        11.82 o                         
 -10   7   0         53.80         47.04         6.37 o                         
  -9   7   0        161.95        140.06         9.21 o                         
  -8   7   0        690.17        672.60        16.22 o                         
  -7   7   0        730.72        664.63        15.91 o                         
  -6   7   0        174.07        176.53         7.53 o                         
  -5   7   0       1084.83       1089.15        22.36 o                         
  -4   7   0       1887.31       1974.74        34.28 o                         
  -3   7   0        211.18        226.30         7.26 o                         
  -2   7   0         32.47         63.30         4.42 o                         
  -1   7   0       2224.45       2356.64        34.78 o                         
   0   7   0         29.72         24.02         3.16 o                         
   1   7   0          0.74          1.17         2.12 o                         
   2   7   0       1320.89       1313.60        20.69 o                         
   3   7   0         17.17          7.04         2.45 o                         
   4   7   0       6820.11       7000.01       100.11 o                         
   5   7   0        775.32        926.88        19.88 o                         
   6   7   0        554.16        619.06        15.96 o                         
   7   7   0          3.20          2.32         1.93 o                         
   8   7   0        252.62        237.43         8.03 o                         
   9   7   0          8.11          4.21         2.71 o                         
  10   7   0         18.88         34.72         4.49 o                         
  11   7   0        184.82        192.48         8.33 o                         
  12   7   0        130.89        149.23        15.10 o                         
  13   7   0          8.78         11.24         6.36 o                         
  14   7   0        338.26        325.53        13.88 o                         
  15   7   0          0.03         -2.25         8.92 o                         
  16   7   0         44.38         41.57         7.91 o                         
  17   7   0        140.63        137.65        19.59 o                         
  18   7   0         31.25         61.84        13.58 o                         
 -14   8   0         50.88         71.75        15.30 o                         
 -13   8   0        371.35        388.50        22.25 o                         
 -12   8   0         70.83         67.17         9.84 o                         
 -11   8   0         15.01         25.83         6.42 o                         
 -10   8   0        302.00        297.75        13.25 o                         
  -9   8   0          1.54          5.86         4.11 o                         
  -8   8   0          9.17          8.12         4.98 o                         
  -7   8   0       2022.84       1896.03        35.79 o                         
  -6   8   0         33.62         16.15         4.09 o                         
  -5   8   0        116.81        114.98         6.52 o                         
  -4   8   0        263.44        274.01        10.25 o                         
  -3   8   0        492.79        542.59        12.47 o                         
  -2   8   0        356.54        389.11         9.78 o                         
  -1   8   0       3518.17       3646.76        56.53 o                         
   0   8   0         50.90         38.90         3.49 o                         
   1   8   0          2.17          3.25         2.04 o                         
   2   8   0       4132.36       4474.80        60.57 o                         
   3   8   0        253.22        304.02         7.83 o                         
   4   8   0       1158.96       1312.84        21.52 o                         
   5   8   0          3.78          8.17         2.38 o                         
   6   8   0         39.87         45.93         4.49 o                         
   7   8   0       2910.66       2823.65        50.96 o                         
   8   8   0          0.53          1.77         2.24 o                         
   9   8   0        873.03        773.13        18.59 o                         
  10   8   0        109.97        113.95         7.16 o                         
  11   8   0         19.10         30.67         4.97 o                         
  12   8   0         13.10         17.22         4.97 o                         
  13   8   0        619.88        567.31        21.07 o                         
  14   8   0        477.66        463.91        17.07 o                         
  15   8   0         40.04         39.31         8.16 o                         
  16   8   0          6.93         25.19        12.30 o                         
  17   8   0         91.61         73.26        14.98 o                         
 -13   9   0         28.56         73.48        14.44 o                         
 -12   9   0         10.66         43.06        10.45 o                         
 -11   9   0        313.93        343.00        21.53 o                         
 -10   9   0         85.14         96.36        12.30 o                         
  -9   9   0        178.22        198.03        10.82 o                         
  -8   9   0        141.79        158.14        10.59 o                         
  -7   9   0        106.07         92.58         8.46 o                         
  -6   9   0        129.64        130.70         7.32 o                         
  -5   9   0        394.12        340.88        11.99 o                         
  -4   9   0         70.56         88.55         6.93 o                         
  -3   9   0          6.31         10.87         2.87 o                         
  -2   9   0         54.14         58.29         4.65 o                         
  -1   9   0       1930.07       1989.88        30.95 o                         
   0   9   0          2.21          0.71         1.87 o                         
   1   9   0        121.80        136.19         5.37 o                         
   2   9   0        126.48        126.58         6.91 o                         
   3   9   0       2826.85       2782.22        40.22 o                         
   4   9   0          4.73         17.52         2.68 o                         
   5   9   0       3922.73       3927.86        63.47 o                         
   6   9   0        303.31        255.84         8.67 o                         
   7   9   0        298.09        236.51         9.31 o                         
   8   9   0          0.66          1.95         2.82 o                         
   9   9   0         26.02         26.45         4.16 o                         
  10   9   0         79.34         67.82         6.48 o                         
  11   9   0        246.63        233.21        10.19 o                         
  12   9   0          0.97         -0.82         4.65 o                         
  13   9   0        185.36        172.24        12.33 o                         
  14   9   0        239.89        216.50        14.95 o                         
  15   9   0         12.07         26.25         8.70 o                         
  16   9   0        185.47        171.53        18.80 o                         
  17   9   0        142.67        169.92        21.21 o                         
 -12  10   0         86.82         88.11        14.57 o                         
 -11  10   0        375.97        412.29        20.29 o                         
 -10  10   0         17.64         50.48        10.83 o                         
  -9  10   0          0.07          5.20         6.04 o                         
  -8  10   0        551.19        506.65        17.70 o                         
  -7  10   0        286.56        275.10        11.09 o                         
  -6  10   0         69.94         70.17         6.69 o                         
  -5  10   0        521.14        479.50        16.56 o                         
  -4  10   0        101.65        130.44         7.02 o                         
  -3  10   0         78.21         83.28         5.99 o                         
  -2  10   0         74.44         88.96         5.58 o                         
  -1  10   0        476.84        380.69        10.05 o                         
   0  10   0         21.16         22.85         3.32 o                         
   1  10   0        299.87        285.12        10.74 o                         
   2  10   0         11.35         10.29         2.39 o                         
   3  10   0       1213.96       1172.64        20.14 o                         
   4  10   0       1776.40       1659.97        29.92 o                         
   5  10   0        459.38        476.37        11.34 o                         
   6  10   0          1.90          0.87         2.69 o                         
   7  10   0        321.44        304.56        12.69 o                         
   8  10   0        412.53        385.03        12.39 o                         
   9  10   0        922.62        712.63        17.71 o                         
  10  10   0         28.48         27.37         4.86 o                         
  11  10   0          4.06          5.62         4.31 o                         
  12  10   0         45.06         43.46         6.26 o                         
  13  10   0        592.72        615.86        23.11 o                         
  14  10   0         44.47         42.02         6.90 o                         
  15  10   0        373.73        409.21        16.49 o                         
  16  10   0          6.80         10.92         7.21 o                         
  17  10   0          0.28         -8.19         8.19 o                         
 -12  11   0         43.21         56.02        12.39 o                         
 -11  11   0        528.39        524.79        55.59 o                         
 -10  11   0        406.37        344.35        22.17 o                         
  -9  11   0          8.13         34.98        13.65 o                         
  -8  11   0         33.43         63.34         9.47 o                         
  -7  11   0        203.96        238.20        12.83 o                         
  -6  11   0         43.79         65.00         7.53 o                         
  -5  11   0          6.22          5.22         3.16 o                         
  -4  11   0        184.83        179.65         8.51 o                         
  -3  11   0        100.39         71.94         6.98 o                         
  -2  11   0        483.88        473.91        12.31 o                         
  -1  11   0         12.44         11.61         2.98 o                         
   0  11   0          8.31          8.68         2.37 o                         
   1  11   0         95.07        111.05         9.39 o                         
   2  11   0         83.72         83.03         4.63 o                         
   3  11   0       1415.25       1274.35        21.88 o                         
   4  11   0        501.40        465.90        11.03 o                         
   5  11   0        263.68        234.67         7.71 o                         
   6  11   0        327.83        303.84         9.97 o                         
   7  11   0        311.57        316.81        12.38 o                         
   8  11   0        927.12        842.95        42.18 o                         
   9  11   0       1833.33       1661.85        46.61 o                         
  10  11   0       1667.21       1518.70        31.06 o                         
  11  11   0        929.76        921.12        22.30 o                         
  12  11   0        680.90        633.60        18.04 o                         
  13  11   0          2.61          6.16         5.40 o                         
  14  11   0         37.95         42.73        11.23 o                         
  15  11   0          0.26          4.09         7.26 o                         
  16  11   0        108.67         96.24        13.55 o                         
  17  11   0        207.84        135.51        25.00 o                         
 -11  12   0        140.20        111.30        16.01 o                         
 -10  12   0         86.96         78.82        12.99 o                         
  -9  12   0        221.89        254.92        22.24 o                         
  -8  12   0         56.61         80.30        10.47 o                         
  -7  12   0         35.45         46.66         8.16 o                         
  -6  12   0        227.07        241.66        12.09 o                         
  -5  12   0         74.10         82.72         8.18 o                         
  -4  12   0        453.90        435.77        13.45 o                         
  -3  12   0         41.29         24.98         4.10 o                         
  -2  12   0        265.15        230.90        13.85 o                         
  -1  12   0         33.07         60.70         5.26 o                         
   0  12   0         89.83        116.33         8.59 o                         
   1  12   0          5.73         13.32         3.31 o                         
   2  12   0       1466.24       1401.30        24.01 o                         
   3  12   0          2.83          2.35         1.96 o                         
   4  12   0        533.76        486.01        16.34 o                         
   5  12   0        397.84        442.72        11.05 o                         
   6  12   0        293.04        292.84        10.45 o                         
   7  12   0        338.93        324.47        12.01 o                         
   8  12   0        317.49        293.21        11.60 o                         
   9  12   0       1647.16       1465.37        60.93 o                         
  10  12   0        885.66        848.70        20.76 o                         
  11  12   0          8.35         26.29         9.86 o                         
  12  12   0       1011.11        939.85        23.62 o                         
  13  12   0          3.32         27.39        10.99 o                         
  14  12   0          4.21         -5.71         5.71 o                         
  15  12   0          8.95         10.42         6.87 o                         
  16  12   0        154.42        178.39        23.27 o                         
  17  12   0         40.49          0.65        10.34 o                         
 -10  13   0         65.55         62.06        13.79 o                         
  -9  13   0         43.29         52.14        12.50 o                         
  -8  13   0         21.44         41.17        16.56 o                         
  -7  13   0         67.74         72.17        10.66 o                         
  -6  13   0          9.75         10.19         4.47 o                         
  -5  13   0        465.04        433.92        21.09 o                         
  -4  13   0         14.20         14.43         5.71 o                         
  -3  13   0          3.19         13.66         5.75 o                         
  -2  13   0         15.57         10.61         3.65 o                         
  -1  13   0          6.34         11.40         3.39 o                         
   0  13   0        138.38        158.92         7.57 o                         
   1  13   0        321.08        332.11        10.09 o                         
   2  13   0         97.39        111.91        15.64 o                         
   3  13   0        134.77        114.83         6.22 o                         
   4  13   0        849.07        797.45        32.89 o                         
   5  13   0        299.09        285.07         9.53 o                         
   6  13   0         91.01        110.68         6.40 o                         
   7  13   0        633.71        534.31        15.93 o                         
   8  13   0         23.62         22.38         4.52 o                         
   9  13   0          1.04          5.95         3.36 o                         
  10  13   0         94.52         97.03         8.58 o                         
  11  13   0        508.15        515.05        18.29 o                         
  12  13   0         14.08         27.33         7.13 o                         
  13  13   0        786.17        716.12        32.50 o                         
  14  13   0         39.56         43.57         9.10 o                         
  15  13   0        110.63        103.78        13.95 o                         
  16  13   0          0.23         -7.76        10.34 o                         
  -9  14   0         40.01         48.03         9.71 o                         
  -8  14   0         39.74         33.37         8.99 o                         
  -7  14   0         69.64         62.82         9.09 o                         
  -6  14   0          4.03         11.06         4.86 o                         
  -5  14   0          7.92         17.27         5.71 o                         
  -4  14   0         54.12         74.69         7.74 o                         
  -3  14   0          1.13          2.74         4.00 o                         
  -2  14   0         31.68         46.70         5.65 o                         
  -1  14   0        150.88        155.73         7.98 o                         
   0  14   0         83.80         95.18         5.65 o                         
   1  14   0        128.58        149.77         7.53 o                         
   2  14   0        477.04        471.24        45.68 o                         
   3  14   0        637.64        672.04        31.64 o                         
   4  14   0          0.56         -5.66         8.40 o                         
   5  14   0         79.97         81.21         4.38 o                         
   6  14   0        436.29        392.00        12.53 o                         
   7  14   0         59.12         65.97         5.97 o                         
   8  14   0       1035.73        883.09        37.17 o                         
   9  14   0        138.86        152.68        13.73 o                         
  10  14   0        157.74        186.34        10.55 o                         
  11  14   0         91.82         93.95        10.76 o                         
  12  14   0        105.54         96.55        12.24 o                         
  13  14   0         11.40         20.72         6.82 o                         
  14  14   0          0.03          4.30         6.02 o                         
  15  14   0         69.35         70.60        12.56 o                         
  16  14   0         26.65         65.07        16.81 o                         
  -8  15   0        138.42        203.60        28.87 o                         
  -7  15   0         62.60         55.53        10.56 o                         
  -6  15   0         33.40         41.47         9.94 o                         
  -5  15   0          3.87         12.25        13.82 o                         
  -4  15   0         10.13          9.32         4.49 o                         
  -3  15   0          9.48         19.33         4.60 o                         
  -2  15   0        360.61        385.80        20.22 o                         
  -1  15   0        458.85        412.01        16.83 o                         
   0  15   0         57.07         61.01         4.31 o                         
   1  15   0          0.23          1.64         8.19 o                         
   2  15   0         17.93         54.72        11.06 o                         
   3  15   0         49.50         93.78        15.05 o                         
   4  15   0         15.78         28.95         9.77 o                         
   5  15   0        178.34        164.86        19.41 o                         
   6  15   0        218.56        221.98        10.09 o                         
   7  15   0        287.51        234.49        13.27 o                         
   8  15   0         81.02         82.07        11.53 o                         
   9  15   0          8.24         10.15         6.90 o                         
  10  15   0          0.40          0.91         8.93 o                         
  11  15   0         59.09         65.79         9.06 o                         
  12  15   0          4.56         18.12         6.74 o                         
  13  15   0        176.21        181.61        16.08 o                         
  14  15   0        669.21        712.08        33.10 o                         
  15  15   0         18.85         21.70        16.59 o                         
  -6  16   0         39.15         13.58        12.07 o                         
  -5  16   0         30.00         36.83         8.52 o                         
  -4  16   0        290.59        310.88        22.04 o                         
  -3  16   0         11.60         33.12         8.19 o                         
  -2  16   0        102.30        105.20        15.18 o                         
  -1  16   0         31.73         52.36         5.53 o                         
   0  16   0         14.16         15.28        10.02 o                         
   1  16   0        348.71        355.84        24.04 o                         
   2  16   0        267.19        307.46        22.50 o                         
   3  16   0         36.26         58.95        19.39 o                         
   4  16   0        365.42        397.96        26.18 o                         
   5  16   0        106.48         97.53        15.17 o                         
   6  16   0         47.57         77.97        22.73 o                         
   7  16   0        371.67        348.31        13.75 o                         
   8  16   0        363.45        352.02        12.55 o                         
   9  16   0          0.06          2.67         7.33 o                         
  10  16   0         48.82         46.57         7.75 o                         
  11  16   0          8.05         14.28         6.26 o                         
  12  16   0        182.82        225.40        25.10 o                         
  13  16   0        858.44        759.75        34.91 o                         
  14  16   0       1730.76       1610.38        55.36 o                         
  -5  17   0        371.79        347.74        31.46 o                         
  -4  17   0         59.70         78.22        17.02 o                         
  -2  17   0         52.94         77.38        15.45 o                         
  -1  17   0         39.33         47.22        11.18 o                         
   0  17   0          0.04         20.47         8.39 o                         
   1  17   0        278.04        353.16        24.23 o                         
   2  17   0         32.72         58.12        13.70 o                         
   3  17   0        440.52        403.51        31.14 o                         
   4  17   0        296.32        295.35        22.93 o                         
   5  17   0        213.18        238.47        22.91 o                         
   6  17   0        101.87        116.98        26.29 o                         
   7  17   0         14.55         17.45        15.73 o                         
   8  17   0        261.48        218.26        35.77 o                         
   9  17   0         19.98         35.08         9.37 o                         
  10  17   0         38.93         22.01        11.85 o                         
  11  17   0         24.83         36.29         8.97 o                         
  12  17   0        853.80        740.96        72.40 o                         
  13  17   0        417.67        398.81        42.02 o                         
  -3  18   0         78.78         93.73        21.12 o                         
  -2  18   0        169.88        155.34        26.50 o                         
  -1  18   0         59.39         51.50        15.51 o                         
   0  18   0        119.78        127.97        24.35 o                         
   1  18   0          0.05         -3.01        10.45 o                         
   2  18   0         28.19         34.70        21.44 o                         
   3  18   0        284.36        300.55        23.12 o                         
   4  18   0        603.41        614.03        33.81 o                         
   5  18   0          0.76         12.70        23.59 o                         
   6  18   0        288.75        310.91        36.85 o                         
   7  18   0        148.83        157.28        30.81 o                         
   8  18   0          0.37         37.06        17.02 o                         
   9  18   0        248.37        294.97        35.12 o                         
  10  18   0         73.46         87.48        23.27 o                         
  11  18   0          9.21         -5.82        12.71 o                         
  12  18   0          1.10         20.90        14.22 o                         
 -12 -18   1         19.09         63.78        17.88 o                         
 -11 -18   1        649.02        530.68        42.66 o                         
 -10 -18   1         81.86        106.45        23.70 o                         
  -9 -18   1        701.87        618.14        49.56 o                         
  -8 -18   1          7.96         20.69        16.16 o                         
  -7 -18   1         12.64          7.76        14.01 o                         
  -6 -18   1        710.74        687.31        53.44 o                         
  -5 -18   1          4.56         23.06        15.95 o                         
  -4 -18   1        363.39        356.80        34.69 o                         
  -3 -18   1         14.56         54.24        16.05 o                         
  -2 -18   1        374.23        330.02        24.09 o                         
  -1 -18   1         39.58         73.87        28.65 o                         
   0 -18   1         40.13         68.31        18.10 o                         
   1 -18   1          0.94          8.83         9.48 o                         
   2 -18   1        231.24        235.06        26.93 o                         
   3 -18   1          8.49          3.45         8.40 o                         
 -12 -17   1        101.14         82.96        21.55 o                         
 -11 -17   1         97.35         87.18        14.87 o                         
 -10 -17   1         31.04         28.87        14.01 o                         
  -9 -17   1          0.31         -3.81         8.51 o                         
  -8 -17   1         20.17         58.61        18.75 o                         
  -7 -17   1        298.30        293.49        25.09 o                         
  -6 -17   1        411.19        386.74        38.57 o                         
  -5 -17   1          0.17         12.71        14.01 o                         
  -4 -17   1        401.09        428.08        36.20 o                         
  -3 -17   1          3.96         34.95        10.20 o                         
  -2 -17   1          4.08         12.10        14.87 o                         
  -1 -17   1        221.80        237.03        20.13 o                         
   0 -17   1          0.24         23.51         8.49 o                         
   1 -17   1          1.61          9.45         4.83 o                         
   2 -17   1        289.15        245.02        15.06 o                         
   3 -17   1          0.01         -5.18         7.22 o                         
   5 -17   1         43.11         43.10        14.22 o                         
 -14 -16   1         52.64         74.37        22.41 o                         
 -13 -16   1        748.31        666.11        40.51 o                         
 -12 -16   1         12.60         32.32        13.14 o                         
 -11 -16   1        342.82        353.20        24.30 o                         
 -10 -16   1         11.41         26.99         5.26 o                         
  -9 -16   1       1249.93       1186.11        28.51 o                         
  -8 -16   1        265.45        238.77        15.66 o                         
  -7 -16   1        183.74        194.94         9.02 o                         
  -6 -16   1         11.42         22.54         3.22 o                         
  -5 -16   1         78.13         87.26         5.74 o                         
  -4 -16   1        123.12        137.66        18.42 o                         
  -3 -16   1         73.79        117.17        25.20 o                         
  -2 -16   1         80.01        122.44        16.77 o                         
  -1 -16   1          5.22          2.93         1.89 o                         
   0 -16   1         48.74         33.44         3.89 o                         
   1 -16   1        195.36        181.74         9.53 o                         
   2 -16   1         45.21         48.89         5.81 o                         
   3 -16   1          0.08          9.37         7.80 o                         
   4 -16   1         54.36         58.73         8.73 o                         
   5 -16   1         19.25         30.16        19.93 o                         
   6 -16   1          0.80          0.49         5.98 o                         
   7 -16   1        212.98        194.12        28.87 o                         
 -15 -15   1          6.11          2.01        12.07 o                         
 -14 -15   1         78.12         72.11        16.91 o                         
 -13 -15   1          0.47          5.39         9.70 o                         
 -12 -15   1         15.50         27.77         9.19 o                         
 -11 -15   1         73.49         76.18         8.37 o                         
 -10 -15   1         12.42         15.80         4.48 o                         
  -9 -15   1        168.07        156.51         9.45 o                         
  -8 -15   1         23.79         22.58         4.48 o                         
  -7 -15   1        395.18        382.54        17.96 o                         
  -6 -15   1         45.53         47.24         6.82 o                         
  -5 -15   1         95.54         97.83         9.26 o                         
  -4 -15   1         46.31         49.45         7.46 o                         
  -3 -15   1         62.13         83.41         9.11 o                         
  -2 -15   1        778.39        764.28        17.76 o                         
  -1 -15   1        106.98        103.85         7.80 o                         
   0 -15   1          6.99          7.56         3.14 o                         
   1 -15   1       1002.46        838.85        29.23 o                         
   2 -15   1        455.28        413.94        14.40 o                         
   3 -15   1         12.01         14.85         5.60 o                         
   4 -15   1          0.56          6.29         6.13 o                         
   5 -15   1        253.75        225.32        13.25 o                         
   6 -15   1        129.52        154.80        14.99 o                         
   7 -15   1        135.77        123.24        15.18 o                         
   8 -15   1          0.17        -12.39        13.58 o                         
 -15 -14   1         12.82         29.38         8.28 o                         
 -14 -14   1        228.69        270.19        28.66 o                         
 -13 -14   1         85.39         68.27        12.57 o                         
 -12 -14   1        328.34        371.77        23.92 o                         
 -11 -14   1          0.06          5.03         5.66 o                         
 -10 -14   1        355.19        385.82        14.72 o                         
  -9 -14   1        103.58         95.57         7.69 o                         
  -8 -14   1        588.99        497.61        30.04 o                         
  -7 -14   1        904.47        943.22        29.90 o                         
  -6 -14   1        724.57        599.37        25.50 o                         
  -5 -14   1        243.72        234.08         9.21 o                         
  -4 -14   1        185.11        168.60         8.55 o                         
  -3 -14   1        313.61        257.68         9.74 o                         
  -2 -14   1         51.34         46.95         4.56 o                         
  -1 -14   1        102.53         82.39         7.48 o                         
   0 -14   1        297.48        259.72        20.25 o                         
   1 -14   1         67.04         84.61        13.81 o                         
   2 -14   1          3.16         11.76         3.71 o                         
   3 -14   1         21.46         25.10         4.53 o                         
   4 -14   1          9.06         19.53         5.23 o                         
   5 -14   1         44.07         51.50         7.53 o                         
   6 -14   1         53.71         79.68         9.62 o                         
   7 -14   1        164.49        223.85        16.50 o                         
   8 -14   1        138.07        160.82        17.48 o                         
   9 -14   1         16.94          9.89        14.33 o                         
 -16 -13   1        110.42         94.38        20.90 o                         
 -15 -13   1        119.06        144.59        24.24 o                         
 -14 -13   1          2.46         -0.69         7.31 o                         
 -13 -13   1        475.55        452.95        20.26 o                         
 -12 -13   1        956.10        990.27        34.57 o                         
 -11 -13   1          2.57         10.78         6.80 o                         
 -10 -13   1        387.15        361.42        14.33 o                         
  -9 -13   1         58.55         47.30         6.04 o                         
  -8 -13   1         74.26         65.90         6.14 o                         
  -7 -13   1        743.16        714.65        19.66 o                         
  -6 -13   1        365.02        367.40        12.97 o                         
  -5 -13   1        568.50        500.73        13.84 o                         
  -4 -13   1         29.72         36.88         4.71 o                         
  -3 -13   1        453.23        418.90        16.36 o                         
  -2 -13   1        311.66        303.22        12.13 o                         
  -1 -13   1        107.01        105.81         6.42 o                         
   0 -13   1        614.29        642.13        18.90 o                         
   1 -13   1        514.16        396.98        13.14 o                         
   2 -13   1         47.63         64.28         6.42 o                         
   3 -13   1        169.94        161.17        12.44 o                         
   4 -13   1        318.72        317.77        13.11 o                         
   5 -13   1        191.62        186.42        11.02 o                         
   6 -13   1         31.56         38.12         6.12 o                         
   7 -13   1        120.51        151.61        14.75 o                         
   8 -13   1         16.03         32.40         8.77 o                         
   9 -13   1         45.45         42.83        25.13 o                         
  10 -13   1         13.81          1.51         7.11 o                         
 -16 -12   1         71.19         65.72        18.10 o                         
 -15 -12   1          8.61          2.92         4.92 o                         
 -14 -12   1         21.53         18.44         8.53 o                         
 -13 -12   1        117.71        135.56        10.22 o                         
 -12 -12   1        100.19        105.52         9.65 o                         
 -11 -12   1        400.05        413.06        14.13 o                         
 -10 -12   1        204.40        203.79         9.92 o                         
  -9 -12   1        801.39        725.65        18.54 o                         
  -8 -12   1         83.77         74.57         6.68 o                         
  -7 -12   1        177.21        198.77         9.58 o                         
  -6 -12   1        110.09         97.98         7.62 o                         
  -5 -12   1       1736.97       1703.67        29.04 o                         
  -4 -12   1        159.63        179.00         7.10 o                         
  -3 -12   1        351.13        319.92         9.31 o                         
  -2 -12   1        461.51        408.19        10.78 o                         
  -1 -12   1        107.24        136.88         7.90 o                         
   0 -12   1         13.63         13.74         3.41 o                         
   1 -12   1          2.99          5.16         3.23 o                         
   2 -12   1        901.29        777.47        18.22 o                         
   3 -12   1        438.97        409.79        12.72 o                         
   4 -12   1          4.45          2.85         2.94 o                         
   5 -12   1        125.40        120.41         8.07 o                         
   6 -12   1        244.15        217.31        11.64 o                         
   7 -12   1        340.77        346.05        18.01 o                         
   8 -12   1         12.21         25.98         9.87 o                         
   9 -12   1        233.56        261.99        15.90 o                         
  10 -12   1        103.08        114.26        12.60 o                         
  11 -12   1          9.77         13.28        12.07 o                         
 -16 -11   1        172.48        143.39        16.57 o                         
 -15 -11   1         15.30         21.92         8.00 o                         
 -14 -11   1        549.35        558.54        19.13 o                         
 -13 -11   1         39.26         50.10         6.95 o                         
 -12 -11   1        143.39        151.75        10.17 o                         
 -11 -11   1         16.48         23.55         5.13 o                         
 -10 -11   1       1096.53        928.43        21.93 o                         
  -9 -11   1        120.31        141.30        10.89 o                         
  -8 -11   1         63.30         57.52         7.67 o                         
  -7 -11   1        802.56        747.90        24.18 o                         
  -6 -11   1       1402.61       1428.95        31.23 o                         
  -5 -11   1       4134.23       4073.49        63.60 o                         
  -4 -11   1       8421.15       8033.21       114.85 o                         
  -3 -11   1          6.78          5.94         2.53 o                         
  -2 -11   1        166.74        163.97         7.13 o                         
  -1 -11   1       1100.91       1035.55        19.40 o                         
   0 -11   1         48.81         48.69         4.57 o                         
   1 -11   1        416.89        328.36         9.92 o                         
   2 -11   1        590.56        518.63        12.95 o                         
   3 -11   1        111.42        120.32         7.44 o                         
   4 -11   1        334.26        279.45        11.89 o                         
   5 -11   1          1.86          3.96         4.17 o                         
   6 -11   1         18.56         27.14         4.99 o                         
   7 -11   1          0.32          3.04         5.13 o                         
   8 -11   1         63.13         58.49         7.67 o                         
   9 -11   1          1.25          6.20         5.16 o                         
  10 -11   1         17.72         26.68         8.37 o                         
  11 -11   1          0.18         10.22        12.28 o                         
  12 -11   1         21.86         16.78         9.59 o                         
 -16 -10   1         32.31         34.33         8.96 o                         
 -15 -10   1         14.59         26.55         6.80 o                         
 -14 -10   1        168.69        160.37        13.22 o                         
 -13 -10   1          5.62          7.76         5.97 o                         
 -12 -10   1        425.15        407.78        15.39 o                         
 -11 -10   1        770.46        767.51        19.59 o                         
 -10 -10   1        329.20        365.29        12.58 o                         
  -9 -10   1         39.58         57.56         6.09 o                         
  -8 -10   1        573.17        579.90        14.22 o                         
  -7 -10   1         12.01         13.99         3.64 o                         
  -6 -10   1        517.74        512.20        15.57 o                         
  -5 -10   1        597.71        563.42        13.99 o                         
  -4 -10   1       1424.28       1509.29        25.28 o                         
  -3 -10   1        757.74        840.48        18.18 o                         
  -2 -10   1        266.97        254.84         7.79 o                         
  -1 -10   1         38.44         49.66         4.22 o                         
   0 -10   1       1101.87       1080.67        19.78 o                         
   1 -10   1        369.08        400.81        10.84 o                         
   2 -10   1         67.91         72.84         6.59 o                         
   3 -10   1         51.82         74.07         6.31 o                         
   4 -10   1         90.66         80.64         6.20 o                         
   5 -10   1        935.00        916.03        20.88 o                         
   6 -10   1         78.02         77.59         6.88 o                         
   7 -10   1          0.34          3.86         3.74 o                         
   8 -10   1        435.93        425.75        15.89 o                         
   9 -10   1         52.20         57.03         6.66 o                         
  10 -10   1        333.08        369.17        19.82 o                         
  11 -10   1        194.60        219.21        20.80 o                         
  12 -10   1         50.27         66.68         9.87 o                         
  13 -10   1        214.23        244.98        24.78 o                         
 -16  -9   1        141.00        143.45        13.68 o                         
 -15  -9   1          0.21         11.34        13.04 o                         
 -14  -9   1        426.33        413.17        15.54 o                         
 -13  -9   1         68.61         72.28         7.36 o                         
 -12  -9   1       1295.29       1263.07        30.14 o                         
 -11  -9   1        142.06        160.76         9.45 o                         
 -10  -9   1          2.02          8.27         3.62 o                         
  -9  -9   1        514.33        506.70        13.21 o                         
  -8  -9   1        138.11        163.09         7.97 o                         
  -7  -9   1        548.36        536.15        13.40 o                         
  -6  -9   1         12.60         15.19         3.61 o                         
  -5  -9   1       1103.71       1032.76        31.77 o                         
  -4  -9   1        100.84        123.14         5.71 o                         
  -3  -9   1         56.64         82.01         4.93 o                         
  -2  -9   1        165.56        153.74         5.89 o                         
  -1  -9   1         51.13         70.68         4.78 o                         
   0  -9   1         19.16         27.19         3.33 o                         
   1  -9   1        235.14        263.87         9.00 o                         
   2  -9   1        124.54        165.44         6.71 o                         
   3  -9   1        195.90        166.13         8.00 o                         
   4  -9   1        268.90        262.52         8.99 o                         
   5  -9   1         10.25          4.19         3.22 o                         
   6  -9   1         73.13         78.86         6.67 o                         
   7  -9   1         15.52          4.67         2.61 o                         
   8  -9   1         35.06         41.38         6.25 o                         
   9  -9   1        126.68        122.15         9.26 o                         
  10  -9   1         54.87         70.86         8.18 o                         
  11  -9   1        171.07        186.60        24.03 o                         
  12  -9   1        137.27        155.82        13.92 o                         
  13  -9   1         41.53         94.38        20.69 o                         
 -17  -8   1        103.87        121.72        23.06 o                         
 -16  -8   1         44.21         61.29        17.90 o                         
 -15  -8   1        565.05        547.63        18.28 o                         
 -14  -8   1        140.81        146.01         9.75 o                         
 -13  -8   1          0.36          4.05         3.81 o                         
 -12  -8   1       1091.11       1050.64        26.13 o                         
 -11  -8   1        184.71        186.38         9.15 o                         
 -10  -8   1          1.33         -1.34         2.54 o                         
  -9  -8   1        369.80        376.79        10.96 o                         
  -8  -8   1        215.88        220.45         8.24 o                         
  -7  -8   1         89.47        108.40         6.22 o                         
  -6  -8   1          0.45          6.60         3.22 o                         
  -5  -8   1        347.22        306.18         9.28 o                         
  -4  -8   1       3680.55       3908.15        54.33 o                         
  -3  -8   1       2861.23       2822.57        40.53 o                         
  -2  -8   1        191.44        210.90         6.74 o                         
  -1  -8   1        582.48        605.55        12.36 o                         
   0  -8   1       1715.78       1907.35        29.26 o                         
   1  -8   1       1372.12       1398.26        23.13 o                         
   2  -8   1       2102.22       2051.77        31.72 o                         
   3  -8   1         52.95         88.30         9.21 o                         
   4  -8   1        623.21        579.06        13.32 o                         
   5  -8   1       1245.48       1257.48        23.32 o                         
   6  -8   1        618.62        608.12        16.22 o                         
   7  -8   1        516.16        438.61        13.76 o                         
   8  -8   1         53.89         63.60         6.21 o                         
   9  -8   1         87.10        110.29         9.12 o                         
  10  -8   1          8.06         13.37         4.04 o                         
  11  -8   1         18.93         30.99         5.66 o                         
  12  -8   1        812.45        876.38        40.06 o                         
  13  -8   1        171.99        212.78        25.93 o                         
  14  -8   1        227.73        285.45        54.51 o                         
 -17  -7   1         25.85         59.47        15.95 o                         
 -16  -7   1          0.02          1.11        10.17 o                         
 -15  -7   1        122.41        109.40        12.59 o                         
 -14  -7   1         59.60         70.90         8.37 o                         
 -13  -7   1        488.11        463.55        15.81 o                         
 -12  -7   1       1600.77       1513.54        33.30 o                         
 -11  -7   1        350.61        335.63        11.63 o                         
 -10  -7   1          1.20          5.41         3.02 o                         
  -9  -7   1          0.31          0.26         2.75 o                         
  -8  -7   1        571.87        550.88        13.13 o                         
  -7  -7   1         88.92         77.61         6.07 o                         
  -6  -7   1        269.71        220.38         8.20 o                         
  -5  -7   1        292.64        272.76         9.43 o                         
  -4  -7   1        525.95        555.85        13.98 o                         
  -3  -7   1       2364.27       2530.68        36.80 o                         
  -2  -7   1        441.43        405.76         9.54 o                         
  -1  -7   1       4468.52       4955.10        68.22 o                         
   0  -7   1         19.49         16.03         3.00 o                         
   1  -7   1         83.10        120.04         5.48 o                         
   2  -7   1        546.52        506.50        12.81 o                         
   3  -7   1         41.14         53.54         5.15 o                         
   4  -7   1          1.82          3.18         2.20 o                         
   5  -7   1         53.97         70.87         5.92 o                         
   6  -7   1          5.20          3.93         2.60 o                         
   7  -7   1         36.10         54.37         5.04 o                         
   8  -7   1        129.44        124.67         7.45 o                         
   9  -7   1          9.04          9.28        10.82 o                         
  10  -7   1        871.95        728.59        21.23 o                         
  11  -7   1         63.36         75.57         8.02 o                         
  12  -7   1          6.41         36.63         7.31 o                         
  13  -7   1          0.13         10.87         7.64 o                         
  14  -7   1         55.69         59.85        10.77 o                         
  15  -7   1        427.46        435.61        31.89 o                         
 -17  -6   1         65.43         82.31        16.38 o                         
 -16  -6   1         16.65          7.12         7.16 o                         
 -15  -6   1        480.37        453.38        16.01 o                         
 -14  -6   1        149.41        146.30        10.44 o                         
 -13  -6   1         24.40         30.39         5.14 o                         
 -12  -6   1        151.72        143.23         9.04 o                         
 -11  -6   1        217.76        197.72         8.10 o                         
 -10  -6   1       1919.76       1833.93        42.51 o                         
  -9  -6   1        114.77        126.79         7.18 o                         
  -8  -6   1          3.60          8.11         2.91 o                         
  -7  -6   1        672.02        667.92        13.81 o                         
  -6  -6   1        115.88        115.02         5.75 o                         
  -5  -6   1       1634.02       1883.51        34.98 o                         
  -4  -6   1       2482.86       2639.16        45.71 o                         
  -3  -6   1       2529.71       2479.72        44.60 o                         
  -2  -6   1        389.34        369.44         8.49 o                         
  -1  -6   1        462.33        539.98        10.73 o                         
   0  -6   1         60.77         76.72         4.51 o                         
   1  -6   1        235.93        319.19         8.17 o                         
   2  -6   1        909.94        867.24        22.79 o                         
   3  -6   1        434.75        479.27        10.83 o                         
   4  -6   1       2718.18       2774.96        44.39 o                         
   5  -6   1          0.53          2.30         2.31 o                         
   6  -6   1        835.85        781.91        16.08 o                         
   7  -6   1       1110.94       1044.22        21.49 o                         
   8  -6   1        368.70        291.56        10.00 o                         
   9  -6   1          2.08          0.88         2.75 o                         
  10  -6   1        203.48        191.60        10.95 o                         
  11  -6   1          8.73         11.82         5.17 o                         
  12  -6   1          8.06         10.24         4.29 o                         
  13  -6   1          3.71         20.30         5.56 o                         
  14  -6   1        223.32        291.32        17.02 o                         
  15  -6   1        746.13        716.58        51.92 o                         
 -17  -5   1        151.07        231.83        24.13 o                         
 -16  -5   1        286.09        263.47        16.09 o                         
 -15  -5   1        292.08        300.71        12.91 o                         
 -14  -5   1        113.62        139.69         9.96 o                         
 -13  -5   1          3.08          6.38         3.64 o                         
 -12  -5   1         31.19         32.67         5.28 o                         
 -11  -5   1        808.36        767.71        22.87 o                         
 -10  -5   1          1.97         -0.37         3.26 o                         
  -9  -5   1        155.63        164.86         7.48 o                         
  -8  -5   1       1838.90       1787.89        53.60 o                         
  -7  -5   1        510.23        522.38        11.50 o                         
  -6  -5   1        284.15        354.36         9.76 o                         
  -5  -5   1        276.80        306.67         8.03 o                         
  -4  -5   1       1304.93       1501.29        43.33 o                         
  -3  -5   1       4322.04       4462.68       161.82 o                         
  -2  -5   1       6103.34       6198.64        80.22 o                         
  -1  -5   1       4312.96       4733.99        62.06 o                         
   0  -5   1        205.98        149.33         4.76 o                         
   1  -5   1        273.22        320.42         8.32 o                         
   2  -5   1         16.34         20.99         2.95 o                         
   3  -5   1        914.37        971.59        20.60 o                         
   4  -5   1        834.71        899.70        16.46 o                         
   5  -5   1          8.24         14.24         3.66 o                         
   6  -5   1       1798.67       1835.29        32.52 o                         
   7  -5   1         12.21         16.16         3.13 o                         
   8  -5   1          9.27          9.10         3.17 o                         
   9  -5   1         13.62          3.75         2.98 o                         
  10  -5   1         70.57         91.88         7.57 o                         
  11  -5   1         23.26         35.12         5.71 o                         
  12  -5   1         32.03         39.45         6.87 o                         
  13  -5   1         25.41         20.95        12.66 o                         
  14  -5   1        254.87        285.57        30.51 o                         
  15  -5   1         65.80         78.20        13.04 o                         
  16  -5   1        609.09        607.37        40.73 o                         
 -16  -4   1         11.34         26.69         7.10 o                         
 -15  -4   1         66.68        103.79         9.98 o                         
 -14  -4   1        118.18        137.86         9.40 o                         
 -13  -4   1          0.02          4.51         5.49 o                         
 -12  -4   1        374.14        377.35        13.30 o                         
 -11  -4   1       1047.02        972.14        43.29 o                         
 -10  -4   1       2354.11       2283.63        50.96 o                         
  -9  -4   1         41.71         58.64         5.18 o                         
  -8  -4   1        762.10        716.67        16.05 o                         
  -7  -4   1          1.96          3.23         2.52 o                         
  -6  -4   1       1381.04       1330.32        25.87 o                         
  -5  -4   1       1820.54       1881.28        30.20 o                         
  -4  -4   1       3257.33       3491.87        78.86 o                         
  -3  -4   1        842.58        750.71        20.31 o                         
  -1  -4   1      12377.89      12395.18       379.41 o                         
   0  -4   1        132.02        129.56         4.05 o                         
   1  -4   1       1382.99       1225.17        20.29 o                         
   2  -4   1       1487.04       1381.20        29.03 o                         
   3  -4   1        105.81        134.19         5.04 o                         
   4  -4   1        264.63        261.22         7.43 o                         
   5  -4   1       3864.50       4187.61        57.22 o                         
   6  -4   1        481.66        555.98        12.08 o                         
   7  -4   1        283.88        323.09        10.11 o                         
   8  -4   1        143.55        172.92         7.21 o                         
   9  -4   1          1.45          6.22         2.85 o                         
  10  -4   1        102.15         99.00         7.90 o                         
  11  -4   1        410.69        380.98        12.84 o                         
  12  -4   1        195.47        196.68        10.79 o                         
  13  -4   1        384.08        350.50        14.33 o                         
  14  -4   1         13.57         32.20         7.48 o                         
  15  -4   1        180.88        238.57        20.69 o                         
  16  -4   1         36.51         66.37        12.28 o                         
 -17  -3   1         33.17         71.75        18.96 o                         
 -16  -3   1          7.61         14.75         6.11 o                         
 -15  -3   1          0.03          1.32         5.29 o                         
 -14  -3   1        346.54        342.91        13.58 o                         
 -13  -3   1        598.72        562.78        28.84 o                         
 -12  -3   1        350.11        313.77        14.15 o                         
 -11  -3   1          3.51          3.86         3.46 o                         
 -10  -3   1         31.01         34.13         4.73 o                         
  -9  -3   1         92.72         93.95         6.74 o                         
  -8  -3   1       1345.96       1177.43        26.42 o                         
  -7  -3   1        243.71        239.22         7.12 o                         
  -6  -3   1         32.82         39.45         3.84 o                         
  -5  -3   1          6.89         10.16         3.47 o                         
  -4  -3   1        204.61        218.80         6.07 o                         
  -3  -3   1        198.10        209.16         5.60 o                         
  -1  -3   1       5180.78       5238.86        66.87 o                         
   1  -3   1        202.79        295.54         8.99 o                         
   2  -3   1        511.94        539.40         9.58 o                         
   3  -3   1        153.43        156.44         4.77 o                         
   4  -3   1       7025.25       7638.22        98.54 o                         
   5  -3   1       1784.88       1827.71        28.10 o                         
   6  -3   1        178.10        171.09         6.24 o                         
   7  -3   1        463.74        453.35        10.75 o                         
   8  -3   1         46.90         51.99         4.50 o                         
   9  -3   1        206.33        205.82         7.84 o                         
  10  -3   1        525.22        357.09        10.87 o                         
  11  -3   1        384.40        285.18        11.93 o                         
  12  -3   1         82.41         91.85         8.06 o                         
  13  -3   1        265.95        231.80        13.31 o                         
  14  -3   1         36.28         47.53         6.59 o                         
  15  -3   1         15.10         38.41         9.80 o                         
  16  -3   1        113.38        178.99        34.48 o                         
 -17  -2   1         25.55         44.60        11.42 o                         
 -16  -2   1         30.72         22.20         6.19 o                         
 -15  -2   1         30.79         48.24        11.18 o                         
 -14  -2   1         11.32         48.59        11.05 o                         
 -13  -2   1         51.15         46.50         6.26 o                         
 -12  -2   1          4.78          9.06         3.29 o                         
 -11  -2   1          1.35          4.58         3.18 o                         
 -10  -2   1        309.14        318.60        11.81 o                         
  -9  -2   1        410.47        406.64        11.00 o                         
  -8  -2   1        199.64        158.22         5.98 o                         
  -7  -2   1         56.56         72.30         4.31 o                         
  -6  -2   1         78.16         82.30         4.44 o                         
  -5  -2   1       2452.76       2608.30        36.14 o                         
  -4  -2   1         90.29        102.08         3.61 o                         
  -3  -2   1          0.21          5.33         1.45 o                         
  -2  -2   1       1146.49       1202.94        18.49 o                         
  -1  -2   1          4.06          4.05         1.49 o                         
   0  -2   1         10.99         20.10         1.90 o                         
   1  -2   1        132.11        175.19         4.09 o                         
   3  -2   1       4161.07       4371.08        57.04 o                         
   4  -2   1        556.45        556.98        10.22 o                         
   5  -2   1         20.21         34.45         3.39 o                         
   6  -2   1        125.23        109.77         5.11 o                         
   7  -2   1         39.54         52.59         4.15 o                         
   8  -2   1        275.43        278.72         8.58 o                         
   9  -2   1        839.06        826.24        17.12 o                         
  10  -2   1        500.91        539.33        13.35 o                         
  11  -2   1        121.59        116.46         7.67 o                         
  12  -2   1         36.80         37.23         6.14 o                         
  13  -2   1        177.96        149.59         8.71 o                         
  14  -2   1         14.24         41.14         7.02 o                         
  15  -2   1         44.61         58.55         8.41 o                         
  16  -2   1         84.08        109.83        12.95 o                         
  17  -2   1        180.03        224.74        15.99 o                         
 -17  -1   1         21.08         27.58         9.05 o                         
 -16  -1   1          4.67         14.22         7.54 o                         
 -15  -1   1          2.16         12.37         6.33 o                         
 -14  -1   1        250.38        283.67        12.76 o                         
 -13  -1   1        355.42        318.97        15.40 o                         
 -12  -1   1         53.17         45.44         5.13 o                         
 -11  -1   1         69.56         77.13         6.77 o                         
 -10  -1   1         86.81         98.73         6.82 o                         
  -9  -1   1        249.10        254.09         8.07 o                         
  -8  -1   1        196.21        178.48         6.36 o                         
  -7  -1   1        300.83        302.02         7.91 o                         
  -6  -1   1        437.80        506.54        14.15 o                         
  -5  -1   1       1652.96       1637.59        24.08 o                         
  -4  -1   1        652.56        702.67        11.56 o                         
  -2  -1   1         38.85         44.64         2.01 o                         
   1  -1   1        593.39        554.90        10.23 o                         
   2  -1   1        377.89        347.76         6.11 o                         
   3  -1   1        498.99        499.81        10.32 o                         
   4  -1   1        192.41        168.02         4.64 o                         
   5  -1   1       2452.96       2310.51        47.68 o                         
   6  -1   1       5029.18       5097.71        67.85 o                         
   7  -1   1        109.38        104.83         6.15 o                         
   8  -1   1        227.30        207.61         9.68 o                         
   9  -1   1        272.88        270.76         8.46 o                         
  10  -1   1          2.86         -0.74         2.48 o                         
  11  -1   1        501.09        496.31        17.07 o                         
  12  -1   1        149.23        123.81         8.38 o                         
  13  -1   1       1259.38        999.46        23.56 o                         
  14  -1   1         23.85         22.03         5.09 o                         
  15  -1   1         34.98         44.90         9.53 o                         
  16  -1   1        204.36        218.50        15.40 o                         
  17  -1   1         78.48         89.40        17.87 o                         
 -17   0   1        131.08        212.44        25.64 o                         
 -16   0   1          2.54         14.45        17.02 o                         
 -15   0   1        166.49        186.34        11.49 o                         
 -14   0   1         33.29         44.33         6.02 o                         
 -13   0   1          0.83          5.81         8.08 o                         
 -12   0   1         41.24         39.20         5.56 o                         
 -11   0   1       1596.16       1362.39        34.61 o                         
 -10   0   1         41.76         51.59         5.14 o                         
  -9   0   1       1145.46       1068.13        21.83 o                         
  -8   0   1          5.25         26.25         3.20 o                         
  -7   0   1        261.28        285.27         7.78 o                         
  -6   0   1        290.61        351.89         8.38 o                         
  -5   0   1        757.46        860.34        14.48 o                         
  -4   0   1         80.44         64.08         3.05 o                         
  -3   0   1       2133.71       2149.48        31.51 o                         
  -2   0   1       1785.15       1812.75        24.08 o                         
  -1   0   1        122.53         87.73         2.71 o                         
   2   0   1         44.01         54.77         2.03 o                         
   3   0   1       2319.71       2433.51        32.32 o                         
   4   0   1       1982.82       1989.89        27.62 o                         
   5   0   1       8013.86       8842.62       158.60 o                         
   6   0   1       8114.63       8382.43       156.50 o                         
   7   0   1        320.16        355.43         8.77 o                         
   8   0   1        168.49        158.69         6.49 o                         
   9   0   1        203.27        163.19         6.61 o                         
  10   0   1         32.27         24.57         3.56 o                         
  11   0   1          3.00          9.30         3.56 o                         
  12   0   1         22.98         28.87         4.52 o                         
  13   0   1          3.38          2.17         3.29 o                         
  14   0   1         72.10         65.99         7.20 o                         
  15   0   1        103.85        115.39        12.38 o                         
  16   0   1         95.69        111.32        11.32 o                         
  17   0   1         33.33         37.25         8.05 o                         
 -17   1   1        132.34        137.88        34.48 o                         
 -16   1   1          6.08          5.60         6.90 o                         
 -15   1   1         15.94         48.39         8.00 o                         
 -14   1   1         79.43         92.68        10.65 o                         
 -13   1   1        144.53        180.50        12.09 o                         
 -12   1   1         28.52         26.38         4.66 o                         
 -11   1   1        315.36        286.10        17.39 o                         
 -10   1   1        266.49        230.49         9.42 o                         
  -9   1   1         12.23          9.09         3.27 o                         
  -8   1   1         14.78         27.41         3.36 o                         
  -7   1   1        735.87        681.05        16.63 o                         
  -6   1   1        273.30        232.61         6.88 o                         
  -5   1   1        967.85        923.11        26.62 o                         
  -4   1   1        425.89        501.88         9.41 o                         
  -3   1   1       6036.24       6019.92        77.03 o                         
   1   1   1       1387.39        804.37        18.96 o                         
   2   1   1        317.62        298.26         5.77 o                         
   3   1   1       2068.68       2244.16        36.73 o                         
   4   1   1       2977.88       3146.43        45.69 o                         
   5   1   1        760.72        699.43        19.71 o                         
   6   1   1       1148.30       1299.47        32.55 o                         
   7   1   1         12.71         31.37         3.39 o                         
   8   1   1        124.08        122.97         6.50 o                         
   9   1   1          6.88         13.38         2.68 o                         
  10   1   1         67.29         59.14         5.10 o                         
  11   1   1         46.74         46.37         4.93 o                         
  12   1   1        807.98        698.27        17.60 o                         
  13   1   1          1.24          6.55         3.69 o                         
  14   1   1         46.69         49.40         7.06 o                         
  15   1   1          4.07         21.38         6.39 o                         
  16   1   1        156.98        153.29        11.90 o                         
  17   1   1         32.93         40.81        11.64 o                         
  18   1   1         12.64         16.59         7.76 o                         
 -16   2   1        230.37        221.09        23.49 o                         
 -15   2   1         26.80         65.38        11.53 o                         
 -14   2   1        107.25        116.86        12.10 o                         
 -13   2   1        119.52         99.59        10.77 o                         
 -12   2   1          1.08          4.52         3.69 o                         
 -11   2   1        261.35        252.80        11.79 o                         
 -10   2   1        145.82        114.00         8.90 o                         
  -9   2   1         48.21         54.39         5.64 o                         
  -8   2   1        112.12        108.07         6.89 o                         
  -7   2   1        126.50        124.77         6.34 o                         
  -6   2   1       1972.44       2147.88        35.13 o                         
  -5   2   1       1321.33       1514.03        28.53 o                         
  -4   2   1       3097.43       2985.39        52.27 o                         
  -3   2   1       2100.70       2098.50        29.11 o                         
  -2   2   1       3746.23       3786.20        58.45 o                         
   1   2   1        485.22        429.24         8.75 o                         
   2   2   1       1121.64       1232.70        17.04 o                         
   3   2   1       2846.80       2803.85        45.36 o                         
   4   2   1        597.84        565.68        10.84 o                         
   5   2   1       2619.66       2541.62        50.39 o                         
   6   2   1       3160.55       3338.50        51.88 o                         
   7   2   1        900.13       1009.63        19.19 o                         
   8   2   1        216.07        262.40        10.36 o                         
   9   2   1        454.24        437.65        12.01 o                         
  10   2   1       1278.05       1195.46        36.74 o                         
  11   2   1          0.90          3.05         3.02 o                         
  12   2   1        158.34        168.30         9.61 o                         
  13   2   1        439.93        393.90        14.71 o                         
  14   2   1         32.91         38.64         5.98 o                         
  15   2   1         38.83         40.59         5.72 o                         
  16   2   1        159.16        179.16        25.42 o                         
  17   2   1         45.15         53.65        10.77 o                         
  18   2   1        110.68        153.61        17.88 o                         
 -16   3   1        177.00        191.63        26.40 o                         
 -15   3   1         39.20         61.33         9.45 o                         
 -14   3   1        104.72        117.60        15.59 o                         
 -13   3   1          0.02         10.76         4.32 o                         
 -12   3   1        268.79        276.00        12.51 o                         
 -11   3   1         10.82         18.23         4.31 o                         
 -10   3   1       1490.48       1307.00        51.52 o                         
  -9   3   1        271.27        240.11         8.70 o                         
  -8   3   1        285.65        313.22        10.61 o                         
  -7   3   1         22.52         16.91         2.91 o                         
  -6   3   1        268.79        262.49         9.32 o                         
  -5   3   1          7.18         48.36         5.05 o                         
  -4   3   1        105.54        126.48         5.17 o                         
  -3   3   1        401.48        463.05         9.15 o                         
  -2   3   1        457.25        482.49         9.82 o                         
  -1   3   1          8.88          7.78         1.96 o                         
   1   3   1       2608.82       2530.31        41.56 o                         
   3   3   1        966.68        989.87        14.87 o                         
   4   3   1          3.19          9.70         2.65 o                         
   5   3   1       3494.09       3451.79       108.75 o                         
   6   3   1       2075.68       2019.64        34.25 o                         
   7   3   1        100.88        125.80         7.88 o                         
   8   3   1        129.85        185.50         7.18 o                         
   9   3   1          0.25          8.96         3.11 o                         
  10   3   1        219.00        200.89         8.53 o                         
  11   3   1         28.24         27.63         4.55 o                         
  12   3   1         96.19         66.69         7.22 o                         
  13   3   1         90.42         88.12         8.31 o                         
  14   3   1         23.20         22.51         4.85 o                         
  15   3   1        126.79        141.34        11.60 o                         
  16   3   1         97.74        130.39        16.12 o                         
  17   3   1         55.52         61.34        11.33 o                         
  18   3   1          8.09         23.95        13.90 o                         
 -16   4   1         38.28         59.82         9.44 o                         
 -15   4   1        253.36        281.23        18.22 o                         
 -14   4   1         52.74         62.44        10.81 o                         
 -13   4   1        276.23        279.36        17.31 o                         
 -12   4   1         11.90         14.45         4.50 o                         
 -11   4   1          1.20         10.96         4.03 o                         
 -10   4   1         26.74         35.32         5.13 o                         
  -9   4   1          4.02          8.82         3.15 o                         
  -8   4   1        173.71        187.38         7.61 o                         
  -7   4   1        303.79        328.64        11.77 o                         
  -6   4   1        125.10        126.14         6.42 o                         
  -5   4   1       1287.71       1460.26        29.88 o                         
  -4   4   1         77.77         63.78         4.45 o                         
  -3   4   1        425.72        405.36        10.03 o                         
  -2   4   1        710.67        731.12        12.69 o                         
  -1   4   1       5707.54       5718.40        73.75 o                         
   0   4   1       7222.69       7711.01        97.85 o                         
   1   4   1       7960.26       7948.31       110.45 o                         
   2   4   1        283.25        314.45         7.06 o                         
   3   4   1         53.06         48.63         3.66 o                         
   4   4   1       6100.64       5947.30       104.33 o                         
   5   4   1        666.62        835.66        21.21 o                         
   6   4   1       1331.21       1367.53        29.29 o                         
   7   4   1          1.79         -0.91         2.04 o                         
   8   4   1        845.23        764.61        15.32 o                         
   9   4   1        191.06        155.23         6.44 o                         
  10   4   1        143.04        129.75         9.44 o                         
  11   4   1         10.66         10.75         4.38 o                         
  12   4   1         54.20         54.05         8.21 o                         
  13   4   1       1061.60        983.52        23.57 o                         
  14   4   1          2.42          0.30         7.46 o                         
  15   4   1          4.97          9.33         8.07 o                         
  16   4   1        141.96        167.45        10.76 o                         
  17   4   1        138.38        169.69        19.07 o                         
  18   4   1          0.97         16.84         6.71 o                         
 -15   5   1        298.20        306.82        62.15 o                         
 -14   5   1         87.66        138.77        12.93 o                         
 -13   5   1         60.90        101.95        11.82 o                         
 -12   5   1        158.00        175.85        16.33 o                         
 -11   5   1         34.90         51.80         6.24 o                         
 -10   5   1          1.32          7.46         3.75 o                         
  -9   5   1         11.75         -0.60         2.69 o                         
  -8   5   1         52.87         59.06         5.77 o                         
  -7   5   1        470.76        502.47        14.08 o                         
  -6   5   1        453.28        452.45        13.40 o                         
  -5   5   1        744.52        686.20        15.63 o                         
  -4   5   1        128.61        147.78         6.82 o                         
  -3   5   1        468.04        518.84        11.32 o                         
  -2   5   1        280.51        278.84         8.87 o                         
  -1   5   1        993.14       1134.15        17.85 o                         
   0   5   1       6367.61       6804.72        87.39 o                         
   1   5   1      10218.09      10564.83       133.31 o                         
   2   5   1      11059.93      11530.61       159.71 o                         
   3   5   1        454.12        373.27         7.59 o                         
   4   5   1       6023.94       6689.62        96.50 o                         
   5   5   1        349.50        318.56         9.57 o                         
   6   5   1       3737.99       4244.62        91.36 o                         
   7   5   1        148.03        172.55         6.31 o                         
   8   5   1       1395.72       1309.50        22.65 o                         
   9   5   1         11.39         15.41         3.11 o                         
  10   5   1        311.99        274.72         9.18 o                         
  11   5   1        233.30        201.79         8.98 o                         
  12   5   1        243.60        233.46        10.05 o                         
  13   5   1          0.75          4.19         3.54 o                         
  14   5   1        510.17        453.74        16.71 o                         
  15   5   1         33.63         32.36         6.45 o                         
  16   5   1        166.91        209.55        24.61 o                         
  17   5   1         62.28         75.85        10.62 o                         
  18   5   1          0.29         -7.76         7.76 o                         
 -15   6   1         38.27         46.54        12.93 o                         
 -14   6   1         71.47        154.07        38.46 o                         
 -13   6   1         83.88        135.37        13.41 o                         
 -12   6   1        192.25        195.62        14.76 o                         
 -11   6   1         17.19         24.76         5.18 o                         
 -10   6   1        581.58        544.84        19.04 o                         
  -9   6   1         32.52         26.29         5.16 o                         
  -8   6   1         43.92         49.65         7.61 o                         
  -7   6   1        393.36        395.93        12.81 o                         
  -6   6   1          6.14          3.55         3.22 o                         
  -5   6   1        686.25        803.31        20.26 o                         
  -4   6   1        842.69        841.44        16.17 o                         
  -3   6   1        494.72        640.02        13.01 o                         
  -2   6   1        504.52        438.25        10.97 o                         
  -1   6   1        662.03        654.19        13.18 o                         
   0   6   1         33.31         63.91         3.73 o                         
   1   6   1        733.95        740.89        12.40 o                         
   2   6   1         21.46         39.71         2.87 o                         
   3   6   1        127.48        180.68         5.29 o                         
   4   6   1         16.89         12.26         2.67 o                         
   5   6   1         46.81         31.49         3.77 o                         
   6   6   1        562.37        627.91        15.35 o                         
   7   6   1         11.87         18.54         3.73 o                         
   8   6   1          0.20          0.06         1.94 o                         
   9   6   1        108.55        142.80         6.40 o                         
  10   6   1        884.74        859.85        17.88 o                         
  11   6   1       1026.94       1047.22        28.88 o                         
  12   6   1          0.64          6.69         3.19 o                         
  13   6   1        190.41        188.22        12.71 o                         
  14   6   1        170.38        194.91        11.30 o                         
  15   6   1        275.95        271.80        17.29 o                         
  16   6   1         51.46         58.54        10.72 o                         
  17   6   1        265.30        246.86        16.04 o                         
  18   6   1          5.50         16.36         7.14 o                         
 -14   7   1          4.65         29.81        14.44 o                         
 -13   7   1          8.55         16.88         7.40 o                         
 -12   7   1         32.44         46.49        11.26 o                         
 -11   7   1         28.71         17.50         6.16 o                         
 -10   7   1         15.17          7.91         5.54 o                         
  -9   7   1         63.31         53.69         6.24 o                         
  -8   7   1         14.42         16.98         3.80 o                         
  -7   7   1         11.82         22.43         3.83 o                         
  -6   7   1        211.52        167.31         8.39 o                         
  -5   7   1       1761.07       1726.03        28.67 o                         
  -4   7   1        936.71       1068.13        19.58 o                         
  -3   7   1        408.43        371.42         9.61 o                         
  -2   7   1         75.23        105.73         5.25 o                         
  -1   7   1        134.45        161.65         5.77 o                         
   0   7   1        120.36         65.82         3.76 o                         
   1   7   1       2399.20       2526.90        35.61 o                         
   2   7   1       3520.73       3687.49        49.88 o                         
   3   7   1       1956.36       2029.61        29.48 o                         
   4   7   1        153.07        145.18         5.23 o                         
   5   7   1        238.85        272.81         7.59 o                         
   6   7   1       1270.43       1440.96        25.54 o                         
   7   7   1         26.45         39.29         4.83 o                         
   8   7   1       1562.67       1511.22        25.48 o                         
   9   7   1        103.23        152.18         7.62 o                         
  10   7   1        882.50        850.31        18.18 o                         
  11   7   1         19.33         22.36         4.54 o                         
  12   7   1          0.24          0.50         3.09 o                         
  13   7   1         42.24         37.95         6.21 o                         
  14   7   1          2.90          4.63         4.58 o                         
  15   7   1        421.38        370.87        15.45 o                         
  16   7   1         32.21         33.81         9.77 o                         
  17   7   1         34.55         49.11         9.14 o                         
  18   7   1          8.83         38.57         9.91 o                         
 -14   8   1        105.80        146.67        30.71 o                         
 -13   8   1        100.44        162.39        31.53 o                         
 -12   8   1        297.18        310.44        19.68 o                         
 -11   8   1          8.55         37.00        10.03 o                         
 -10   8   1         11.53         25.15         6.93 o                         
  -9   8   1         90.30         89.79         8.89 o                         
  -8   8   1         90.03         91.26         7.57 o                         
  -7   8   1        331.25        313.90        23.44 o                         
  -6   8   1        235.66        249.92        10.80 o                         
  -5   8   1        334.99        327.17        10.23 o                         
  -4   8   1          2.57          5.99         2.56 o                         
  -3   8   1         99.38         81.69         5.51 o                         
  -2   8   1       1153.34       1094.71        19.43 o                         
  -1   8   1       1006.99       1072.64        18.58 o                         
   0   8   1        235.82        311.49         7.77 o                         
   1   8   1       1942.51       2080.61        39.90 o                         
   2   8   1       2504.83       2539.56        36.03 o                         
   3   8   1        597.65        580.43        11.07 o                         
   4   8   1        217.61        235.97         6.63 o                         
   5   8   1       4304.52       4347.82        59.61 o                         
   6   8   1         59.99         52.12         4.24 o                         
   7   8   1         70.70         87.06         5.79 o                         
   8   8   1        711.31        736.93        15.55 o                         
   9   8   1       2149.65       2115.60        34.23 o                         
  10   8   1         35.93         45.92         5.06 o                         
  11   8   1         27.41         26.33         5.77 o                         
  12   8   1        133.93        150.81        10.38 o                         
  13   8   1         26.01         33.55         5.99 o                         
  14   8   1          8.96         15.19         5.08 o                         
  15   8   1         13.62         31.05         5.97 o                         
  16   8   1        125.69        144.01        10.95 o                         
  17   8   1        353.17        328.07        73.14 o                         
  18   8   1        231.05        218.47        24.35 o                         
 -13   9   1         70.65        168.91        21.55 o                         
 -12   9   1          9.95         18.50         6.14 o                         
 -11   9   1         36.46         58.74         9.35 o                         
 -10   9   1        168.60        185.56        18.25 o                         
  -9   9   1        755.90        664.05        26.66 o                         
  -8   9   1         44.22         43.35         6.97 o                         
  -7   9   1         41.10         17.64         4.03 o                         
  -6   9   1          4.10          5.18         2.68 o                         
  -5   9   1       1290.91       1182.23        22.75 o                         
  -4   9   1        255.84        236.97         8.76 o                         
  -3   9   1          0.75          1.41         3.26 o                         
  -2   9   1        934.90       1005.77        18.76 o                         
  -1   9   1        190.55        166.46         6.16 o                         
   0   9   1         81.40         50.46         3.62 o                         
   1   9   1        314.87        325.69         7.61 o                         
   2   9   1        341.19        331.70         7.33 o                         
   3   9   1         74.78         97.12         5.81 o                         
   4   9   1        179.16        194.80         6.04 o                         
   5   9   1         64.71         95.16         5.52 o                         
   6   9   1        580.18        536.12        18.18 o                         
   7   9   1         13.40         21.00         3.43 o                         
   8   9   1        163.89        155.95         8.97 o                         
   9   9   1        155.94        150.16         7.37 o                         
  10   9   1        316.98        291.13         9.97 o                         
  11   9   1          0.23          7.06         4.71 o                         
  12   9   1         49.02         42.87         6.69 o                         
  13   9   1        107.18         96.33         9.24 o                         
  14   9   1        685.74        677.28        21.71 o                         
  15   9   1          0.30         37.96         8.50 o                         
  16   9   1          7.25         17.74         7.29 o                         
  17   9   1        153.89        114.53        12.89 o                         
 -12  10   1        102.07        136.61        21.12 o                         
 -11  10   1          0.01         18.91        11.92 o                         
 -10  10   1          8.44         11.70         5.82 o                         
  -9  10   1         68.66        106.29        11.98 o                         
  -8  10   1        139.62        165.93        13.60 o                         
  -7  10   1          0.36          6.42         3.18 o                         
  -6  10   1          0.72          8.46         3.30 o                         
  -5  10   1        128.02        130.92         8.37 o                         
  -4  10   1        553.71        515.53        13.46 o                         
  -3  10   1        151.39        143.39         7.73 o                         
  -2  10   1        428.64        503.43        12.32 o                         
  -1  10   1          1.23          1.74         2.76 o                         
   0  10   1        826.31        837.55        15.86 o                         
   1  10   1        170.78        191.71         5.78 o                         
   2  10   1       1533.99       1583.96        28.23 o                         
   3  10   1        913.76        894.81        15.56 o                         
   4  10   1        174.98        193.83         5.93 o                         
   5  10   1        107.18        134.89         5.53 o                         
   6  10   1         21.34         26.15         5.15 o                         
   7  10   1         74.78         86.64         6.03 o                         
   8  10   1          9.73         17.16         3.62 o                         
   9  10   1         80.61         45.33         4.79 o                         
  10  10   1         99.92         61.97         6.42 o                         
  11  10   1          3.47          2.66         5.33 o                         
  12  10   1          1.71          8.90         4.32 o                         
  13  10   1         52.58         57.84         7.79 o                         
  14  10   1          0.39         10.44         5.23 o                         
  15  10   1         40.30         51.82         9.40 o                         
  16  10   1        396.43        372.03        33.20 o                         
  17  10   1         19.98          6.74         7.07 o                         
 -11  11   1        160.83        224.78        32.62 o                         
 -10  11   1         15.93         19.38        11.63 o                         
  -9  11   1         54.48         65.65        12.27 o                         
  -8  11   1         23.33         30.50        12.16 o                         
  -7  11   1        122.16        142.96        10.68 o                         
  -6  11   1        236.49        217.46        15.43 o                         
  -5  11   1          1.04          3.96         3.09 o                         
  -4  11   1        163.64        163.49         8.34 o                         
  -3  11   1       1285.75       1275.12        26.66 o                         
  -2  11   1        268.79        246.96         8.60 o                         
  -1  11   1        120.42         95.01         5.88 o                         
   0  11   1         17.86         14.56         2.43 o                         
   1  11   1         44.68         42.73         3.04 o                         
   2  11   1        211.65        168.92        11.40 o                         
   3  11   1        424.52        456.37        17.15 o                         
   4  11   1       1217.51       1229.61        21.79 o                         
   5  11   1       1056.12        971.76        17.85 o                         
   6  11   1         60.59         53.12         4.50 o                         
   7  11   1        240.56        203.98         8.79 o                         
   8  11   1       1591.39       1484.51        58.71 o                         
   9  11   1        607.27        525.23        16.60 o                         
  10  11   1        166.29        161.12         8.85 o                         
  11  11   1         20.98         19.97         5.29 o                         
  12  11   1         24.42         24.62         4.72 o                         
  13  11   1        128.95        176.54        12.80 o                         
  14  11   1        108.28        124.28        16.01 o                         
  15  11   1         63.15         68.49        10.34 o                         
  16  11   1         13.35          8.64         6.49 o                         
  17  11   1          7.40         -7.95         7.95 o                         
 -11  12   1        252.63        219.67        25.64 o                         
 -10  12   1        161.95        238.08        33.40 o                         
  -9  12   1          0.74         12.89         6.85 o                         
  -8  12   1          2.59          8.80        14.26 o                         
  -7  12   1        121.04        130.54        14.19 o                         
  -6  12   1        233.17        260.93        12.70 o                         
  -5  12   1        238.25        231.40        11.63 o                         
  -4  12   1         95.11        112.08         9.67 o                         
  -3  12   1        156.75        185.90         8.58 o                         
  -2  12   1        601.84        557.99        14.69 o                         
  -1  12   1        613.33        555.26        13.86 o                         
   0  12   1         56.03         74.82         4.83 o                         
   1  12   1       1116.35       1025.66        18.22 o                         
   2  12   1         18.38         13.32         6.73 o                         
   3  12   1          3.80          0.71         4.20 o                         
   4  12   1        643.39        632.52        20.14 o                         
   5  12   1       1811.88       1782.08        28.57 o                         
   6  12   1        208.60        217.92         7.83 o                         
   7  12   1        502.42        494.90        14.38 o                         
   8  12   1       1692.92       1549.55        42.20 o                         
   9  12   1          3.89          4.05         6.14 o                         
  10  12   1        216.21        253.90        12.42 o                         
  11  12   1         39.56         51.45         8.32 o                         
  12  12   1        551.39        492.23        20.28 o                         
  13  12   1         60.07         73.10        11.21 o                         
  14  12   1         69.54         70.08        10.44 o                         
  15  12   1         32.49         27.93        15.71 o                         
  16  12   1         17.55         13.67         6.48 o                         
  17  12   1         43.74         38.30        13.58 o                         
 -10  13   1        202.69        132.51        22.19 o                         
  -9  13   1         25.60         24.61        13.24 o                         
  -8  13   1         10.79         33.72        11.35 o                         
  -7  13   1        332.71        347.47        30.84 o                         
  -6  13   1        207.25        240.65        12.39 o                         
  -5  13   1        205.21        203.00        10.85 o                         
  -4  13   1         21.66         20.96         4.41 o                         
  -3  13   1          4.35          5.64         3.22 o                         
  -2  13   1          8.56         16.27         3.67 o                         
  -1  13   1        154.63        125.00         7.04 o                         
   0  13   1          0.08          0.20         2.19 o                         
   1  13   1         42.37         47.84        18.53 o                         
   2  13   1         72.49         86.84        21.55 o                         
   3  13   1        292.26        324.83        23.12 o                         
   4  13   1          9.55          9.90         8.35 o                         
   5  13   1       1779.30       1708.78        76.93 o                         
   6  13   1         19.04         19.16         8.94 o                         
   7  13   1        530.08        510.72        24.04 o                         
   8  13   1        103.58        116.61        16.47 o                         
   9  13   1         11.37          5.10         5.13 o                         
  10  13   1         80.99         97.61        10.32 o                         
  11  13   1         29.66         28.79         5.52 o                         
  12  13   1          5.45         10.03         4.88 o                         
  13  13   1         49.30         77.75        11.36 o                         
  14  13   1         30.40         38.24         8.39 o                         
  15  13   1        146.12        138.93        21.63 o                         
  16  13   1         14.04          7.51         7.79 o                         
  -9  14   1         35.15         24.42        10.74 o                         
  -8  14   1        346.87        260.22        19.65 o                         
  -7  14   1          3.96         13.55        10.77 o                         
  -6  14   1         64.64        103.29        17.95 o                         
  -5  14   1        207.78        210.51        11.78 o                         
  -4  14   1         10.11          8.54         5.27 o                         
  -3  14   1        131.43        124.44         8.51 o                         
  -2  14   1        331.27        333.08        12.24 o                         
  -1  14   1        292.50        278.85         9.89 o                         
   0  14   1        253.66        222.65         7.45 o                         
   1  14   1        251.74        276.08        20.43 o                         
   2  14   1        362.46        371.60        23.78 o                         
   3  14   1         53.65         72.20        13.45 o                         
   4  14   1         53.89         61.87        11.96 o                         
   5  14   1       1025.26        931.12        38.35 o                         
   6  14   1         95.91        152.50        18.08 o                         
   7  14   1        168.30        159.30        12.94 o                         
   8  14   1         23.52         31.89         6.40 o                         
   9  14   1        141.92        118.73        17.78 o                         
  10  14   1         97.85         92.37         8.51 o                         
  11  14   1          0.07          0.86         3.96 o                         
  12  14   1        618.77        564.15        20.46 o                         
  13  14   1        224.95        224.07        16.50 o                         
  14  14   1          0.89          1.87         6.20 o                         
  15  14   1         27.34         31.88         9.71 o                         
  16  14   1         36.82         40.86         9.94 o                         
  -8  15   1          0.01          6.86        10.77 o                         
  -7  15   1        141.81        159.45        40.83 o                         
  -6  15   1        117.50        151.75        14.77 o                         
  -5  15   1         19.23         20.44         6.81 o                         
  -4  15   1         84.52        111.95         9.04 o                         
  -3  15   1         74.55         77.27        11.35 o                         
  -2  15   1          8.64         13.57         3.52 o                         
  -1  15   1         51.82         49.07         4.43 o                         
   0  15   1        198.36        205.56        19.24 o                         
   1  15   1         49.01         80.23        14.14 o                         
   2  15   1        386.30        388.91        24.41 o                         
   3  15   1         61.57         66.01        12.55 o                         
   4  15   1         20.94         20.90         9.51 o                         
   5  15   1         13.34         10.61         7.85 o                         
   6  15   1         37.35         58.74        18.42 o                         
   7  15   1          2.56          4.79         6.05 o                         
   8  15   1         44.18         48.73         5.14 o                         
   9  15   1         72.35        108.72         8.23 o                         
  10  15   1         23.25         23.17         6.53 o                         
  11  15   1        149.80        145.90        20.12 o                         
  12  15   1          1.76         14.82         4.81 o                         
  13  15   1          0.39          2.29         6.00 o                         
  14  15   1        114.26         94.92        30.16 o                         
  15  15   1        260.44        269.33        20.61 o                         
  -6  16   1         55.00         64.64        15.30 o                         
  -5  16   1          0.21        -10.77        10.77 o                         
  -4  16   1         26.41         26.70         8.64 o                         
  -3  16   1          2.60          1.67         5.70 o                         
  -2  16   1         52.75         56.53        10.15 o                         
  -1  16   1         75.04         93.73        20.25 o                         
   0  16   1        167.01        184.10        36.74 o                         
   1  16   1        589.45        570.72        30.77 o                         
   2  16   1         51.79         71.70        13.65 o                         
   3  16   1         27.64         33.15        10.67 o                         
   4  16   1          3.44         10.96         9.05 o                         
   5  16   1        144.54        161.89        19.46 o                         
   6  16   1          3.51         -0.02         8.40 o                         
   7  16   1        292.31        316.52        35.34 o                         
   8  16   1         31.51         31.46        18.75 o                         
   9  16   1        289.28        265.33        17.84 o                         
  10  16   1          0.12          8.75         6.68 o                         
  11  16   1         48.41         60.48        11.44 o                         
  12  16   1         46.28         57.33         9.22 o                         
  13  16   1        366.48        356.40        25.64 o                         
  14  16   1        112.19        115.76        15.80 o                         
  -5  17   1          8.72          4.31         8.62 o                         
  -4  17   1         73.21         68.74        15.73 o                         
  -3  17   1        150.48        176.24        28.23 o                         
  -2  17   1         15.79         72.62        28.87 o                         
  -1  17   1         28.30         51.40        10.61 o                         
   0  17   1          0.83          8.43         8.83 o                         
   1  17   1        108.38        129.00        18.47 o                         
   2  17   1         48.83         74.18        15.27 o                         
   3  17   1         91.16         84.81        16.34 o                         
   4  17   1         17.29         19.32        10.24 o                         
   5  17   1        108.80        147.05        19.13 o                         
   6  17   1          6.00          5.75        10.56 o                         
   7  17   1         24.06         55.59        22.19 o                         
   8  17   1        727.22        773.26        55.81 o                         
   9  17   1        249.15        324.04        37.06 o                         
  10  17   1          1.35          0.65        14.87 o                         
  11  17   1         25.88         15.08        18.32 o                         
  12  17   1          0.00         14.22        14.01 o                         
  13  17   1        137.71        118.28        24.35 o                         
  -2  18   1        634.64        593.79        45.68 o                         
  -1  18   1          4.05         -2.37         9.05 o                         
   0  18   1        119.33        154.04        27.37 o                         
   1  18   1          2.29         30.35        22.63 o                         
   2  18   1        452.49        441.19        28.16 o                         
   3  18   1        217.26        331.76        28.00 o                         
   4  18   1        255.81        272.77        22.10 o                         
   5  18   1          1.10         20.84         8.19 o                         
   6  18   1          1.96          3.94         9.16 o                         
   7  18   1          0.03         26.29        15.51 o                         
   8  18   1         68.01         48.05        21.33 o                         
   9  18   1        173.47        199.51        34.26 o                         
  10  18   1        212.00        255.97        33.18 o                         
  11  18   1          0.05         28.44        14.65 o                         
  12  18   1         13.36         28.23        14.22 o                         
 -11 -18   2          0.43         18.53        12.28 o                         
 -10 -18   2        110.55        104.29        22.19 o                         
  -9 -18   2         65.01         59.69        21.98 o                         
  -8 -18   2         21.42         41.16        17.67 o                         
  -7 -18   2        129.97        131.20        27.15 o                         
  -6 -18   2          2.10          2.37        12.71 o                         
  -5 -18   2         28.29         19.61        13.79 o                         
  -4 -18   2          1.08         24.78        14.44 o                         
  -3 -18   2         98.27         90.29        24.56 o                         
  -2 -18   2          1.00          8.30        18.32 o                         
  -1 -18   2        139.53        106.66        21.55 o                         
   0 -18   2         17.74          7.11         9.05 o                         
   1 -18   2          1.52          1.08         7.76 o                         
   2 -18   2        295.61        220.63        25.64 o                         
   3 -18   2          5.63         -0.86         8.62 o                         
 -12 -17   2        537.25        475.73        39.43 o                         
 -11 -17   2        167.50        168.82        14.34 o                         
 -10 -17   2          1.56         -3.36         8.83 o                         
  -9 -17   2         70.06         60.28         7.92 o                         
  -8 -17   2        118.08         91.17        15.39 o                         
  -7 -17   2         48.40         51.96         7.04 o                         
  -6 -17   2         80.16         60.71         5.44 o                         
  -5 -17   2        168.81        176.30         8.47 o                         
  -4 -17   2         73.27         80.90         6.33 o                         
  -3 -17   2         92.17        115.33        21.72 o                         
  -2 -17   2         85.59        104.59        15.41 o                         
  -1 -17   2        590.28        605.64        20.02 o                         
   0 -17   2         80.08         98.61        10.39 o                         
   1 -17   2         20.23         15.54         8.79 o                         
   2 -17   2         37.29         48.28         8.23 o                         
   3 -17   2        141.98        125.07        13.45 o                         
   4 -17   2        222.55        210.63        17.36 o                         
 -13 -16   2        402.00        352.69        32.97 o                         
 -12 -16   2         12.50         27.70         7.08 o                         
 -11 -16   2         98.73         99.64        11.80 o                         
 -10 -16   2         14.25         24.31         6.64 o                         
  -9 -16   2         85.52         95.04         7.93 o                         
  -8 -16   2          2.73          4.50         3.70 o                         
  -7 -16   2        306.52        268.90        13.15 o                         
  -6 -16   2        420.67        420.51        19.32 o                         
  -5 -16   2         25.49         20.41         5.86 o                         
  -4 -16   2          2.23          8.11         2.81 o                         
  -3 -16   2         64.54         57.62         5.05 o                         
  -2 -16   2          3.70         21.52         7.53 o                         
  -1 -16   2        552.11        540.00        15.19 o                         
   0 -16   2        109.56        104.23        11.14 o                         
   1 -16   2         87.53         90.68         7.34 o                         
   2 -16   2        326.03        293.90        12.39 o                         
   3 -16   2          5.75          7.95         7.41 o                         
   4 -16   2        458.39        457.04        27.69 o                         
   5 -16   2         44.41         45.38         9.83 o                         
   6 -16   2         63.52         57.11        11.26 o                         
   7 -16   2         56.65         60.05        11.02 o                         
 -14 -15   2         58.91         82.10        17.24 o                         
 -13 -15   2          0.59         12.39         6.17 o                         
 -12 -15   2         61.91         99.82        11.50 o                         
 -11 -15   2        104.82        119.48        13.03 o                         
 -10 -15   2        172.06        177.06        11.72 o                         
  -9 -15   2         36.74         45.76         6.11 o                         
  -8 -15   2         47.89         61.40         7.96 o                         
  -7 -15   2        173.10        159.40        10.31 o                         
  -6 -15   2       1113.02       1127.06        45.35 o                         
  -5 -15   2         99.08         93.73         7.89 o                         
  -4 -15   2          0.23          5.19         8.08 o                         
  -3 -15   2         31.19         44.90         7.09 o                         
  -2 -15   2        448.68        374.52        15.05 o                         
  -1 -15   2          0.71          6.47         3.33 o                         
   0 -15   2        144.53        116.38        13.16 o                         
   1 -15   2          1.61          9.06         3.44 o                         
   2 -15   2          0.89          2.27         3.38 o                         
   3 -15   2         69.05         83.46         7.84 o                         
   4 -15   2         34.61         19.91         5.24 o                         
   5 -15   2        370.10        313.13        13.99 o                         
   6 -15   2        733.36        682.72        30.47 o                         
   7 -15   2         31.77         24.53         8.39 o                         
   8 -15   2          0.13          0.01        16.91 o                         
 -15 -14   2         20.25         22.84        12.71 o                         
 -14 -14   2          2.20          8.79        13.79 o                         
 -13 -14   2        230.26        209.97        14.44 o                         
 -12 -14   2        309.11        289.94        15.78 o                         
 -11 -14   2         94.76         91.19        10.37 o                         
 -10 -14   2         33.37         57.06         6.93 o                         
  -9 -14   2         18.32         21.48         4.67 o                         
  -8 -14   2          5.52          7.01         3.99 o                         
  -7 -14   2         84.49         98.29         8.17 o                         
  -6 -14   2        851.96        774.94        22.99 o                         
  -5 -14   2        849.38        769.64        38.29 o                         
  -4 -14   2        734.57        653.98        22.67 o                         
  -3 -14   2         20.35         10.14         6.66 o                         
  -2 -14   2         10.22         15.60         3.51 o                         
  -1 -14   2         38.93         47.49         5.70 o                         
   0 -14   2        313.13        303.87        15.61 o                         
   1 -14   2       1230.42       1146.94        26.95 o                         
   2 -14   2          3.68          2.85         3.67 o                         
   3 -14   2          7.90         12.85         4.11 o                         
   4 -14   2        260.92        275.08        16.36 o                         
   5 -14   2        344.97        318.65        17.97 o                         
   6 -14   2         38.33         43.61         8.28 o                         
   7 -14   2        101.27        110.14        11.99 o                         
   8 -14   2         58.38         75.87        12.30 o                         
   9 -14   2         24.69         19.54        12.39 o                         
 -14 -13   2          0.77         11.61         6.08 o                         
 -13 -13   2          5.62         14.46         6.10 o                         
 -12 -13   2        526.16        568.14        26.48 o                         
 -11 -13   2         97.45         97.64         8.63 o                         
 -10 -13   2         11.67         13.30         4.51 o                         
  -9 -13   2          6.96         10.67         6.00 o                         
  -8 -13   2         10.53         18.30         4.56 o                         
  -7 -13   2        104.63        107.98         8.20 o                         
  -6 -13   2        243.57        235.40        10.79 o                         
  -5 -13   2        244.67        215.91        13.37 o                         
  -4 -13   2        184.05        174.17         8.98 o                         
  -3 -13   2        162.37        158.65        11.76 o                         
  -2 -13   2         42.62         62.99         6.09 o                         
  -1 -13   2        279.99        238.45         9.19 o                         
   0 -13   2        973.48       1002.60        25.25 o                         
   1 -13   2         76.83         70.33         9.02 o                         
   2 -13   2        117.47        115.09         9.36 o                         
   3 -13   2        314.79        267.72        11.66 o                         
   4 -13   2          1.61          9.22         4.24 o                         
   5 -13   2          0.62         23.06         5.38 o                         
   6 -13   2         24.75         43.52         6.40 o                         
   7 -13   2          8.44         22.63         6.58 o                         
   8 -13   2        900.51        903.80        31.44 o                         
   9 -13   2          8.49         28.97         8.41 o                         
  10 -13   2         32.85         42.04         9.25 o                         
 -16 -12   2         92.39         82.74        18.75 o                         
 -15 -12   2         32.64         35.55        12.28 o                         
 -14 -12   2         25.60         31.08        11.77 o                         
 -13 -12   2          4.28         11.92         4.70 o                         
 -12 -12   2        633.18        556.12        18.77 o                         
 -11 -12   2         55.56         52.40         6.05 o                         
 -10 -12   2        307.87        297.57        11.62 o                         
  -9 -12   2        462.74        389.34        13.11 o                         
  -8 -12   2          9.02         10.63         3.70 o                         
  -7 -12   2         38.04         45.63         5.37 o                         
  -6 -12   2         43.13         38.24         5.60 o                         
  -5 -12   2          5.90          7.50         4.74 o                         
  -4 -12   2        435.39        398.90        11.33 o                         
  -3 -12   2        983.32        868.79        21.47 o                         
  -2 -12   2       1673.31       1627.51        34.56 o                         
  -1 -12   2         29.83         44.85         6.93 o                         
   0 -12   2        661.62        658.52        20.85 o                         
   1 -12   2        147.40        127.74         8.77 o                         
   2 -12   2        182.78        163.68        10.16 o                         
   3 -12   2         12.07          1.88         2.52 o                         
   4 -12   2         75.37         68.97         6.33 o                         
   5 -12   2        244.32        220.67         9.88 o                         
   6 -12   2         44.78         46.17         5.62 o                         
   7 -12   2          0.20          8.35         6.36 o                         
   8 -12   2       1107.23       1068.68        38.55 o                         
   9 -12   2        386.28        379.74        30.35 o                         
  10 -12   2          5.02          3.56         6.22 o                         
  11 -12   2          0.45        -10.13        10.13 o                         
 -15 -11   2        225.14        248.61        21.73 o                         
 -14 -11   2        205.54        229.35        14.62 o                         
 -13 -11   2        205.33        187.53        10.97 o                         
 -12 -11   2        195.53        197.28        12.25 o                         
 -11 -11   2       1002.62        970.61        23.12 o                         
 -10 -11   2        955.09        878.44        21.34 o                         
  -9 -11   2        120.92         81.06         7.91 o                         
  -8 -11   2         19.03         20.67         4.52 o                         
  -7 -11   2        176.18        145.54        15.39 o                         
  -6 -11   2        108.87        120.57        10.22 o                         
  -5 -11   2       1506.68       1428.87        31.74 o                         
  -4 -11   2         10.82         24.95         4.02 o                         
  -3 -11   2       2093.41       1914.90        34.00 o                         
  -2 -11   2         29.41         45.06         4.50 o                         
  -1 -11   2         73.25         79.24         5.81 o                         
   0 -11   2         16.08         22.10         3.90 o                         
   1 -11   2         68.22         55.68         5.86 o                         
   2 -11   2        588.12        578.31        20.60 o                         
   3 -11   2        121.35        169.86        12.26 o                         
   4 -11   2          2.35          6.12         3.31 o                         
   5 -11   2         49.70         51.24         5.57 o                         
   6 -11   2         21.23         23.57         4.86 o                         
   7 -11   2        355.21        367.58        13.77 o                         
   8 -11   2         41.02         58.84         6.90 o                         
   9 -11   2          0.77          9.07         4.54 o                         
  10 -11   2         22.25         30.13        11.39 o                         
  11 -11   2        163.86        212.58        35.03 o                         
  12 -11   2         70.71         63.56        35.88 o                         
 -15 -10   2         34.60         40.72         7.28 o                         
 -14 -10   2         64.63         76.04        12.13 o                         
 -13 -10   2        675.77        674.67        20.32 o                         
 -12 -10   2         11.13         13.77         4.71 o                         
 -11 -10   2         66.04         71.75         6.95 o                         
 -10 -10   2       1443.76       1431.80        29.17 o                         
  -9 -10   2        640.03        659.65        17.22 o                         
  -8 -10   2       1367.83       1338.37        26.86 o                         
  -7 -10   2        363.91        304.67         9.87 o                         
  -6 -10   2        323.54        323.22        15.67 o                         
  -5 -10   2        108.82        104.07         7.89 o                         
  -4 -10   2       1322.84       1268.75        24.53 o                         
  -3 -10   2        154.08        126.26         6.23 o                         
  -2 -10   2        115.37         91.50         5.98 o                         
  -1 -10   2        806.58        793.84        16.11 o                         
   0 -10   2       1200.41       1258.02        22.39 o                         
   1 -10   2         28.42         42.71         4.91 o                         
   2 -10   2        558.96        468.14        16.35 o                         
   3 -10   2         22.72         58.94         5.33 o                         
   4 -10   2        491.12        480.88        12.84 o                         
   5 -10   2        269.72        217.99         9.14 o                         
   6 -10   2         74.20         78.07         7.01 o                         
   7 -10   2         44.66         49.94         5.17 o                         
   8 -10   2          0.46          7.12         4.09 o                         
   9 -10   2        224.44        224.44        11.72 o                         
  10 -10   2        136.13        143.50        12.13 o                         
  11 -10   2         22.86         38.00        13.49 o                         
  12 -10   2         23.77         30.01         9.31 o                         
 -16  -9   2        150.77        159.32        18.71 o                         
 -15  -9   2         88.61        103.18        10.93 o                         
 -14  -9   2          0.04          6.06         3.63 o                         
 -13  -9   2         12.14         20.15         4.55 o                         
 -12  -9   2        182.58        201.39        10.62 o                         
 -11  -9   2       1780.17       1715.49        33.32 o                         
 -10  -9   2          0.54          4.59         3.13 o                         
  -9  -9   2         49.78         39.36         5.23 o                         
  -8  -9   2        167.55        193.28         8.88 o                         
  -7  -9   2         65.23         85.01         7.42 o                         
  -6  -9   2        126.40        130.83         6.69 o                         
  -5  -9   2        481.25        538.63        17.72 o                         
  -4  -9   2        696.43        738.08        16.40 o                         
  -3  -9   2       5749.47       5506.37        74.75 o                         
  -2  -9   2        894.54        977.89        23.88 o                         
  -1  -9   2        104.87        134.50         5.90 o                         
   0  -9   2         75.73         82.53         5.38 o                         
   1  -9   2         64.40         85.77         7.60 o                         
   2  -9   2        504.67        432.81        14.12 o                         
   3  -9   2       1657.62       1528.92        26.99 o                         
   4  -9   2         51.09         33.45         4.69 o                         
   5  -9   2        295.52        281.94         9.52 o                         
   6  -9   2        779.93        789.77        23.54 o                         
   7  -9   2         45.77         42.48         4.99 o                         
   8  -9   2          3.92         13.15         4.74 o                         
   9  -9   2         15.81         32.42         5.15 o                         
  10  -9   2        177.40        166.95        10.82 o                         
  11  -9   2         23.28         35.29         5.75 o                         
  12  -9   2         16.84         30.71        11.96 o                         
  13  -9   2         84.04        111.53        12.39 o                         
 -16  -8   2          0.65          3.99         6.78 o                         
 -15  -8   2        235.98        238.46        12.17 o                         
 -14  -8   2        347.40        362.91        13.63 o                         
 -13  -8   2        103.12        119.71         8.51 o                         
 -12  -8   2        132.07        137.82         8.80 o                         
 -11  -8   2         29.81         33.92         4.97 o                         
 -10  -8   2       1625.77       1546.31        37.79 o                         
  -9  -8   2        169.41        174.64         7.58 o                         
  -8  -8   2        127.77        107.38         6.43 o                         
  -7  -8   2        112.85         88.95         6.13 o                         
  -6  -8   2         10.83         20.71         3.34 o                         
  -5  -8   2        503.13        495.55        12.85 o                         
  -4  -8   2        744.44        829.95        17.31 o                         
  -3  -8   2         43.39         43.61         4.05 o                         
  -2  -8   2       1498.12       1415.40        23.19 o                         
  -1  -8   2          7.65         24.54         3.40 o                         
   0  -8   2       1941.26       2090.22        31.81 o                         
   1  -8   2        565.41        532.37        11.85 o                         
   2  -8   2        107.04        120.33         6.54 o                         
   3  -8   2        250.30        243.01         9.83 o                         
   4  -8   2        233.33        285.33         8.94 o                         
   5  -8   2         61.37         63.10         6.09 o                         
   6  -8   2        110.10        104.41         8.27 o                         
   7  -8   2        162.16        153.68         8.00 o                         
   8  -8   2         20.53         23.81         4.16 o                         
   9  -8   2          0.45          4.51         3.47 o                         
  10  -8   2          7.11          9.23         3.73 o                         
  11  -8   2        100.47         93.51        11.03 o                         
  12  -8   2         91.80         98.69         9.95 o                         
  13  -8   2         27.73         29.52         8.18 o                         
  14  -8   2         75.82        165.03        21.12 o                         
 -17  -7   2       1002.78        894.15        64.86 o                         
 -16  -7   2          5.46         -1.90         5.39 o                         
 -15  -7   2         35.81         35.02         8.08 o                         
 -14  -7   2        624.56        585.03        17.68 o                         
 -13  -7   2         50.40         43.24         5.46 o                         
 -12  -7   2         46.43         52.18         6.09 o                         
 -11  -7   2        458.23        443.76        13.55 o                         
 -10  -7   2         46.42         47.45         6.10 o                         
  -9  -7   2        468.03        449.82        11.97 o                         
  -8  -7   2         12.99         12.46         3.47 o                         
  -7  -7   2        336.47        301.67         9.89 o                         
  -6  -7   2       1258.17       1169.25        28.92 o                         
  -5  -7   2        738.48        843.50        17.09 o                         
  -4  -7   2          0.13         -2.10         2.10 o                         
  -3  -7   2       1577.70       1519.62        34.86 o                         
  -2  -7   2        557.64        555.80        19.67 o                         
  -1  -7   2       1347.87       1625.65        25.68 o                         
   0  -7   2        168.71        174.12         7.06 o                         
   1  -7   2         59.09         58.94         4.95 o                         
   2  -7   2        516.63        493.60        11.12 o                         
   3  -7   2        169.64        118.04         6.03 o                         
   4  -7   2         27.90         23.42         3.41 o                         
   5  -7   2        804.33        773.90        15.79 o                         
   6  -7   2        450.63        441.16        11.57 o                         
   7  -7   2        444.59        390.79        11.13 o                         
   8  -7   2       2050.38       1954.49        33.09 o                         
   9  -7   2        331.82        283.07        11.86 o                         
  10  -7   2        111.50        108.85         9.07 o                         
  11  -7   2         74.31         64.95         7.23 o                         
  12  -7   2        122.96        131.09        10.00 o                         
  13  -7   2         75.85        141.91        15.43 o                         
  15  -7   2        308.35        590.34        44.17 o                         
 -17  -6   2          5.84         22.19         9.48 o                         
 -16  -6   2         14.20         20.79         6.53 o                         
 -15  -6   2        119.21        129.40        10.99 o                         
 -14  -6   2         55.01         43.72         7.39 o                         
 -13  -6   2         78.18         88.26        11.01 o                         
 -12  -6   2        382.98        337.42        12.79 o                         
 -11  -6   2        484.34        437.62        14.70 o                         
 -10  -6   2        398.18        377.34        11.75 o                         
  -9  -6   2        219.01        208.32         8.42 o                         
  -8  -6   2        253.83        216.22         7.81 o                         
  -7  -6   2       1766.16       1716.45        27.54 o                         
  -6  -6   2        190.03        162.86         6.20 o                         
  -5  -6   2        360.14        455.85        10.42 o                         
  -4  -6   2        731.52        811.71        14.91 o                         
  -3  -6   2        185.31        243.65         9.58 o                         
  -2  -6   2       2959.04       3247.01        44.87 o                         
  -1  -6   2       2319.76       2425.50        34.70 o                         
   0  -6   2         43.18         60.86         4.48 o                         
   1  -6   2       6612.21       7069.18       106.36 o                         
   2  -6   2        255.02        298.06         8.10 o                         
   3  -6   2          0.19          0.73         2.11 o                         
   4  -6   2        281.15        343.85         9.10 o                         
   5  -6   2         55.17         88.60         5.21 o                         
   6  -6   2          0.62          2.13         2.59 o                         
   7  -6   2       1480.27       1399.64        24.72 o                         
   8  -6   2         31.37         49.75         4.92 o                         
   9  -6   2        271.36        218.39         8.75 o                         
  10  -6   2          8.72         10.36         3.82 o                         
  11  -6   2         75.25         66.95        12.11 o                         
  12  -6   2        410.41        438.04        25.69 o                         
  13  -6   2          2.51         14.39         5.46 o                         
  14  -6   2          2.83         15.00         5.87 o                         
  15  -6   2          7.40         41.16        17.02 o                         
 -17  -5   2        849.33        753.46        49.34 o                         
 -16  -5   2         65.57         65.51         9.32 o                         
 -15  -5   2          0.08         -4.09         4.65 o                         
 -14  -5   2        243.22        229.49        10.29 o                         
 -13  -5   2        358.74        350.87        12.70 o                         
 -12  -5   2         93.14        109.64         7.89 o                         
 -11  -5   2         18.94         16.69         4.17 o                         
 -10  -5   2         72.86         79.93         6.32 o                         
  -9  -5   2        304.66        295.19         9.61 o                         
  -8  -5   2        272.78        270.88         8.85 o                         
  -7  -5   2        241.92        177.14         8.40 o                         
  -6  -5   2         22.12         16.90         3.22 o                         
  -5  -5   2       1414.94       1472.96        23.14 o                         
  -4  -5   2        343.61        359.10         9.85 o                         
  -3  -5   2       5956.06       5922.42       139.32 o                         
  -2  -5   2        740.65        623.61        14.01 o                         
  -1  -5   2        281.41        327.61         7.58 o                         
   0  -5   2       3238.47       3487.45        67.78 o                         
   1  -5   2       4674.67       4611.94       100.13 o                         
   2  -5   2       3507.60       3403.90        76.54 o                         
   3  -5   2         72.83         63.60         4.17 o                         
   4  -5   2        486.52        499.08        11.82 o                         
   5  -5   2        229.72        202.53         7.35 o                         
   6  -5   2        121.38        133.15         5.74 o                         
   7  -5   2        136.55        156.19         6.61 o                         
   8  -5   2        907.94        833.00        17.24 o                         
   9  -5   2        191.56        157.73         7.54 o                         
  10  -5   2         29.96         31.18         4.79 o                         
  11  -5   2        180.23        158.91         9.39 o                         
  12  -5   2        263.43        242.04        11.63 o                         
  13  -5   2         22.21         38.22         6.58 o                         
  14  -5   2        305.28        269.44        23.01 o                         
  15  -5   2         61.74        164.61        39.76 o                         
  16  -5   2        197.63        279.67        29.52 o                         
 -17  -4   2          6.57         12.71         7.97 o                         
 -16  -4   2        156.62        158.25        16.38 o                         
 -15  -4   2        174.44        163.37         9.77 o                         
 -14  -4   2        201.06        238.90        17.74 o                         
 -13  -4   2        770.54        745.90        26.37 o                         
 -12  -4   2        256.51        237.60        10.57 o                         
 -11  -4   2         12.37         10.84         3.84 o                         
 -10  -4   2       6039.29       5754.91       141.25 o                         
  -9  -4   2        364.03        366.22        11.70 o                         
  -8  -4   2        528.80        518.81        16.19 o                         
  -7  -4   2       1781.43       1642.55        28.09 o                         
  -6  -4   2         80.80         72.99         4.74 o                         
  -5  -4   2        197.72        218.09         7.87 o                         
  -4  -4   2       1953.02       2132.60        37.36 o                         
  -3  -4   2       1199.24       1243.55        21.36 o                         
  -2  -4   2         11.33          4.74         1.92 o                         
  -1  -4   2       6654.17       6337.76        85.96 o                         
   0  -4   2       5168.65       5163.97        91.36 o                         
   1  -4   2       4091.24       3910.84        62.13 o                         
   2  -4   2       2610.37       2905.25        39.74 o                         
   3  -4   2        441.99        505.73        10.19 o                         
   4  -4   2        124.24        146.22         6.65 o                         
   5  -4   2          6.75          2.23         2.34 o                         
   6  -4   2        405.50        368.42         9.24 o                         
   7  -4   2        271.23        280.61        10.05 o                         
   8  -4   2         47.99         56.34         5.69 o                         
   9  -4   2        150.87        153.40         8.58 o                         
  10  -4   2        102.59         92.39         9.02 o                         
  11  -4   2        148.48        148.79         8.37 o                         
  12  -4   2         26.49         47.87         6.33 o                         
  13  -4   2        287.22        288.70        12.62 o                         
  14  -4   2         17.58         16.54         5.20 o                         
  15  -4   2        350.17        386.58        19.51 o                         
  16  -4   2        445.77        499.97        25.04 o                         
 -17  -3   2          0.18         18.10         9.27 o                         
 -16  -3   2         75.07         75.52        10.50 o                         
 -15  -3   2         17.60         32.22         5.26 o                         
 -14  -3   2        159.02        183.06        13.07 o                         
 -13  -3   2        607.87        521.15        17.02 o                         
 -12  -3   2        347.41        368.73        19.43 o                         
 -11  -3   2         13.17          7.98         3.16 o                         
 -10  -3   2       1259.19       1149.43        30.00 o                         
  -9  -3   2        321.37        312.27         8.96 o                         
  -8  -3   2         96.05         77.73         6.72 o                         
  -7  -3   2          0.17         -1.35         1.73 o                         
  -6  -3   2          4.60          2.16         2.10 o                         
  -5  -3   2          0.20          2.01         2.21 o                         
  -4  -3   2          2.93          2.11         2.21 o                         
  -3  -3   2       2682.13       2756.19        40.67 o                         
  -2  -3   2         14.54          5.54         1.82 o                         
  -1  -3   2       7102.29       7405.54       115.16 o                         
   0  -3   2       7036.26       7200.45       100.25 o                         
   1  -3   2       5237.09       5335.20        68.67 o                         
   2  -3   2       2201.04       2077.45        28.86 o                         
   3  -3   2       7706.45       7410.62        95.13 o                         
   4  -3   2        680.21        749.07        16.65 o                         
   5  -3   2       8207.68       8989.19       141.47 o                         
   6  -3   2        779.27        866.93        15.77 o                         
   7  -3   2        517.34        609.68        12.78 o                         
   8  -3   2        423.50        406.70        10.43 o                         
   9  -3   2          3.05          8.19         2.86 o                         
  10  -3   2        254.52        196.63         9.00 o                         
  11  -3   2         10.50          7.41         3.49 o                         
  12  -3   2         12.03         16.66         4.47 o                         
  13  -3   2        129.99        124.06         9.02 o                         
  14  -3   2         13.82          3.20         6.22 o                         
  15  -3   2        165.25        191.95        15.21 o                         
  16  -3   2        528.95        570.59        26.62 o                         
  17  -3   2         83.90        206.62        27.15 o                         
 -17  -2   2         13.24         25.21         8.62 o                         
 -16  -2   2        120.97        141.05        14.37 o                         
 -15  -2   2        169.83        205.53        10.78 o                         
 -14  -2   2        239.91        245.06        11.59 o                         
 -13  -2   2         66.67         73.84         9.98 o                         
 -12  -2   2        130.51        142.03        10.24 o                         
 -11  -2   2        146.49        153.08         7.79 o                         
 -10  -2   2        708.53        701.47        15.02 o                         
  -9  -2   2        791.14        693.33        14.39 o                         
  -8  -2   2       1854.38       1783.66        46.57 o                         
  -7  -2   2        230.58        190.23         6.08 o                         
  -6  -2   2        756.41        791.15        15.89 o                         
  -5  -2   2        424.02        453.99         9.14 o                         
  -4  -2   2        472.16        444.92         8.37 o                         
  -3  -2   2       1051.85       1033.11        17.24 o                         
  -2  -2   2        648.05        624.54         9.98 o                         
  -1  -2   2         30.60         46.48         2.84 o                         
   1  -2   2       1254.46       1186.93        16.86 o                         
   3  -2   2        783.31        893.73        13.91 o                         
   4  -2   2       3694.91       3861.45        51.48 o                         
   5  -2   2        155.35        208.45         6.15 o                         
   6  -2   2        946.87        838.43        15.22 o                         
   7  -2   2        264.27        262.34         7.52 o                         
   8  -2   2         64.72         83.13         4.86 o                         
   9  -2   2        275.49        318.88         9.86 o                         
  10  -2   2         20.60         26.39         3.83 o                         
  11  -2   2          1.01          4.24         3.10 o                         
  12  -2   2       1109.46        954.48        21.86 o                         
  13  -2   2        263.44        229.15        10.16 o                         
  14  -2   2         10.49          4.93         5.34 o                         
  15  -2   2         39.97         37.62         8.05 o                         
  16  -2   2          7.31         26.96        14.11 o                         
  17  -2   2          1.75         46.70        15.62 o                         
 -17  -1   2         91.31        149.52        23.70 o                         
 -16  -1   2          6.92          0.51         5.39 o                         
 -15  -1   2        204.61        200.36        13.06 o                         
 -14  -1   2        548.77        567.78        25.95 o                         
 -13  -1   2         30.78         34.66         6.48 o                         
 -12  -1   2          1.38          4.68         3.35 o                         
 -11  -1   2        102.23         99.15         8.19 o                         
 -10  -1   2       1073.06       1068.25        20.18 o                         
  -9  -1   2         64.67         49.89         4.47 o                         
  -8  -1   2        915.97        795.95        22.79 o                         
  -7  -1   2       1438.02       1482.31        23.55 o                         
  -6  -1   2        885.57        968.94        16.37 o                         
  -5  -1   2         55.40         63.94         3.84 o                         
  -4  -1   2       8892.89       8584.41       119.92 o                         
  -3  -1   2       8034.77       7804.90       108.61 o                         
  -2  -1   2       2240.02       2376.76        39.32 o                         
  -1  -1   2       1262.33       1216.92        16.68 o                         
   1  -1   2          4.45          4.96         1.06 o                         
   2  -1   2       1277.84       1205.43        16.83 o                         
   4  -1   2       1410.35       1427.91        20.88 o                         
   5  -1   2       2055.97       2036.87        29.11 o                         
   6  -1   2        736.40        926.25        15.93 o                         
   7  -1   2         18.26         46.77         3.81 o                         
   8  -1   2        455.70        544.30        12.85 o                         
   9  -1   2         14.10          7.79         3.16 o                         
  10  -1   2        250.75        254.21         8.61 o                         
  11  -1   2        271.55        249.64        10.30 o                         
  12  -1   2        239.51        151.59         8.95 o                         
  13  -1   2          0.32          6.37         3.23 o                         
  14  -1   2         90.32         76.43         8.01 o                         
  15  -1   2        152.21        151.46        15.48 o                         
  16  -1   2        118.68        146.28        25.95 o                         
  17  -1   2       1271.80       1257.43        44.02 o                         
 -17   0   2         67.41         52.36        13.14 o                         
 -16   0   2          3.67         13.14         6.03 o                         
 -15   0   2          3.38         12.10         6.15 o                         
 -14   0   2         38.97         55.03         6.46 o                         
 -13   0   2          4.16         17.26         5.19 o                         
 -12   0   2         86.12         88.09         8.92 o                         
 -11   0   2         23.06         15.84         3.81 o                         
 -10   0   2         22.67         14.18         3.33 o                         
  -9   0   2          1.83          5.93         2.61 o                         
  -8   0   2        883.90        811.59        23.22 o                         
  -7   0   2        276.11        318.44         8.27 o                         
  -6   0   2       1761.73       2077.35        30.54 o                         
  -5   0   2        258.13        377.38         8.44 o                         
  -4   0   2        595.60        703.73        11.77 o                         
  -3   0   2       4473.77       4699.55        60.60 o                         
  -2   0   2          3.63          3.32         1.16 o                         
  -1   0   2          4.63         10.56         1.81 o                         
   1   0   2        624.81        738.77        10.40 o                         
   2   0   2       5113.53       4880.02        76.59 o                         
   3   0   2       5396.85       5857.80        92.32 o                         
   4   0   2        119.96        136.09         3.94 o                         
   5   0   2       1976.84       2074.62        29.37 o                         
   6   0   2         16.19          3.33         2.33 o                         
   7   0   2       1180.00       1279.05        22.79 o                         
   8   0   2       1099.99       1088.55        24.81 o                         
   9   0   2        196.32        228.65         8.53 o                         
  10   0   2          3.76          3.70         2.50 o                         
  11   0   2        114.68        121.34         7.59 o                         
  12   0   2        734.54        610.27        16.81 o                         
  13   0   2        177.91        142.32         9.23 o                         
  14   0   2         94.13         91.97         8.55 o                         
  15   0   2        112.95        128.20        10.60 o                         
  16   0   2         37.24         40.25         6.58 o                         
  17   0   2          0.01         16.47         5.79 o                         
 -16   1   2         52.71         65.03         9.57 o                         
 -15   1   2         68.48         90.85        14.90 o                         
 -14   1   2        112.44        124.28         9.75 o                         
 -13   1   2          7.64          9.57         6.26 o                         
 -12   1   2        256.40        273.98        11.97 o                         
 -11   1   2         62.92         88.66         7.60 o                         
 -10   1   2         67.79         84.55         6.22 o                         
  -9   1   2          3.22          1.55         2.67 o                         
  -8   1   2        966.49        962.13        17.98 o                         
  -7   1   2        340.46        317.00         8.48 o                         
  -6   1   2       2160.06       2338.79        34.12 o                         
  -5   1   2       4581.03       4808.83        64.28 o                         
  -4   1   2      11854.80      11695.02       162.25 o                         
  -3   1   2        327.71        383.71         7.46 o                         
  -2   1   2       8926.60       8958.59       254.02 o                         
  -1   1   2        189.50        164.02         4.15 o                         
   1   1   2        362.98        458.58         7.79 o                         
   2   1   2       2487.58       2617.69        37.35 o                         
   4   1   2      11801.17      11883.27       368.64 o                         
   5   1   2        153.09        163.38         5.95 o                         
   6   1   2       2180.33       2319.28        46.40 o                         
   7   1   2        539.93        635.52        12.52 o                         
   8   1   2        302.02        324.86         8.64 o                         
   9   1   2        568.44        497.89        13.00 o                         
  10   1   2        484.04        461.33        12.63 o                         
  11   1   2        492.66        516.89        14.63 o                         
  12   1   2         55.79         44.72         6.37 o                         
  13   1   2         39.98         54.89         7.74 o                         
  14   1   2         10.50         13.99         7.80 o                         
  15   1   2        469.28        509.80        25.81 o                         
  16   1   2         79.25        127.59        12.81 o                         
  17   1   2         30.84         49.66         8.95 o                         
  18   1   2          3.69         33.53         6.94 o                         
 -16   2   2          1.61          7.70         6.90 o                         
 -15   2   2          0.00         22.69         5.56 o                         
 -14   2   2         96.90        135.89        10.60 o                         
 -13   2   2          0.07          7.41         3.80 o                         
 -12   2   2         84.15         93.12         9.99 o                         
 -11   2   2        132.38        102.99         7.47 o                         
 -10   2   2        106.50        111.85         7.97 o                         
  -9   2   2          4.38          2.19         2.73 o                         
  -8   2   2        407.60        361.97        11.15 o                         
  -7   2   2         41.36         48.51         4.83 o                         
  -6   2   2         37.64         43.31         3.80 o                         
  -5   2   2        661.33        851.59        16.64 o                         
  -4   2   2        866.53        801.48        13.96 o                         
  -3   2   2       2702.94       2755.12        46.69 o                         
  -2   2   2       1864.81       1808.95        39.89 o                         
  -1   2   2         73.60         79.28         3.02 o                         
   0   2   2          0.46          7.54         1.38 o                         
   1   2   2       3961.57       3741.00        47.86 o                         
   2   2   2       3192.74       3503.95        45.27 o                         
   3   2   2       5384.27       5425.72        76.19 o                         
   4   2   2       1689.70       1779.14        27.68 o                         
   5   2   2       1169.38       1115.87        29.40 o                         
   6   2   2       2024.98       2018.11        32.52 o                         
   7   2   2        817.89        726.23        15.36 o                         
   8   2   2       1107.90       1148.76        22.53 o                         
   9   2   2         27.73         20.07         3.55 o                         
  10   2   2        676.35        648.07        16.01 o                         
  11   2   2        738.49        696.05        17.45 o                         
  12   2   2         10.97          8.54         4.05 o                         
  13   2   2        446.61        389.87        14.68 o                         
  14   2   2          0.81          5.08         5.34 o                         
  15   2   2        133.97        145.17        10.62 o                         
  16   2   2        111.09        128.34        12.49 o                         
  17   2   2          1.08         17.94         5.17 o                         
  18   2   2          2.39         30.38         9.27 o                         
 -15   3   2        527.50        575.69        38.57 o                         
 -14   3   2         91.57         96.25         9.26 o                         
 -13   3   2         77.21         80.38         8.33 o                         
 -12   3   2        166.30        197.55        11.67 o                         
 -11   3   2        179.14        164.47         9.98 o                         
 -10   3   2        821.16        800.69        19.64 o                         
  -9   3   2         91.97         78.86         6.74 o                         
  -8   3   2          4.32          5.46         3.27 o                         
  -7   3   2          6.43         12.85         2.82 o                         
  -6   3   2         38.29         45.29         4.04 o                         
  -5   3   2       1435.67       1534.09        24.25 o                         
  -4   3   2        509.33        502.24        10.50 o                         
  -3   3   2        418.43        339.98         7.75 o                         
  -2   3   2       2322.50       2235.61        34.96 o                         
  -1   3   2          1.26          2.80         1.49 o                         
   0   3   2       4790.86       4658.99        59.82 o                         
   2   3   2       5763.20       5642.88        71.93 o                         
   3   3   2        578.67        588.67         9.94 o                         
   4   3   2       5962.14       5868.28       108.33 o                         
   5   3   2         51.85         34.62         3.20 o                         
   6   3   2       1900.87       1925.89        28.54 o                         
   7   3   2        409.17        503.33        10.95 o                         
   8   3   2       1760.01       1895.68        32.74 o                         
   9   3   2        289.21        277.34        15.19 o                         
  10   3   2        864.90        879.03        19.57 o                         
  11   3   2         40.45         43.95         5.39 o                         
  12   3   2        268.91        249.82        12.63 o                         
  13   3   2         78.16         91.25         8.60 o                         
  14   3   2         18.05         31.59         7.84 o                         
  15   3   2        933.55        939.38        37.69 o                         
  16   3   2         72.56         86.10        13.10 o                         
  17   3   2         34.66         61.84        13.36 o                         
  18   3   2         14.92         23.34         9.48 o                         
 -15   4   2         51.48         75.92        21.01 o                         
 -14   4   2         51.82         63.33         9.02 o                         
 -13   4   2        145.60        165.92        10.96 o                         
 -12   4   2         71.34         61.67         7.56 o                         
 -11   4   2        588.69        531.62        17.90 o                         
 -10   4   2         56.93         72.24         7.90 o                         
  -9   4   2        311.31        253.60        12.77 o                         
  -8   4   2        413.81        379.19        11.97 o                         
  -7   4   2          2.01          0.25         2.47 o                         
  -6   4   2         44.95         47.62         5.17 o                         
  -5   4   2         49.80         49.49         4.49 o                         
  -4   4   2        201.89        202.10         6.78 o                         
  -3   4   2         64.96         69.89         5.59 o                         
  -2   4   2        621.72        596.51        11.11 o                         
  -1   4   2        326.97        296.59         6.58 o                         
   0   4   2       7131.74       7130.77        90.85 o                         
   1   4   2       8131.54       8439.05       132.00 o                         
   2   4   2       1924.71       1864.27        25.60 o                         
   3   4   2        349.57        322.78         6.65 o                         
   4   4   2       3588.67       3657.23        48.87 o                         
   5   4   2       1373.45       1451.91        34.50 o                         
   6   4   2       8053.53       8065.29       131.50 o                         
   7   4   2         47.19         65.98         5.69 o                         
   8   4   2        450.20        393.43        10.80 o                         
   9   4   2          0.98          3.04         2.10 o                         
  10   4   2       3106.50       3132.63        46.67 o                         
  11   4   2       2360.23       2300.87        37.04 o                         
  12   4   2        471.70        440.95        13.63 o                         
  13   4   2         27.28         36.63         5.77 o                         
  14   4   2          1.30         12.66         4.48 o                         
  15   4   2         43.32         70.61         8.01 o                         
  16   4   2          5.81         32.45         7.41 o                         
  17   4   2         21.89         24.22         9.47 o                         
  18   4   2          0.57         23.42        15.95 o                         
 -15   5   2         53.56         73.69        16.16 o                         
 -14   5   2          1.08         23.93         5.73 o                         
 -13   5   2        176.18        189.82        19.96 o                         
 -12   5   2         78.33         80.37         8.42 o                         
 -11   5   2         28.56         19.05         5.63 o                         
 -10   5   2          9.80          5.41         3.75 o                         
  -9   5   2         19.85         23.82         5.04 o                         
  -8   5   2        254.13        247.39         9.19 o                         
  -7   5   2        792.75        715.77        15.76 o                         
  -6   5   2         33.73         27.41         3.79 o                         
  -5   5   2         95.18         93.77         5.57 o                         
  -4   5   2        323.87        269.02         9.83 o                         
  -3   5   2       1000.56        899.53        19.51 o                         
  -2   5   2        619.25        637.56        12.31 o                         
  -1   5   2        755.65        777.56        13.44 o                         
   0   5   2        100.46         93.75         3.50 o                         
   1   5   2        819.00        933.10        19.41 o                         
   2   5   2        716.61        808.17        17.46 o                         
   3   5   2         32.91         41.03         2.49 o                         
   4   5   2        349.99        294.52         7.05 o                         
   5   5   2        606.66        774.26        15.49 o                         
   6   5   2         22.55         18.09         4.07 o                         
   7   5   2        323.11        326.93        11.17 o                         
   8   5   2        510.92        525.50        12.01 o                         
   9   5   2        995.12       1025.24        19.34 o                         
  10   5   2       1539.18       1455.44        25.67 o                         
  11   5   2          0.42          3.38         2.97 o                         
  12   5   2        229.68        216.91         9.46 o                         
  13   5   2          0.08          0.10         3.25 o                         
  14   5   2          6.17         11.90         6.19 o                         
  15   5   2         39.28         46.76         7.02 o                         
  16   5   2        133.35        148.03        14.97 o                         
  17   5   2          0.59         17.01         5.81 o                         
  18   5   2        151.42        220.38        30.06 o                         
 -14   6   2         12.37         26.07        10.13 o                         
 -13   6   2          8.02         27.84         9.59 o                         
 -12   6   2          9.03         20.04         5.87 o                         
 -11   6   2        274.40        303.31        16.87 o                         
 -10   6   2          0.01          4.25         3.17 o                         
  -9   6   2        253.45        236.47        12.98 o                         
  -8   6   2        690.31        628.02        15.45 o                         
  -7   6   2        455.08        454.38        12.46 o                         
  -6   6   2         27.48         34.93         4.48 o                         
  -5   6   2        108.83         96.58         6.67 o                         
  -4   6   2         27.82         38.96         3.94 o                         
  -3   6   2       1311.69       1440.51        23.46 o                         
  -2   6   2       2004.28       2231.60        32.80 o                         
  -1   6   2         12.16         26.82         3.12 o                         
   0   6   2       1665.64       1737.27        27.97 o                         
   1   6   2        319.37        389.75        11.74 o                         
   2   6   2       3240.60       3488.75        59.40 o                         
   3   6   2       8800.62       9408.41       125.33 o                         
   4   6   2       8403.58       9436.70       159.28 o                         
   5   6   2      13235.12      14117.22       219.40 o                         
   6   6   2       1013.08       1009.15        22.49 o                         
   7   6   2        943.45       1061.14        23.35 o                         
   8   6   2         49.26         91.16         6.45 o                         
   9   6   2          0.75          5.44         2.65 o                         
  10   6   2         31.58         42.51         5.00 o                         
  11   6   2       1847.58       1742.06        33.09 o                         
  12   6   2        172.62        183.79         8.73 o                         
  13   6   2        512.95        517.73        19.88 o                         
  14   6   2         25.12         32.96         6.29 o                         
  15   6   2         14.87         33.30         5.72 o                         
  16   6   2         29.25         37.16         9.67 o                         
  17   6   2        319.08        283.49        16.93 o                         
  18   6   2          4.42         12.26        27.15 o                         
 -13   7   2        350.01        351.04        24.87 o                         
 -12   7   2        191.06        196.92        13.86 o                         
 -11   7   2         39.77         35.22         6.99 o                         
 -10   7   2          5.72          7.01         6.22 o                         
  -9   7   2         21.91         28.72         6.11 o                         
  -8   7   2        287.86        252.84        12.14 o                         
  -7   7   2       4474.56       4203.92        61.49 o                         
  -6   7   2        115.36        126.22         8.14 o                         
  -5   7   2        659.45        650.80        14.74 o                         
  -4   7   2         96.72         74.32         5.28 o                         
  -3   7   2        135.65        124.33         5.69 o                         
  -2   7   2        135.95        149.40         5.83 o                         
  -1   7   2       2564.52       2701.01        38.61 o                         
   0   7   2        843.66       1004.84        16.73 o                         
   1   7   2        185.60        202.30         9.09 o                         
   2   7   2       3056.03       3256.88        56.92 o                         
   3   7   2        257.99        225.72         9.43 o                         
   4   7   2        500.37        424.07        10.53 o                         
   5   7   2        101.70         68.29         5.02 o                         
   6   7   2       3770.61       3932.33        60.12 o                         
   7   7   2       1871.63       1904.86        36.92 o                         
   8   7   2        142.06        127.38         7.32 o                         
   9   7   2        731.38        742.21        17.51 o                         
  10   7   2        629.69        612.95        15.93 o                         
  11   7   2          0.43          2.90         3.01 o                         
  12   7   2         56.54         61.94         6.25 o                         
  13   7   2         24.00         33.95         7.61 o                         
  14   7   2         26.29         28.59         6.13 o                         
  15   7   2         54.26         78.93         8.88 o                         
  16   7   2        181.91        199.20        18.88 o                         
  17   7   2          1.19         10.36         5.70 o                         
  18   7   2        161.75        162.73        19.12 o                         
 -13   8   2         69.58        124.04        21.61 o                         
 -12   8   2          0.38         18.35         5.42 o                         
 -11   8   2         82.33         91.44        13.86 o                         
 -10   8   2        275.82        282.70        20.61 o                         
  -9   8   2          9.71          4.91         8.85 o                         
  -8   8   2        494.73        437.84        14.91 o                         
  -7   8   2        228.76        252.37        11.41 o                         
  -6   8   2         36.15         52.78         5.41 o                         
  -5   8   2        649.48        632.74        14.94 o                         
  -4   8   2          0.26         -1.57         2.43 o                         
  -3   8   2        438.63        463.02        11.46 o                         
  -2   8   2        465.19        463.98        10.99 o                         
  -1   8   2        134.09        138.55         5.43 o                         
   0   8   2         30.35         19.83         2.48 o                         
   1   8   2        252.51        241.08         6.70 o                         
   2   8   2       2431.15       2695.42        49.49 o                         
   3   8   2        659.25        814.14        20.08 o                         
   4   8   2       1464.98       1487.08        23.14 o                         
   5   8   2         22.54         15.48         2.93 o                         
   6   8   2         67.13         89.96         5.87 o                         
   7   8   2        113.83         80.60         7.67 o                         
   8   8   2         88.60         65.89         6.51 o                         
   9   8   2         83.13         65.64         6.10 o                         
  10   8   2         69.07         77.15         6.31 o                         
  11   8   2          4.06         10.74         3.44 o                         
  12   8   2        240.94        229.14        10.60 o                         
  13   8   2         49.29         52.63         7.44 o                         
  14   8   2        233.81        239.93        12.60 o                         
  15   8   2         22.74         34.19         6.63 o                         
  16   8   2          0.24         -2.50         4.94 o                         
  17   8   2          4.00          7.30        10.91 o                         
  18   8   2         68.88         94.76        14.09 o                         
 -13   9   2        126.07        260.92        26.29 o                         
 -12   9   2         10.32         46.14         8.20 o                         
 -11   9   2          1.09          6.35         8.92 o                         
 -10   9   2         53.77         53.32         9.10 o                         
  -9   9   2         15.71          9.74         5.75 o                         
  -8   9   2        203.04        189.13        16.35 o                         
  -7   9   2          1.37          6.33         3.63 o                         
  -6   9   2        359.47        354.00        11.42 o                         
  -5   9   2         27.27         22.59         4.40 o                         
  -4   9   2        367.06        348.21        11.48 o                         
  -3   9   2        708.40        754.95        20.72 o                         
  -2   9   2        133.07        182.07         7.00 o                         
  -1   9   2       1633.52       1669.11        26.80 o                         
   0   9   2        219.73        225.00         6.98 o                         
   1   9   2       1142.71       1167.43        26.62 o                         
   2   9   2        534.86        530.77        16.00 o                         
   3   9   2          8.50          6.38         3.68 o                         
   4   9   2        506.94        526.15        11.70 o                         
   5   9   2       1173.14       1160.25        22.42 o                         
   6   9   2        228.71        238.39         8.56 o                         
   7   9   2        224.59        204.36         8.34 o                         
   8   9   2         49.74         70.53         6.82 o                         
   9   9   2        162.18        134.79        13.39 o                         
  10   9   2       1109.96       1125.64        22.34 o                         
  11   9   2         55.31         89.62        15.03 o                         
  12   9   2         73.64         76.14         7.46 o                         
  13   9   2        257.15        263.00        14.04 o                         
  14   9   2         53.62         55.66        10.50 o                         
  15   9   2        484.99        576.57        30.01 o                         
  16   9   2          7.89         19.09         6.81 o                         
  17   9   2         42.64         36.90        18.85 o                         
  18   9   2        108.03         95.70        13.59 o                         
 -12  10   2         28.62         44.64         7.91 o                         
 -11  10   2          8.06         24.74         8.75 o                         
 -10  10   2        329.39        280.37        17.15 o                         
  -9  10   2         13.31         20.36         9.42 o                         
  -8  10   2        417.35        398.83        20.52 o                         
  -7  10   2         24.91         26.65         8.07 o                         
  -6  10   2        472.89        433.89        13.94 o                         
  -5  10   2        299.83        308.04        12.01 o                         
  -4  10   2        335.91        322.18        12.78 o                         
  -3  10   2          5.32          5.53         4.74 o                         
  -2  10   2        307.97        354.21        10.08 o                         
  -1  10   2         37.73         62.75         4.52 o                         
   0  10   2         12.75         28.81         2.98 o                         
   1  10   2       1824.14       1682.34        35.83 o                         
   2  10   2          0.85          4.88         3.94 o                         
   3  10   2       3534.85       3324.67        61.09 o                         
   4  10   2        872.01        837.76        22.17 o                         
   5  10   2        342.66        326.58         8.07 o                         
   6  10   2         23.91         32.38         4.34 o                         
   7  10   2         27.79         37.37         4.98 o                         
   8  10   2         10.45         16.42         9.59 o                         
   9  10   2        685.94        566.99        19.66 o                         
  10  10   2         66.11         74.11         9.33 o                         
  11  10   2        159.63        172.00         9.58 o                         
  12  10   2          0.05          9.53         4.07 o                         
  13  10   2        347.57        328.43        15.51 o                         
  14  10   2        142.22        176.53        16.12 o                         
  15  10   2          1.31          1.99         7.68 o                         
  16  10   2         81.70         96.77        13.97 o                         
  17  10   2          0.26         -2.38         6.25 o                         
  18  10   2         10.02         -5.17        12.07 o                         
 -11  11   2          6.51         30.73        14.71 o                         
 -10  11   2        317.80        338.21        23.37 o                         
  -9  11   2        365.39        356.33        18.82 o                         
  -8  11   2        196.03        239.59        15.40 o                         
  -7  11   2         28.68         41.32         6.49 o                         
  -6  11   2        214.53        232.43        14.46 o                         
  -5  11   2        167.34        182.61        12.21 o                         
  -4  11   2         17.61          5.48         3.07 o                         
  -3  11   2         69.64         69.24         6.44 o                         
  -2  11   2        281.45        295.53         9.43 o                         
  -1  11   2         77.20         94.95         9.68 o                         
   0  11   2        550.79        505.41        12.95 o                         
   1  11   2          4.97          9.41         5.98 o                         
   2  11   2        466.65        495.11        20.13 o                         
   3  11   2         38.29         61.71        11.35 o                         
   4  11   2       2657.98       2656.17        53.23 o                         
   5  11   2       1893.24       1743.32        39.06 o                         
   6  11   2        330.68        316.22         9.05 o                         
   7  11   2         10.88          6.77         2.90 o                         
   8  11   2        434.76        464.30        13.75 o                         
   9  11   2          0.04          1.41         3.36 o                         
  10  11   2        584.85        518.69        15.28 o                         
  11  11   2        151.89        141.81         9.25 o                         
  12  11   2        115.79        125.55         9.67 o                         
  13  11   2          0.11          2.91         8.19 o                         
  14  11   2         29.54         42.86        11.98 o                         
  15  11   2        213.53        224.18        16.89 o                         
  16  11   2        104.90        136.78        14.26 o                         
  17  11   2        135.31        148.67        17.63 o                         
 -10  12   2         86.11         76.39        13.07 o                         
  -9  12   2        220.74        257.08        23.42 o                         
  -8  12   2        101.82        124.32        19.40 o                         
  -7  12   2         17.28         37.86         7.84 o                         
  -6  12   2         70.88        125.48        10.23 o                         
  -5  12   2          0.21         -0.27         3.82 o                         
  -4  12   2         61.12         59.81         7.43 o                         
  -3  12   2          0.56          4.08         3.11 o                         
  -2  12   2        125.23         91.04         6.35 o                         
  -1  12   2          7.49         15.25         2.97 o                         
   0  12   2        984.54        938.09        19.07 o                         
   1  12   2        420.95        354.81        14.83 o                         
   2  12   2        133.42        159.89        11.13 o                         
   3  12   2       1474.71       1567.95        35.93 o                         
   4  12   2       7323.36       6898.62       117.96 o                         
   5  12   2          0.61          4.14         4.90 o                         
   6  12   2        724.22        698.91        14.74 o                         
   7  12   2        151.15        134.40         7.90 o                         
   8  12   2        105.69        109.08         7.45 o                         
   9  12   2        220.48        223.44        11.61 o                         
  10  12   2        827.19        640.74        21.48 o                         
  11  12   2         16.04         17.69         5.15 o                         
  12  12   2         19.67         24.46         5.75 o                         
  13  12   2         60.09         99.99        10.38 o                         
  14  12   2         32.33         29.88         7.75 o                         
  15  12   2         48.39         35.45         9.41 o                         
  16  12   2         51.36         54.69        11.79 o                         
  17  12   2         14.09         -3.21        11.42 o                         
  -9  13   2          7.25         38.95        21.93 o                         
  -8  13   2          3.73         18.41        14.85 o                         
  -7  13   2         56.68         70.50        10.50 o                         
  -6  13   2         62.57         58.78        11.23 o                         
  -5  13   2         19.81         27.99         6.97 o                         
  -4  13   2        365.16        355.95        14.10 o                         
  -3  13   2        140.00        132.04        12.25 o                         
  -2  13   2         31.14         42.13         5.00 o                         
  -1  13   2          1.06          6.32         5.88 o                         
   0  13   2        286.66        257.58         7.41 o                         
   1  13   2         29.49         26.04        10.04 o                         
   2  13   2        848.24        873.49        36.73 o                         
   3  13   2         57.75         51.24        12.71 o                         
   4  13   2        524.60        492.22        26.19 o                         
   5  13   2        483.04        414.27        36.63 o                         
   6  13   2        383.46        419.18        25.31 o                         
   7  13   2         45.94         51.38         4.85 o                         
   8  13   2         58.06         72.34         6.74 o                         
   9  13   2          9.39         12.87         5.04 o                         
  10  13   2        128.59        123.48         9.06 o                         
  11  13   2        211.83        197.99        11.01 o                         
  12  13   2          0.57         10.41         4.35 o                         
  13  13   2        368.01        405.15        16.68 o                         
  14  13   2         67.65         66.34        12.87 o                         
  15  13   2        100.82        138.90        14.27 o                         
  16  13   2         41.12         60.85        12.93 o                         
  17  13   2        138.38        156.43        23.27 o                         
  -8  14   2          1.78         -9.70         9.70 o                         
  -7  14   2          1.92         16.83         5.82 o                         
  -6  14   2         92.50        110.04        15.22 o                         
  -5  14   2          1.17          7.02         5.69 o                         
  -4  14   2        191.80        198.72        11.33 o                         
  -3  14   2         84.08         99.20         7.71 o                         
  -2  14   2         80.92         61.80         7.29 o                         
  -1  14   2          7.50          7.87         2.43 o                         
   0  14   2          1.74         -6.06         9.70 o                         
   1  14   2        310.37        262.08        24.03 o                         
   2  14   2          1.37          5.90        10.99 o                         
   3  14   2        430.69        345.42        44.92 o                         
   4  14   2        141.46        125.56        16.81 o                         
   5  14   2         44.30         43.75        10.79 o                         
   6  14   2          0.08         10.47         7.68 o                         
   7  14   2         37.76         48.25        11.65 o                         
   8  14   2         41.76         54.17         4.99 o                         
   9  14   2        246.15        310.84        12.50 o                         
  10  14   2        160.13        142.18         9.56 o                         
  11  14   2          0.36          9.39         3.90 o                         
  12  14   2          3.48          0.17         4.91 o                         
  13  14   2        199.50        209.10        12.32 o                         
  14  14   2        146.50        178.72        15.86 o                         
  15  14   2        370.03        341.74        27.72 o                         
  16  14   2         15.27         26.70         9.20 o                         
  -7  15   2          8.26          6.29         8.08 o                         
  -6  15   2         10.32         47.82        10.70 o                         
  -5  15   2          3.86         11.65         5.68 o                         
  -4  15   2        306.37        321.29        13.22 o                         
  -3  15   2        522.52        540.01        16.67 o                         
  -2  15   2         51.77         38.30         4.56 o                         
  -1  15   2        191.54        170.22        16.73 o                         
   0  15   2        402.97        349.40        23.84 o                         
   1  15   2        179.42        208.60        20.19 o                         
   2  15   2         16.76         16.98         8.77 o                         
   3  15   2          6.51         22.20         9.68 o                         
   4  15   2         17.62         12.52         8.94 o                         
   5  15   2        138.98        126.22        17.42 o                         
   6  15   2        101.18         89.53        14.85 o                         
   7  15   2         94.57        123.51        17.27 o                         
   8  15   2        112.29        129.70        26.93 o                         
   9  15   2          4.27          6.38         3.08 o                         
  10  15   2        216.69        227.81        15.06 o                         
  11  15   2         67.42         78.60         7.74 o                         
  12  15   2         37.81         50.75         9.95 o                         
  13  15   2         18.17         34.16         7.89 o                         
  14  15   2        243.08        230.76        28.87 o                         
  15  15   2        324.00        327.08        46.32 o                         
  -6  16   2          3.34         -7.33         7.76 o                         
  -5  16   2         11.00         -6.65        11.53 o                         
  -4  16   2         27.97         57.96        12.94 o                         
  -3  16   2          2.65         17.49         8.28 o                         
  -2  16   2        352.83        362.38        24.99 o                         
  -1  16   2         57.38         82.50        17.23 o                         
   0  16   2        120.60        151.44        19.48 o                         
   1  16   2         42.90         47.63        11.60 o                         
   2  16   2        178.82        233.18        19.81 o                         
   3  16   2         16.16         21.12         9.31 o                         
   4  16   2          6.11         12.19         7.03 o                         
   5  16   2          3.02         -0.99         6.47 o                         
   6  16   2        252.13        258.53        21.23 o                         
   7  16   2         91.44        120.95        17.25 o                         
   8  16   2         33.72         37.49        18.96 o                         
   9  16   2          0.07         -2.59        14.01 o                         
  10  16   2         56.32         59.05        11.84 o                         
  11  16   2         19.13         18.59        11.53 o                         
  12  16   2         47.12         54.82         8.68 o                         
  13  16   2        226.89        261.87        18.27 o                         
  14  16   2        407.14        437.87        29.85 o                         
  15  16   2          7.96          8.62        12.28 o                         
  -4  17   2         92.86         64.64        17.88 o                         
  -3  17   2        203.49        186.58        29.95 o                         
  -2  17   2        513.71        546.39        41.59 o                         
  -1  17   2        298.46        329.85        29.46 o                         
   0  17   2          9.18         26.19        28.01 o                         
   1  17   2          2.79         15.51         7.47 o                         
   2  17   2        149.46        207.24        31.78 o                         
   3  17   2          2.21         -0.43         9.05 o                         
   4  17   2        152.27        192.02        35.34 o                         
   5  17   2         58.90         64.80        13.45 o                         
   6  17   2          1.67         -4.42         7.87 o                         
   7  17   2        157.73        212.39        23.50 o                         
   8  17   2        291.69        272.99        39.65 o                         
   9  17   2         31.42         95.24        24.56 o                         
  10  17   2          5.97         14.44        18.75 o                         
  11  17   2          1.08         15.30        23.27 o                         
  12  17   2         74.17         91.36        24.56 o                         
  13  17   2        139.54        147.37        26.72 o                         
  14  17   2          7.63         28.87        16.16 o                         
  -2  18   2        391.70        335.24        39.00 o                         
  -1  18   2        496.68        345.15        32.75 o                         
   0  18   2         25.24         41.80        16.59 o                         
   1  18   2         48.58         79.51        17.45 o                         
   2  18   2        124.00        157.63        40.51 o                         
   3  18   2          0.45         12.66        10.13 o                         
   4  18   2          3.35         13.93         8.13 o                         
   5  18   2         23.45         27.33         9.77 o                         
   6  18   2        100.83         99.01        15.47 o                         
   7  18   2         88.80        124.89        20.35 o                         
   8  18   2         70.21         98.26        23.92 o                         
   9  18   2         45.06         45.03        18.53 o                         
  10  18   2          0.93          9.70        14.44 o                         
  11  18   2          5.30          7.54        13.58 o                         
  12  18   2         94.42        122.59        26.72 o                         
   0 -19   3          2.39        -11.42        13.79 o                         
 -10 -18   3         25.64         52.79        16.38 o                         
  -9 -18   3         31.93         37.28        14.22 o                         
  -8 -18   3        237.93        278.81        31.68 o                         
  -7 -18   3        186.92        171.71        29.09 o                         
  -6 -18   3        420.75        428.76        39.86 o                         
  -5 -18   3         31.21         48.48        18.75 o                         
  -4 -18   3         64.65        131.20        27.80 o                         
  -3 -18   3        121.84        184.86        32.97 o                         
  -2 -18   3         18.82         40.51        17.02 o                         
  -1 -18   3         73.65         91.36        21.33 o                         
   0 -18   3          0.75         11.64        10.13 o                         
   1 -18   3        195.48        205.98        29.09 o                         
   2 -18   3          0.55         14.22         8.83 o                         
   3 -18   3        863.81        659.08        44.82 o                         
 -12 -17   3         28.15         65.06        13.58 o                         
 -11 -17   3          1.77         27.37         7.66 o                         
 -10 -17   3         70.68         59.97        10.45 o                         
  -9 -17   3         99.62        154.18        14.33 o                         
  -8 -17   3          0.06          3.10         4.57 o                         
  -7 -17   3        122.80        117.29        14.50 o                         
  -6 -17   3         30.88         32.87        11.64 o                         
  -5 -17   3         27.95         29.42         7.57 o                         
  -4 -17   3        160.58        209.88        13.91 o                         
  -3 -17   3         92.94         94.13        12.70 o                         
  -2 -17   3         49.61         78.88        11.95 o                         
  -1 -17   3          2.98         11.83         6.30 o                         
   0 -17   3        100.92         99.86         9.29 o                         
   1 -17   3         23.77         31.41         6.46 o                         
   2 -17   3          8.06         20.37         6.24 o                         
   3 -17   3        838.99        765.13        48.15 o                         
   4 -17   3        131.72        135.09        15.03 o                         
   5 -17   3         90.65         84.04        16.81 o                         
 -13 -16   3          0.63         19.02        12.17 o                         
 -12 -16   3          0.09          5.76         6.46 o                         
 -11 -16   3         49.65         48.24         8.84 o                         
 -10 -16   3         51.01         44.88         7.25 o                         
  -9 -16   3        164.79        202.96        13.75 o                         
  -8 -16   3          0.78          7.30         5.10 o                         
  -7 -16   3         12.05         20.22         4.59 o                         
  -6 -16   3        379.53        341.27        20.26 o                         
  -5 -16   3         31.46         34.96         5.59 o                         
  -4 -16   3        175.36        136.77        14.01 o                         
  -3 -16   3          3.79         11.99         4.42 o                         
  -2 -16   3        290.27        306.39        11.93 o                         
  -1 -16   3         50.43         56.53         6.24 o                         
   0 -16   3        513.31        520.98        20.61 o                         
   1 -16   3         14.13         25.63         4.56 o                         
   2 -16   3         77.39         76.46         7.46 o                         
   3 -16   3         34.63         68.16         8.79 o                         
   4 -16   3          4.44         26.97        10.56 o                         
   5 -16   3         77.14         46.79         8.83 o                         
   6 -16   3         16.13          7.67         7.69 o                         
   7 -16   3         48.33         19.63         8.39 o                         
 -14 -15   3         90.79         97.87        20.78 o                         
 -13 -15   3         96.75         93.57        11.74 o                         
 -12 -15   3          0.78          1.88         8.94 o                         
 -11 -15   3          4.17         16.83         8.22 o                         
 -10 -15   3         41.40         55.32         9.71 o                         
  -9 -15   3         69.79         71.47         9.61 o                         
  -8 -15   3          7.46         15.45         4.04 o                         
  -7 -15   3        234.01        238.86        11.81 o                         
  -6 -15   3        245.88        196.22        11.15 o                         
  -5 -15   3         70.00        102.34         8.33 o                         
  -4 -15   3         22.05         24.31         7.88 o                         
  -3 -15   3          5.12          6.48         6.76 o                         
  -2 -15   3          3.39          9.17         4.23 o                         
  -1 -15   3        391.49        382.84        13.81 o                         
   0 -15   3        135.27        159.88        13.09 o                         
   1 -15   3        244.19        273.22        14.48 o                         
   2 -15   3         10.24         14.07         4.04 o                         
   3 -15   3         74.35        112.83         9.13 o                         
   4 -15   3         66.05         73.51         9.80 o                         
   5 -15   3        100.23        111.57        12.36 o                         
   6 -15   3        216.39        203.75        15.77 o                         
   7 -15   3          4.33         37.19         8.64 o                         
   8 -15   3          0.88         -6.43        16.05 o                         
 -15 -14   3         12.50         30.38        10.56 o                         
 -14 -14   3        164.09        220.08        16.22 o                         
 -13 -14   3         47.17         80.12        11.84 o                         
 -12 -14   3        155.07        180.84        14.91 o                         
 -11 -14   3        196.02        215.62        14.12 o                         
 -10 -14   3          0.71          9.37         4.32 o                         
  -9 -14   3          1.45          8.42         4.16 o                         
  -8 -14   3          0.02          8.07         5.35 o                         
  -7 -14   3        448.17        414.39        21.37 o                         
  -6 -14   3        643.76        624.34        20.92 o                         
  -5 -14   3       2137.40       1957.44        45.63 o                         
  -4 -14   3         99.66         94.63         8.04 o                         
  -3 -14   3         25.02         34.68         5.43 o                         
  -2 -14   3        178.73        140.00         8.60 o                         
  -1 -14   3         45.24         60.87         6.45 o                         
   0 -14   3        144.53        165.72        12.45 o                         
   1 -14   3       2136.20       1940.92        40.84 o                         
   2 -14   3         89.14        112.04        11.24 o                         
   3 -14   3        123.77        110.89         9.16 o                         
   4 -14   3          9.21         21.25         6.72 o                         
   5 -14   3       1049.16        985.01        32.99 o                         
   6 -14   3        154.40        130.90        22.73 o                         
   7 -14   3         22.32         12.73        11.22 o                         
   8 -14   3         35.15         33.85         8.99 o                         
   9 -14   3         80.70        101.89        14.12 o                         
 -15 -13   3        556.26        593.79        40.94 o                         
 -14 -13   3         60.62         82.54        11.03 o                         
 -13 -13   3        130.18        138.21        12.32 o                         
 -12 -13   3         16.12         25.95         5.26 o                         
 -11 -13   3         70.67         63.11         7.63 o                         
 -10 -13   3        307.35        301.84        13.83 o                         
  -9 -13   3         30.18         29.74         5.50 o                         
  -8 -13   3        130.67        150.22         9.15 o                         
  -7 -13   3          6.78          3.92         2.90 o                         
  -6 -13   3         48.40         54.23         5.98 o                         
  -5 -13   3        123.59        149.38         9.32 o                         
  -4 -13   3        495.73        512.01        21.04 o                         
  -3 -13   3        594.81        600.05        20.13 o                         
  -2 -13   3          8.05          7.46         3.31 o                         
  -1 -13   3          5.13          3.32         3.02 o                         
   0 -13   3        518.39        516.18        14.58 o                         
   1 -13   3        395.77        380.90        12.55 o                         
   2 -13   3         85.30         63.01         7.22 o                         
   3 -13   3         34.05         22.52         4.72 o                         
   4 -13   3        269.61        289.84        11.19 o                         
   5 -13   3         88.31         74.46         8.97 o                         
   6 -13   3        116.36        157.50        16.17 o                         
   7 -13   3        282.54        282.42        16.20 o                         
   8 -13   3        123.85        168.67        19.80 o                         
   9 -13   3          0.32         11.11         6.26 o                         
  10 -13   3          0.11         -7.06         7.06 o                         
 -15 -12   3         30.11         52.58        13.79 o                         
 -14 -12   3          4.44          2.40         4.68 o                         
 -13 -12   3         65.57         66.06        12.12 o                         
 -12 -12   3        164.67        175.34        13.90 o                         
 -11 -12   3        757.50        766.55        26.18 o                         
 -10 -12   3          2.84          5.40         3.95 o                         
  -9 -12   3          7.26          5.35         3.65 o                         
  -8 -12   3          4.16         10.98         4.20 o                         
  -7 -12   3         75.28         74.63         7.65 o                         
  -6 -12   3        442.26        430.92        13.67 o                         
  -5 -12   3        642.34        619.29        18.06 o                         
  -4 -12   3         62.54         64.77         6.11 o                         
  -3 -12   3       2110.04       1889.27        35.21 o                         
  -2 -12   3        108.28        135.64         7.75 o                         
  -1 -12   3        112.27        135.10         7.44 o                         
   0 -12   3          0.07          5.06         3.23 o                         
   1 -12   3        324.13        312.10        11.97 o                         
   2 -12   3       2821.93       2335.86        67.33 o                         
   3 -12   3         30.06         33.60         5.12 o                         
   4 -12   3          0.12          6.52         3.01 o                         
   5 -12   3         42.22         26.50         5.19 o                         
   6 -12   3         79.14        104.80         7.78 o                         
   7 -12   3        573.97        598.52        19.24 o                         
   8 -12   3         23.55         35.66         5.90 o                         
   9 -12   3          0.02         11.31         6.93 o                         
  10 -12   3          0.37         31.78        15.67 o                         
  11 -12   3          4.60         12.24        10.77 o                         
 -15 -11   3        185.48        179.32        16.03 o                         
 -14 -11   3        148.94        163.59        15.66 o                         
 -13 -11   3        128.76        141.47        13.25 o                         
 -12 -11   3         21.05         24.94         5.11 o                         
 -11 -11   3        942.60        859.50        23.51 o                         
 -10 -11   3        224.57        204.70         9.82 o                         
  -9 -11   3          3.51          5.93         5.06 o                         
  -8 -11   3         44.36         40.28         5.70 o                         
  -7 -11   3         14.44         19.23         4.21 o                         
  -6 -11   3        600.76        571.55        17.00 o                         
  -5 -11   3        130.29        141.69         8.03 o                         
  -4 -11   3        892.06        954.38        20.94 o                         
  -3 -11   3        350.36        356.69        13.73 o                         
  -2 -11   3        506.51        498.59        14.38 o                         
  -1 -11   3         12.53          4.08         3.36 o                         
   0 -11   3        392.02        327.97        10.27 o                         
   1 -11   3          9.41         11.32         3.01 o                         
   2 -11   3        303.26        263.96        11.88 o                         
   3 -11   3        317.92        287.23        10.62 o                         
   4 -11   3          0.59          2.73         4.85 o                         
   5 -11   3        464.79        422.87        13.28 o                         
   6 -11   3        298.57        297.37        12.74 o                         
   7 -11   3        389.39        352.87        14.07 o                         
   8 -11   3         34.36         39.70         5.37 o                         
   9 -11   3        226.51        204.44        13.25 o                         
  10 -11   3        114.97        127.55        18.56 o                         
  11 -11   3         50.51         82.61        16.79 o                         
  12 -11   3         11.33         16.38        18.10 o                         
 -15 -10   3          2.55         13.59         4.74 o                         
 -14 -10   3         29.47         51.62         6.40 o                         
 -13 -10   3         92.65        110.91         8.28 o                         
 -12 -10   3        285.77        251.43        11.56 o                         
 -11 -10   3        229.49        224.45        11.03 o                         
 -10 -10   3         23.82         47.29         5.63 o                         
  -9 -10   3         88.94         88.18         7.93 o                         
  -8 -10   3        328.75        287.72        10.80 o                         
  -7 -10   3         17.24         13.24         3.68 o                         
  -6 -10   3       1423.70       1344.87        24.34 o                         
  -5 -10   3         36.29         26.11         5.29 o                         
  -4 -10   3        908.39        854.02        19.03 o                         
  -3 -10   3        113.18        121.56         9.41 o                         
  -2 -10   3          4.77          5.34         2.95 o                         
  -1 -10   3        508.82        569.72        13.36 o                         
   0 -10   3         47.41         68.89         5.64 o                         
   1 -10   3        125.63        135.69         7.12 o                         
   2 -10   3         26.33         40.86         4.62 o                         
   3 -10   3         46.01         59.75         6.44 o                         
   4 -10   3        865.53        816.09        19.41 o                         
   5 -10   3        194.31        170.63        12.54 o                         
   6 -10   3        142.49        116.78         8.06 o                         
   7 -10   3         53.64         58.80         6.84 o                         
   8 -10   3        190.69        206.76        10.77 o                         
   9 -10   3         11.06         16.75         4.48 o                         
  10 -10   3          2.46          2.53         6.18 o                         
  11 -10   3         51.24         82.85        24.10 o                         
  12 -10   3        124.75        135.50        15.90 o                         
 -15  -9   3          0.02          3.29         4.10 o                         
 -14  -9   3        257.42        238.33        10.57 o                         
 -13  -9   3          0.49          1.60         3.36 o                         
 -12  -9   3         59.90         55.78        10.85 o                         
 -11  -9   3          0.59          3.99         3.30 o                         
 -10  -9   3        542.62        509.18        14.61 o                         
  -9  -9   3        245.18        221.15        10.35 o                         
  -8  -9   3        465.72        470.14        12.57 o                         
  -7  -9   3       1388.87       1332.74        24.24 o                         
  -6  -9   3        301.64        327.62        13.02 o                         
  -5  -9   3        565.06        575.71        13.33 o                         
  -4  -9   3        130.22        145.62         8.11 o                         
  -3  -9   3        112.74        115.62         6.65 o                         
  -2  -9   3        441.12        394.12        10.41 o                         
  -1  -9   3       2610.69       2459.68        37.31 o                         
   0  -9   3          0.30          1.51         2.45 o                         
   1  -9   3        184.42        159.93         7.97 o                         
   2  -9   3          3.50         14.05         3.40 o                         
   3  -9   3        399.83        395.59        17.49 o                         
   4  -9   3       1911.09       1876.21        31.28 o                         
   5  -9   3        269.64        280.57        10.43 o                         
   6  -9   3       1544.66       1445.70        31.76 o                         
   7  -9   3        194.25        191.18         8.71 o                         
   8  -9   3         29.62         29.86         6.69 o                         
   9  -9   3          3.09         17.23         4.63 o                         
  10  -9   3          6.00         17.23         6.86 o                         
  11  -9   3          3.68          0.26         5.83 o                         
  12  -9   3        308.10        269.49        15.85 o                         
  13  -9   3         20.20         63.54        11.31 o                         
 -16  -8   3        129.84        123.45        23.27 o                         
 -15  -8   3          6.27          8.95         9.27 o                         
 -14  -8   3        114.90        143.91         9.18 o                         
 -13  -8   3        104.03        108.43         7.57 o                         
 -12  -8   3        732.23        647.06        29.42 o                         
 -11  -8   3          7.23          5.87         3.70 o                         
 -10  -8   3        617.49        580.06        16.14 o                         
  -9  -8   3         64.80         79.19         6.55 o                         
  -8  -8   3        113.64        137.50         7.38 o                         
  -7  -8   3        378.89        367.05        11.58 o                         
  -6  -8   3        264.22        256.31         8.42 o                         
  -5  -8   3        305.37        311.08         9.06 o                         
  -4  -8   3        574.06        706.98        18.33 o                         
  -3  -8   3        772.80        810.61        17.22 o                         
  -2  -8   3         63.06         36.15         4.36 o                         
  -1  -8   3          4.72          6.39         2.63 o                         
   0  -8   3          3.06          1.81         2.34 o                         
   1  -8   3          2.69          0.06         1.86 o                         
   2  -8   3       2036.89       1992.38        34.58 o                         
   3  -8   3        117.46        137.40         6.94 o                         
   4  -8   3        671.66        674.78        14.70 o                         
   5  -8   3          0.53          4.92         3.06 o                         
   6  -8   3        204.61        215.73         8.16 o                         
   7  -8   3          5.73          5.64         2.97 o                         
   8  -8   3        537.27        532.26        14.82 o                         
   9  -8   3        159.94        137.44         8.59 o                         
  10  -8   3          2.60          6.20         5.86 o                         
  11  -8   3          4.28         17.42         6.05 o                         
  12  -8   3         99.62         94.84         9.15 o                         
  13  -8   3         49.59         66.73         9.11 o                         
  14  -8   3        237.00        260.49        28.44 o                         
 -16  -7   3          5.58         11.20         7.11 o                         
 -15  -7   3         27.03         35.02        15.95 o                         
 -14  -7   3         68.68         65.81         8.06 o                         
 -13  -7   3         54.64         60.18         7.82 o                         
 -12  -7   3          2.27         -0.97         4.23 o                         
 -11  -7   3        291.55        286.21        11.90 o                         
 -10  -7   3       2666.01       2449.62        57.22 o                         
  -9  -7   3       1627.50       1504.31        30.88 o                         
  -8  -7   3       1262.65       1169.61        21.47 o                         
  -7  -7   3         96.47         71.43         6.03 o                         
  -6  -7   3        788.31        799.73        15.81 o                         
  -5  -7   3        153.88        137.11         5.94 o                         
  -4  -7   3       1374.04       1407.55        23.46 o                         
  -3  -7   3        635.96        693.59        16.91 o                         
  -2  -7   3          1.59          5.21         3.17 o                         
  -1  -7   3       6480.49       6568.85        86.81 o                         
   0  -7   3       2338.41       2844.50        41.21 o                         
   1  -7   3         82.72        115.55         6.37 o                         
   2  -7   3        236.05        287.87         8.31 o                         
   3  -7   3         98.17         96.03         6.32 o                         
   4  -7   3         68.16         87.26         5.18 o                         
   5  -7   3        408.59        423.95        11.86 o                         
   6  -7   3       4041.76       3953.73        69.78 o                         
   7  -7   3        258.11        253.05         8.67 o                         
   8  -7   3        315.63        299.22         9.95 o                         
   9  -7   3         73.02         82.05         6.83 o                         
  10  -7   3          8.23         12.49         3.55 o                         
  11  -7   3         43.70         50.36         6.10 o                         
  12  -7   3          1.02          3.77         3.55 o                         
  13  -7   3         19.44         32.26        15.00 o                         
  14  -7   3        272.94        309.27        18.41 o                         
  15  -7   3        296.22        438.88        38.36 o                         
 -16  -6   3        155.85        133.36        22.63 o                         
 -15  -6   3         35.05         51.11         6.70 o                         
 -14  -6   3        167.05        158.04         9.11 o                         
 -13  -6   3          1.16         14.45         5.72 o                         
 -12  -6   3        757.49        678.29        17.96 o                         
 -11  -6   3       1258.74       1198.60        26.44 o                         
 -10  -6   3        317.35        326.38        10.53 o                         
  -9  -6   3       1305.91       1274.60        35.86 o                         
  -8  -6   3         98.06        108.86         6.28 o                         
  -7  -6   3         33.00         40.73         4.31 o                         
  -6  -6   3       2487.67       2611.16        38.38 o                         
  -5  -6   3        323.17        452.61        10.48 o                         
  -4  -6   3       1086.63       1118.50        22.34 o                         
  -3  -6   3        683.53        713.25        13.73 o                         
  -2  -6   3         29.34         39.86         4.35 o                         
  -1  -6   3         33.28         34.80         3.82 o                         
   0  -6   3        983.35       1039.88        21.71 o                         
   1  -6   3       1465.16       1675.52        25.90 o                         
   2  -6   3       1527.86       1588.37        24.96 o                         
   3  -6   3        977.76        992.87        17.97 o                         
   4  -6   3         83.03         99.73         5.10 o                         
   5  -6   3         65.43         61.92         4.66 o                         
   6  -6   3        111.53        104.26         7.39 o                         
   7  -6   3          0.09          1.30         3.40 o                         
   8  -6   3         45.07         57.57         5.35 o                         
   9  -6   3        269.79        264.15         9.31 o                         
  10  -6   3          0.48          2.78         2.74 o                         
  11  -6   3          7.80          8.48         6.49 o                         
  12  -6   3        126.07        132.15         8.99 o                         
  13  -6   3        278.86        269.17        13.26 o                         
  14  -6   3         53.81         80.82        13.86 o                         
  15  -6   3          1.16         22.67        13.58 o                         
 -16  -5   3         66.82         71.75        17.02 o                         
 -15  -5   3          1.01         10.21         4.34 o                         
 -14  -5   3          2.93         -4.09         4.09 o                         
 -13  -5   3        401.02        404.07        12.98 o                         
 -12  -5   3         17.60         32.13         4.79 o                         
 -11  -5   3        386.75        386.47        12.84 o                         
 -10  -5   3        516.29        493.17        14.11 o                         
  -9  -5   3        752.03        744.70        25.84 o                         
  -8  -5   3       1078.01       1001.30        25.91 o                         
  -7  -5   3       1685.64       1570.72        31.93 o                         
  -6  -5   3         58.95         43.28         4.14 o                         
  -5  -5   3        397.74        455.46        10.99 o                         
  -4  -5   3       1770.85       1803.61        29.62 o                         
  -3  -5   3       1837.71       1963.97        31.73 o                         
  -2  -5   3       2145.72       2288.16        42.22 o                         
  -1  -5   3        101.17        176.57         6.56 o                         
   0  -5   3        793.60        726.85        15.46 o                         
   1  -5   3        495.24        594.76        12.25 o                         
   2  -5   3          6.68         18.75         3.92 o                         
   3  -5   3         86.29        110.25         5.08 o                         
   4  -5   3         24.80         50.74         3.93 o                         
   5  -5   3         40.91         28.82         3.10 o                         
   6  -5   3        780.72        796.65        16.80 o                         
   7  -5   3        384.55        398.32        10.29 o                         
   8  -5   3        291.15        293.74         9.19 o                         
   9  -5   3          4.77          6.00         3.13 o                         
  10  -5   3          8.25          8.54         3.29 o                         
  11  -5   3        157.19        173.37         9.31 o                         
  12  -5   3        352.13        351.72        18.66 o                         
  13  -5   3         11.82          9.14         3.77 o                         
  14  -5   3          3.26          4.34         6.94 o                         
  15  -5   3        130.58        237.17        48.91 o                         
  16  -5   3        310.30        329.64        32.11 o                         
 -17  -4   3         36.93         58.18        15.95 o                         
 -16  -4   3         49.14         85.33        19.18 o                         
 -15  -4   3        500.88        510.79        30.26 o                         
 -14  -4   3        103.43        117.66         7.34 o                         
 -13  -4   3         18.21         25.70         4.36 o                         
 -12  -4   3        425.87        390.25        12.64 o                         
 -11  -4   3       1356.75       1251.58        27.32 o                         
 -10  -4   3        601.52        553.90        13.96 o                         
  -9  -4   3        538.22        510.48        12.49 o                         
  -8  -4   3       1363.17       1303.09        27.09 o                         
  -7  -4   3          7.48          7.36         2.16 o                         
  -6  -4   3       1350.56       1322.23        21.30 o                         
  -5  -4   3        446.94        599.95        14.60 o                         
  -4  -4   3          0.43         -0.64         2.90 o                         
  -3  -4   3         29.36         44.40         3.80 o                         
  -2  -4   3       2606.36       2692.96        69.03 o                         
  -1  -4   3       1508.28       1515.17        42.77 o                         
   0  -4   3       1898.52       1982.01        56.65 o                         
   1  -4   3         19.86         20.67         2.44 o                         
   2  -4   3       5060.33       5114.15       105.07 o                         
   3  -4   3       1560.72       1547.39        25.50 o                         
   4  -4   3         24.53         52.47         3.84 o                         
   5  -4   3         21.89         24.86         3.00 o                         
   6  -4   3       1081.40       1107.97        19.23 o                         
   7  -4   3        309.39        331.62         8.92 o                         
   8  -4   3        575.35        597.80        13.32 o                         
   9  -4   3         21.99         32.46         3.96 o                         
  10  -4   3         86.51         93.78         8.94 o                         
  11  -4   3          3.33          2.94         2.82 o                         
  12  -4   3          3.48          0.31         2.69 o                         
  13  -4   3         10.44         21.91         4.54 o                         
  14  -4   3          0.07          2.47         6.97 o                         
  15  -4   3        105.77        163.06        12.74 o                         
  16  -4   3          2.76         39.00        17.67 o                         
 -17  -3   3          1.30         -6.68         6.68 o                         
 -16  -3   3         14.28         37.28        11.42 o                         
 -15  -3   3         31.24         25.94         6.45 o                         
 -14  -3   3        269.21        303.05        12.20 o                         
 -13  -3   3         96.07        116.21         7.56 o                         
 -12  -3   3        353.83        334.23        11.74 o                         
 -11  -3   3        250.24        236.07         8.72 o                         
 -10  -3   3          4.64          5.13         3.05 o                         
  -9  -3   3        428.73        413.36        10.35 o                         
  -8  -3   3        270.88        234.77         7.17 o                         
  -7  -3   3        135.79         98.90         6.26 o                         
  -6  -3   3        504.91        421.96         9.08 o                         
  -5  -3   3        551.34        589.06        11.08 o                         
  -4  -3   3        100.75         86.45         4.92 o                         
  -3  -3   3       2614.69       2776.94        42.68 o                         
  -2  -3   3        349.62        340.51         7.05 o                         
  -1  -3   3        391.83        447.72         9.26 o                         
   0  -3   3        940.67        951.06        16.27 o                         
   1  -3   3       3187.95       2992.59        40.13 o                         
   2  -3   3       5884.51       5834.66        75.45 o                         
   3  -3   3         31.14         30.63         2.84 o                         
   4  -3   3       1282.94       1317.28        20.44 o                         
   5  -3   3        882.48        994.30        16.83 o                         
   6  -3   3          1.34         -0.46         1.73 o                         
   7  -3   3       1019.73       1044.27        18.35 o                         
   8  -3   3         41.80         55.83         4.43 o                         
   9  -3   3        235.62        236.58         7.98 o                         
  10  -3   3        187.83        170.59         9.31 o                         
  11  -3   3         61.38         77.31         6.64 o                         
  12  -3   3         40.99         45.75         6.30 o                         
  13  -3   3        281.19        221.71        10.75 o                         
  14  -3   3         94.38         87.68         8.36 o                         
  15  -3   3         24.48         25.30         5.80 o                         
  16  -3   3        425.29        413.72        21.37 o                         
  17  -3   3        117.86        154.04        24.78 o                         
 -17  -2   3         93.07        124.09        22.84 o                         
 -16  -2   3        345.21        359.80        31.89 o                         
 -15  -2   3        113.17        142.62        23.06 o                         
 -14  -2   3         60.13         76.80         8.43 o                         
 -13  -2   3          0.60          5.77         6.46 o                         
 -12  -2   3        356.58        339.83        12.02 o                         
 -11  -2   3        482.73        457.69        12.60 o                         
 -10  -2   3       2003.62       1929.79        35.02 o                         
  -9  -2   3        616.54        585.96        16.15 o                         
  -8  -2   3         67.43         73.18         5.18 o                         
  -7  -2   3        890.44        959.71        16.59 o                         
  -6  -2   3        245.18        216.40         8.10 o                         
  -5  -2   3        130.92        144.24         4.49 o                         
  -4  -2   3       5852.62       5857.00        75.75 o                         
  -3  -2   3       3120.49       2837.45        38.04 o                         
  -2  -2   3         43.39         33.62         2.23 o                         
  -1  -2   3        349.51        380.83         7.16 o                         
   0  -2   3        910.90       1017.98        16.55 o                         
   2  -2   3       1317.36       1291.22        18.64 o                         
   3  -2   3       4412.74       4296.27        56.20 o                         
   4  -2   3       2937.02       2902.17        39.58 o                         
   5  -2   3       2131.80       2240.56        39.17 o                         
   6  -2   3         20.32         25.22         2.78 o                         
   7  -2   3        223.09        215.85         6.81 o                         
   8  -2   3         11.30         27.17         3.19 o                         
   9  -2   3         50.07         52.68         4.56 o                         
  10  -2   3        151.83        158.48         8.21 o                         
  11  -2   3         83.38        153.21         7.72 o                         
  12  -2   3         16.26         31.25         4.64 o                         
  13  -2   3         76.67         70.34         7.31 o                         
  14  -2   3        192.22        159.33        11.21 o                         
  15  -2   3         81.49         95.77        14.45 o                         
  16  -2   3        288.48        371.48        20.14 o                         
  17  -2   3       2478.10       2327.77        69.55 o                         
 -17  -1   3        100.63         78.86        17.88 o                         
 -16  -1   3          0.05         17.88         7.11 o                         
 -15  -1   3          7.38          3.76         4.55 o                         
 -14  -1   3         84.13        102.90        12.61 o                         
 -13  -1   3         35.55         42.45        11.38 o                         
 -12  -1   3          2.13          3.47         3.32 o                         
 -11  -1   3        300.62        259.68        11.51 o                         
 -10  -1   3         59.24         52.61         6.83 o                         
  -9  -1   3       1840.98       1722.39        36.12 o                         
  -8  -1   3        959.11        936.36        22.27 o                         
  -7  -1   3         26.14         60.83         3.78 o                         
  -6  -1   3       5009.98       5039.98        67.11 o                         
  -5  -1   3         72.13         68.64         3.46 o                         
  -4  -1   3       5577.10       5774.88        82.46 o                         
  -3  -1   3        185.15        170.33         6.38 o                         
  -2  -1   3       3497.16       3460.73        56.44 o                         
  -1  -1   3       6835.60       7243.97       112.76 o                         
   0  -1   3        788.21        801.37        12.03 o                         
   1  -1   3        391.31        320.18         6.00 o                         
   2  -1   3       9778.60       9413.97       206.82 o                         
   3  -1   3         92.62         93.11         4.91 o                         
   4  -1   3          1.87          5.64         1.61 o                         
   5  -1   3       5916.05       6122.89        79.63 o                         
   6  -1   3      10573.33      10965.66       191.26 o                         
   7  -1   3       1211.83       1389.46        22.29 o                         
   8  -1   3       1173.81       1170.84        20.12 o                         
   9  -1   3         53.44         73.58         4.91 o                         
  10  -1   3        245.51        275.24        10.09 o                         
  11  -1   3         92.01         75.82         6.82 o                         
  12  -1   3          5.68          2.63         2.63 o                         
  13  -1   3       1215.25       1073.96        27.48 o                         
  14  -1   3        140.29        123.33        10.79 o                         
  15  -1   3        178.67        174.29        12.77 o                         
  16  -1   3         57.30         41.72         6.90 o                         
  17  -1   3        448.23        420.08        22.05 o                         
 -16   0   3          0.47          6.25         8.62 o                         
 -15   0   3         29.42         52.22        10.86 o                         
 -14   0   3         29.57         41.55         5.85 o                         
 -13   0   3         16.88         30.28         5.26 o                         
 -12   0   3          0.03          2.36         2.85 o                         
 -11   0   3         57.94         61.58         6.62 o                         
 -10   0   3       1322.47       1209.09        39.16 o                         
  -9   0   3        832.75        820.68        19.19 o                         
  -8   0   3        282.37        233.84         8.75 o                         
  -7   0   3        230.42        227.91         6.82 o                         
  -6   0   3        864.77        988.72        16.85 o                         
  -5   0   3      13746.52      14184.22       197.49 o                         
  -4   0   3          6.56         27.76         2.45 o                         
  -3   0   3        208.44        261.70         5.32 o                         
  -2   0   3        752.25        688.34        10.59 o                         
  -1   0   3       6632.30       7077.28       127.38 o                         
   0   0   3       1618.67       1844.46        24.72 o                         
   1   0   3       5408.52       5686.20        88.71 o                         
   2   0   3        246.30        224.87         4.41 o                         
   4   0   3       1590.68       1639.83        23.27 o                         
   5   0   3        593.02        632.29        12.82 o                         
   6   0   3        325.60        362.62         8.26 o                         
   7   0   3       2026.91       2102.84        31.15 o                         
   8   0   3          0.31         -1.00         1.80 o                         
   9   0   3        209.35        283.16         8.27 o                         
  10   0   3         99.40         95.75         6.54 o                         
  11   0   3         26.24         38.73         5.15 o                         
  12   0   3        303.55        231.47        12.64 o                         
  13   0   3         13.87         10.55         3.47 o                         
  14   0   3        498.93        515.75        37.39 o                         
  15   0   3        434.73        383.45        17.90 o                         
  16   0   3         76.70         73.07         9.25 o                         
  17   0   3         16.05         40.44         7.25 o                         
  18   0   3        365.02        395.57        34.48 o                         
 -16   1   3         63.06         67.01        15.08 o                         
 -15   1   3        118.64        155.38        11.93 o                         
 -14   1   3         62.98         91.64         7.75 o                         
 -13   1   3        508.86        551.19        17.46 o                         
 -12   1   3        111.39         80.49         7.36 o                         
 -11   1   3        183.09        167.95         8.66 o                         
 -10   1   3        749.30        661.22        26.35 o                         
  -9   1   3        317.32        301.52         9.29 o                         
  -8   1   3       1426.14       1311.54        22.66 o                         
  -7   1   3        725.35        613.89        12.75 o                         
  -6   1   3       2329.35       2453.15        35.66 o                         
  -5   1   3        841.84        904.92        15.54 o                         
  -4   1   3       3298.90       3345.64        45.35 o                         
  -3   1   3       6467.51       6717.48        86.24 o                         
  -2   1   3        866.41        780.87        12.26 o                         
  -1   1   3       4830.51       5259.84        67.12 o                         
   0   1   3       6959.19       7111.97       155.47 o                         
   1   1   3       2642.67       3019.82        43.03 o                         
   2   1   3       2564.15       2329.71        33.36 o                         
   4   1   3       2018.10       1914.36        29.68 o                         
   5   1   3          1.80         -0.13         1.48 o                         
   6   1   3        174.02        116.24         6.21 o                         
   7   1   3         33.13         90.07         7.90 o                         
   8   1   3        102.48        124.82         7.48 o                         
   9   1   3          0.05         -1.14         2.28 o                         
  10   1   3         90.79        125.74         7.51 o                         
  11   1   3          0.90          4.82         3.16 o                         
  12   1   3        784.69        638.00        18.85 o                         
  13   1   3         20.43         18.95         6.12 o                         
  14   1   3         14.24         17.76         4.24 o                         
  15   1   3        737.43        685.71        20.87 o                         
  16   1   3        242.34        263.36        15.00 o                         
  17   1   3          6.35         12.25         5.66 o                         
  18   1   3         86.73        119.14        16.90 o                         
 -16   2   3        113.89        126.46        22.63 o                         
 -15   2   3          0.03         16.40         5.52 o                         
 -14   2   3        121.26        147.20        10.29 o                         
 -13   2   3        219.41        178.65        11.52 o                         
 -12   2   3        115.89        112.58         8.40 o                         
 -11   2   3        470.93        427.04        16.40 o                         
 -10   2   3         70.15         60.76         5.82 o                         
  -9   2   3        406.42        393.74        11.07 o                         
  -8   2   3        142.17        155.14         6.53 o                         
  -7   2   3        367.38        390.04        11.34 o                         
  -6   2   3        532.74        566.28        11.94 o                         
  -5   2   3        505.05        582.22        11.77 o                         
  -4   2   3         37.00         18.64         3.06 o                         
  -3   2   3       3591.81       3380.59        45.60 o                         
  -2   2   3       1806.59       1717.95        24.41 o                         
  -1   2   3          0.44          2.01         1.08 o                         
   0   2   3       4629.23       4269.08        55.04 o                         
   1   2   3       1827.92       2094.87        28.14 o                         
   2   2   3        209.99        269.11         5.62 o                         
   3   2   3       8055.44       8251.16       128.38 o                         
   4   2   3       2272.24       2370.49        32.62 o                         
   5   2   3       4198.07       4237.25       105.85 o                         
   6   2   3        432.76        499.17        10.33 o                         
   7   2   3       1824.25       1881.70        28.85 o                         
   8   2   3        488.60        537.76        11.72 o                         
   9   2   3       1067.74       1174.97        23.97 o                         
  10   2   3        887.64        899.45        19.90 o                         
  11   2   3        679.52        624.87        16.43 o                         
  12   2   3         40.04         48.32         6.51 o                         
  13   2   3        265.49        225.54        11.11 o                         
  14   2   3        129.09        156.87         9.69 o                         
  15   2   3         10.81         29.40         5.85 o                         
  16   2   3         92.99         90.28        24.34 o                         
  17   2   3        411.70        436.95        22.95 o                         
  18   2   3         38.61         62.82        22.41 o                         
 -15   3   3        299.21        274.76        52.79 o                         
 -14   3   3        222.86        279.34        15.98 o                         
 -13   3   3        191.81        209.57        15.18 o                         
 -12   3   3         83.53        104.33         9.18 o                         
 -11   3   3         87.46         86.37         8.49 o                         
 -10   3   3        334.08        293.73        11.58 o                         
  -9   3   3         25.65         11.21         3.48 o                         
  -8   3   3        795.32        764.71        18.24 o                         
  -7   3   3         67.01         82.38         6.21 o                         
  -6   3   3        208.49        223.24         7.25 o                         
  -5   3   3        105.14         83.07         5.06 o                         
  -4   3   3         10.24         22.44         3.55 o                         
  -3   3   3          0.01          0.14         2.16 o                         
  -2   3   3        142.03        146.39         6.00 o                         
  -1   3   3        105.05         81.16         3.40 o                         
   0   3   3       7315.95       7048.52        89.71 o                         
   1   3   3         34.86         25.45         2.00 o                         
   2   3   3       7154.40       7285.60        92.49 o                         
   3   3   3       4810.93       4589.87        59.72 o                         
   4   3   3       8150.29       8172.89       124.97 o                         
   5   3   3       2299.07       2296.29        72.13 o                         
   6   3   3         30.53          9.10         2.72 o                         
   7   3   3       2212.72       2243.66        33.48 o                         
   8   3   3        215.24        257.05        10.65 o                         
   9   3   3        571.03        575.35        12.90 o                         
  10   3   3          0.36          3.55         2.54 o                         
  11   3   3        132.75        119.69         6.80 o                         
  12   3   3         23.50         23.21         5.05 o                         
  13   3   3        249.22        271.88        12.03 o                         
  14   3   3         12.66         20.85         5.00 o                         
  15   3   3         89.01         84.68        10.06 o                         
  16   3   3        104.26        117.44        22.75 o                         
  17   3   3        226.00        250.04        19.82 o                         
  18   3   3         92.61        172.36        18.96 o                         
 -15   4   3         48.89        131.63        14.85 o                         
 -14   4   3         21.69         22.60         6.29 o                         
 -13   4   3          0.35         21.27         5.34 o                         
 -12   4   3         71.18         81.78        10.03 o                         
 -11   4   3         56.60         53.44         7.00 o                         
 -10   4   3         16.57         13.99         4.07 o                         
  -9   4   3        697.46        657.35        16.09 o                         
  -8   4   3        432.40        393.38        11.28 o                         
  -7   4   3          0.74          3.78         2.73 o                         
  -6   4   3        473.01        403.22        10.40 o                         
  -5   4   3        751.80        819.14        15.74 o                         
  -4   4   3        973.28        938.46        18.40 o                         
  -3   4   3       1309.07       1157.39        39.63 o                         
  -2   4   3        306.93        412.96         9.01 o                         
  -1   4   3       2413.08       2538.90        35.05 o                         
   0   4   3       3054.05       3227.22        43.12 o                         
   1   4   3          3.73          4.78         1.28 o                         
   2   4   3       1450.85       1598.30        22.59 o                         
   3   4   3       3469.03       3534.71        46.97 o                         
   4   4   3        332.17        382.68         8.17 o                         
   5   4   3       2615.88       2380.85        33.83 o                         
   6   4   3        325.70        282.39         8.57 o                         
   7   4   3        314.85        359.89         9.87 o                         
   8   4   3          5.44          0.72         2.16 o                         
   9   4   3        907.11        839.47        17.00 o                         
  10   4   3        242.53        284.14         9.14 o                         
  11   4   3         23.86         35.75         4.59 o                         
  12   4   3         24.38         26.63         4.12 o                         
  13   4   3         27.17         23.23         5.07 o                         
  14   4   3         23.81         32.56         4.74 o                         
  15   4   3        324.81        388.29        37.49 o                         
  16   4   3          1.62         12.36         6.16 o                         
  17   4   3         22.12         25.08         9.92 o                         
  18   4   3         95.52        150.10        42.01 o                         
 -15   5   3        181.87        144.99        23.06 o                         
 -14   5   3        107.21         88.13        17.24 o                         
 -13   5   3          0.08          9.22         6.20 o                         
 -12   5   3         55.25         63.04         7.78 o                         
 -11   5   3          5.44          9.73         4.44 o                         
 -10   5   3        209.13        193.00        13.19 o                         
  -9   5   3        495.61        463.07        14.47 o                         
  -8   5   3          4.70          1.75         3.40 o                         
  -7   5   3        196.00        216.37         8.33 o                         
  -6   5   3         80.51         70.69         5.32 o                         
  -5   5   3        650.56        667.44        14.03 o                         
  -4   5   3        477.65        474.22        12.05 o                         
  -3   5   3        183.52        215.56         7.42 o                         
  -2   5   3        571.56        552.18        11.49 o                         
  -1   5   3        490.98        447.29         9.40 o                         
   0   5   3        906.65        896.91        14.63 o                         
   1   5   3       5871.71       6021.41        77.71 o                         
   2   5   3       7336.50       7913.96       125.42 o                         
   3   5   3        696.56        787.19        12.98 o                         
   4   5   3         98.71        110.08         4.43 o                         
   5   5   3        916.30        934.04        16.06 o                         
   6   5   3        102.85        122.07         5.89 o                         
   7   5   3       2556.12       2751.40        43.95 o                         
   8   5   3         22.11         23.29         3.29 o                         
   9   5   3        571.83        566.39        13.06 o                         
  10   5   3        126.35        124.38         6.64 o                         
  11   5   3          1.32          3.21         3.44 o                         
  12   5   3        181.02        174.27         8.30 o                         
  13   5   3        662.36        611.47        19.35 o                         
  14   5   3        520.41        511.61        15.91 o                         
  15   5   3          7.92         25.18         7.24 o                         
  16   5   3         12.24         32.39         8.95 o                         
  17   5   3         32.52         47.44         9.76 o                         
  18   5   3         22.03         26.46        23.06 o                         
 -14   6   3         41.29         65.27        15.95 o                         
 -13   6   3         45.04         54.33         8.24 o                         
 -12   6   3          1.98          5.92         7.04 o                         
 -11   6   3         21.67         22.85         6.80 o                         
 -10   6   3        471.26        458.25        17.19 o                         
  -9   6   3        597.11        582.39        19.13 o                         
  -8   6   3        725.41        637.87        15.81 o                         
  -7   6   3         13.94         14.79         3.82 o                         
  -6   6   3       1907.04       1933.65        31.87 o                         
  -5   6   3        241.57        226.15         8.84 o                         
  -4   6   3        372.51        350.52        11.55 o                         
  -3   6   3         20.11          4.58         2.66 o                         
  -2   6   3         78.76         75.71         5.33 o                         
  -1   6   3        894.37        970.59        18.68 o                         
   0   6   3       2004.46       2168.35        39.22 o                         
   1   6   3        328.00        332.03         8.06 o                         
   2   6   3         60.19         99.98         9.56 o                         
   3   6   3         11.32         11.92         2.22 o                         
   4   6   3          0.13          7.46         2.18 o                         
   5   6   3       2463.27       2442.72        44.65 o                         
   6   6   3        662.79        679.23        13.41 o                         
   7   6   3         55.01         65.79         5.16 o                         
   8   6   3       1560.44       1704.69        30.48 o                         
   9   6   3          9.19          4.61         2.54 o                         
  10   6   3         17.36         21.35         3.80 o                         
  11   6   3       1104.96       1082.70        21.60 o                         
  12   6   3        965.01        956.02        22.69 o                         
  13   6   3        135.77        145.87         9.43 o                         
  14   6   3         60.81         67.21         7.93 o                         
  15   6   3          0.30         -4.55         4.55 o                         
  16   6   3          0.42         15.36         7.58 o                         
  17   6   3        103.61        104.03        11.92 o                         
  18   6   3         36.94         34.89        24.78 o                         
 -14   7   3          0.01         16.33        10.88 o                         
 -13   7   3         36.73         66.92        15.11 o                         
 -12   7   3          2.29         14.45        12.39 o                         
 -11   7   3          5.21         15.43         4.82 o                         
 -10   7   3          0.52          7.04         5.27 o                         
  -9   7   3        135.42        152.80        11.79 o                         
  -8   7   3         90.77        106.03         7.79 o                         
  -7   7   3        580.78        482.66        14.81 o                         
  -6   7   3        216.91        270.99        10.65 o                         
  -5   7   3        820.03        847.79        17.62 o                         
  -4   7   3          9.17         18.68         3.40 o                         
  -3   7   3        167.12        175.82         6.74 o                         
  -2   7   3        226.42        173.46         6.32 o                         
  -1   7   3       1357.18       1420.70        22.73 o                         
   0   7   3       2907.53       3086.79        42.98 o                         
   1   7   3        439.77        350.16        11.98 o                         
   2   7   3       1634.91       1780.17        34.75 o                         
   3   7   3         55.04         37.18         5.24 o                         
   4   7   3         14.23         15.80         2.14 o                         
   5   7   3        238.12        224.82         6.59 o                         
   6   7   3       1944.62       2039.01        33.60 o                         
   7   7   3        121.35         95.56         5.37 o                         
   8   7   3        265.26        280.82         9.51 o                         
   9   7   3        192.03        183.84         7.48 o                         
  10   7   3        387.77        334.76        10.54 o                         
  11   7   3        295.88        251.13         9.68 o                         
  12   7   3          9.95         12.38         3.88 o                         
  13   7   3        144.10        146.75         9.76 o                         
  14   7   3         56.98         76.80         8.84 o                         
  15   7   3        347.11        360.94        19.73 o                         
  16   7   3         10.27         28.85         8.80 o                         
  17   7   3         14.34         22.87         7.24 o                         
  18   7   3          8.71          5.97        13.47 o                         
 -12   8   3        305.23        285.09        16.76 o                         
 -11   8   3         97.61        150.40        25.04 o                         
 -10   8   3         10.07         20.30         7.25 o                         
  -9   8   3         43.32         55.45        13.22 o                         
  -8   8   3          1.59          4.47         7.22 o                         
  -7   8   3        315.67        314.51        12.26 o                         
  -6   8   3         14.68         15.80         3.94 o                         
  -5   8   3         84.38         87.52         6.53 o                         
  -4   8   3        343.79        292.31        11.07 o                         
  -3   8   3        199.68        215.81         8.04 o                         
  -2   8   3        415.49        418.73        10.43 o                         
  -1   8   3        268.24        254.65         7.46 o                         
   0   8   3         58.49         60.84         5.20 o                         
   1   8   3        930.08        989.89        23.11 o                         
   2   8   3         11.07          2.93         3.18 o                         
   3   8   3        504.40        527.82        15.45 o                         
   4   8   3       6284.39       6527.57       107.86 o                         
   5   8   3       1773.87       1774.64        30.30 o                         
   6   8   3         87.58        110.47         5.20 o                         
   7   8   3         97.89        109.54         5.61 o                         
   8   8   3        545.01        558.51        14.34 o                         
   9   8   3        605.41        577.26        15.93 o                         
  10   8   3        535.11        469.92        13.84 o                         
  11   8   3        514.98        485.33        13.47 o                         
  12   8   3         53.46         36.79         4.98 o                         
  13   8   3          0.25          8.45         5.62 o                         
  14   8   3        113.94        109.40        10.45 o                         
  15   8   3        203.35        239.79        16.46 o                         
  16   8   3         45.16         42.82         8.71 o                         
  17   8   3         23.82         37.63         7.88 o                         
  18   8   3          1.65          7.76        12.07 o                         
 -12   9   3        164.99        204.62        17.99 o                         
 -11   9   3        211.20        206.84        18.45 o                         
 -10   9   3        274.37        300.71        17.45 o                         
  -9   9   3         42.69         39.51         7.32 o                         
  -8   9   3         81.57         73.53        11.01 o                         
  -7   9   3        336.91        302.19        22.45 o                         
  -6   9   3        550.81        543.70        14.61 o                         
  -5   9   3        976.70        921.64        19.60 o                         
  -4   9   3        176.50        176.65         9.26 o                         
  -3   9   3         10.42         16.02         3.59 o                         
  -2   9   3        121.10        141.20         6.58 o                         
  -1   9   3        219.81        179.40         6.41 o                         
   0   9   3         40.78         37.45         3.08 o                         
   1   9   3        189.18        258.21        14.62 o                         
   2   9   3          8.82         24.59         4.82 o                         
   3   9   3       1446.20       1502.86        32.06 o                         
   4   9   3        419.22        384.06        13.38 o                         
   5   9   3        108.24        160.97         5.16 o                         
   6   9   3        138.75        130.86         5.38 o                         
   7   9   3       1441.03       1581.55        37.56 o                         
   8   9   3        155.58        161.88         7.52 o                         
   9   9   3        165.19        141.75        13.19 o                         
  10   9   3        387.19        400.14        11.91 o                         
  11   9   3        190.65        189.42         8.72 o                         
  12   9   3        264.27        260.96        11.72 o                         
  13   9   3        864.03        852.90        24.84 o                         
  14   9   3         67.45         65.34        11.72 o                         
  15   9   3        268.12        243.76        15.92 o                         
  16   9   3        268.54        282.26        22.14 o                         
  17   9   3         15.86         32.46         7.03 o                         
  18   9   3          1.96         12.40         7.33 o                         
 -12  10   3         45.04         60.74        10.57 o                         
 -11  10   3          1.16         10.83        12.82 o                         
 -10  10   3        190.98        257.55        26.39 o                         
  -9  10   3        305.45        331.46        19.77 o                         
  -8  10   3        179.82        174.55        15.31 o                         
  -7  10   3          3.43          5.52         5.66 o                         
  -6  10   3         31.82         44.20         6.30 o                         
  -5  10   3          0.45          3.26         3.27 o                         
  -4  10   3         41.24         39.79         4.97 o                         
  -3  10   3          0.08          5.60         3.53 o                         
  -2  10   3         26.95         16.22         3.52 o                         
  -1  10   3         77.92         83.74         5.37 o                         
   0  10   3        587.18        585.27        12.00 o                         
   1  10   3          2.82          7.93         4.34 o                         
   2  10   3       3353.05       3526.63        64.44 o                         
   3  10   3       2795.96       3002.37        56.37 o                         
   4  10   3          6.04         31.79         5.56 o                         
   5  10   3       1092.21       1076.50        26.26 o                         
   6  10   3         18.25         31.02         3.22 o                         
   7  10   3          3.66          7.70         3.55 o                         
   8  10   3        370.78        379.94        11.49 o                         
   9  10   3        268.71        270.83        16.30 o                         
  10  10   3       1040.96       1009.23        22.86 o                         
  11  10   3        296.97        268.85        11.26 o                         
  12  10   3         18.88         39.43         5.92 o                         
  13  10   3        424.07        431.09        17.59 o                         
  14  10   3         15.79         14.54         6.53 o                         
  15  10   3          3.04          5.69         7.75 o                         
  16  10   3         44.27         60.07         9.98 o                         
  17  10   3        261.98        255.80        20.81 o                         
  18  10   3         15.28         24.78         8.18 o                         
 -11  11   3         10.50         16.58         7.69 o                         
 -10  11   3          2.04         21.93         9.33 o                         
  -9  11   3        210.34        244.65        17.34 o                         
  -8  11   3         34.71         43.74        15.59 o                         
  -7  11   3        531.81        478.28        18.47 o                         
  -6  11   3         86.43         92.51         9.32 o                         
  -5  11   3        388.22        384.46        14.98 o                         
  -4  11   3         20.09         14.91         5.13 o                         
  -3  11   3         22.35         27.93         4.53 o                         
  -2  11   3         77.71         84.46         6.02 o                         
  -1  11   3        204.04        213.43         7.38 o                         
   0  11   3        581.91        508.45        10.85 o                         
   1  11   3         13.83         13.25         8.77 o                         
   2  11   3        573.13        662.01        20.19 o                         
   3  11   3       4584.37       4441.21        79.73 o                         
   4  11   3        925.43        971.97        25.68 o                         
   5  11   3       4325.88       4202.42        76.12 o                         
   6  11   3       2239.51       2138.13        34.53 o                         
   7  11   3        435.58        480.83        11.56 o                         
   8  11   3         58.92         84.93         7.21 o                         
   9  11   3         87.55        126.30        10.02 o                         
  10  11   3          3.43          9.39         3.85 o                         
  11  11   3         22.74          4.92         3.36 o                         
  12  11   3         81.19         78.97         9.87 o                         
  13  11   3        167.92        171.79        11.57 o                         
  14  11   3         86.12         91.64        11.86 o                         
  15  11   3        150.11        192.04        16.70 o                         
  16  11   3          0.85         -2.58         8.33 o                         
  17  11   3         44.10         44.33        11.14 o                         
  18  11   3         34.79         26.50        10.26 o                         
 -10  12   3         68.06         62.42        12.25 o                         
  -9  12   3        133.24        162.45        36.57 o                         
  -8  12   3        133.42        132.16        13.63 o                         
  -7  12   3        266.19        290.35        16.80 o                         
  -6  12   3          7.42         21.12         5.36 o                         
  -5  12   3          9.77         10.00         4.28 o                         
  -4  12   3        366.97        329.86        13.28 o                         
  -3  12   3          3.11         -2.75         4.26 o                         
  -2  12   3        567.30        510.44        23.35 o                         
  -1  12   3       1543.57       1425.46        29.21 o                         
   0  12   3        101.32        122.21         8.46 o                         
   1  12   3       1683.47       1626.91        38.19 o                         
   2  12   3        214.53        226.01        11.97 o                         
   3  12   3         23.89         25.95         6.21 o                         
   4  12   3       1292.29       1266.92        31.09 o                         
   5  12   3        152.77        172.76        11.36 o                         
   6  12   3         29.42         25.68         6.51 o                         
   7  12   3         11.15         13.74         3.28 o                         
   8  12   3         13.85          9.77         3.22 o                         
   9  12   3         25.64         17.49         4.62 o                         
  10  12   3         12.50         14.20         5.04 o                         
  11  12   3        138.45        148.23        10.20 o                         
  12  12   3         33.49         47.09         6.77 o                         
  13  12   3          3.76          6.82         5.43 o                         
  14  12   3        202.77        210.48        16.98 o                         
  15  12   3         74.90         99.08        12.50 o                         
  16  12   3         17.70         15.25         7.61 o                         
  17  12   3          6.93          5.80        10.77 o                         
  -9  13   3          6.98         19.46         9.11 o                         
  -8  13   3         19.20         -2.80         5.64 o                         
  -7  13   3          2.84          7.67         6.02 o                         
  -6  13   3          7.37         20.31         5.37 o                         
  -5  13   3         47.84         40.97         6.26 o                         
  -4  13   3        399.23        356.76        13.93 o                         
  -3  13   3        358.48        370.46        13.48 o                         
  -2  13   3        371.95        358.38        12.15 o                         
  -1  13   3        189.03        191.76         7.72 o                         
   0  13   3         90.98        121.61        16.88 o                         
   1  13   3          0.20          0.06         6.03 o                         
   2  13   3       1341.52       1263.86        69.71 o                         
   3  13   3        538.80        612.00        29.88 o                         
   4  13   3        963.06        943.62        37.88 o                         
   5  13   3        285.13        309.53        21.23 o                         
   6  13   3        746.10        709.12        32.39 o                         
   7  13   3         49.99         75.50        13.31 o                         
   8  13   3         56.56         67.41         5.11 o                         
   9  13   3        110.19        110.64        16.02 o                         
  10  13   3         80.58         91.18        11.52 o                         
  11  13   3        202.28        177.56        11.04 o                         
  12  13   3        319.66        268.47        12.68 o                         
  13  13   3         53.75         65.24         7.76 o                         
  14  13   3        151.72        204.06        16.31 o                         
  15  13   3         55.44         57.35        13.71 o                         
  16  13   3         78.21         91.68        11.48 o                         
  17  13   3         66.88         84.75        15.03 o                         
  -8  14   3        178.43        175.34        20.11 o                         
  -7  14   3          1.48         14.24        14.54 o                         
  -6  14   3        153.84        205.98        18.18 o                         
  -5  14   3         12.41         11.08         4.75 o                         
  -4  14   3        781.13        802.90        22.50 o                         
  -3  14   3        357.91        310.27        12.11 o                         
  -2  14   3       2422.81       2315.43        44.84 o                         
  -1  14   3         48.99         53.14         6.66 o                         
   0  14   3         30.13         13.30        12.50 o                         
   1  14   3         83.59         94.83        14.81 o                         
   2  14   3          7.84         16.23         9.05 o                         
   3  14   3        199.20        196.29        18.57 o                         
   4  14   3       1415.84       1299.27        47.71 o                         
   5  14   3         44.22         49.48        12.42 o                         
   6  14   3         55.90         48.78        11.86 o                         
   7  14   3        112.87        104.25        15.97 o                         
   8  14   3          0.01          1.87         7.37 o                         
   9  14   3        237.95        231.85         9.80 o                         
  10  14   3          0.05         -7.60         7.97 o                         
  11  14   3        246.15        210.51        15.23 o                         
  12  14   3          0.01          3.85         7.84 o                         
  13  14   3          1.33          7.06         4.43 o                         
  14  14   3          2.81          3.77         6.31 o                         
  15  14   3        151.24        174.77        14.84 o                         
  16  14   3          8.05          6.02         7.73 o                         
  -7  15   3         16.15         13.55        15.73 o                         
  -6  15   3        115.65        109.99        14.07 o                         
  -5  15   3        104.80        117.73        12.32 o                         
  -4  15   3        245.63        249.15        12.38 o                         
  -3  15   3          2.07          6.17        15.51 o                         
  -2  15   3        379.42        365.88        14.74 o                         
  -1  15   3        116.84        125.29        17.45 o                         
   0  15   3        282.21        271.04        22.36 o                         
   1  15   3        255.35        233.13        21.57 o                         
   2  15   3         18.66         11.07         8.33 o                         
   3  15   3        439.72        425.83        26.11 o                         
   4  15   3         35.18         18.09         9.04 o                         
   5  15   3         10.12         15.00         8.06 o                         
   6  15   3        214.91        218.05        21.55 o                         
   7  15   3          0.00         -4.69         4.69 o                         
   8  15   3        323.51        349.12        23.83 o                         
   9  15   3         87.04        110.52        24.78 o                         
  10  15   3        182.21        190.60         9.22 o                         
  11  15   3        161.17        174.81        23.92 o                         
  12  15   3          1.98          1.18         3.89 o                         
  13  15   3          2.60          3.34         5.46 o                         
  14  15   3         75.39         71.29        10.42 o                         
  15  15   3          3.47         12.28         8.45 o                         
  16  15   3         38.51         56.41        11.94 o                         
  -6  16   3          6.33         -7.97         9.48 o                         
  -5  16   3         19.36         25.64        11.64 o                         
  -4  16   3        170.92        149.63        13.53 o                         
  -3  16   3          0.77          2.44        13.36 o                         
  -2  16   3        146.57        184.76        21.71 o                         
  -1  16   3         40.72         59.14        12.58 o                         
   0  16   3         72.45        106.18        16.18 o                         
   1  16   3         46.76         58.77        12.61 o                         
   2  16   3          4.04          7.15         9.70 o                         
   3  16   3        158.42        175.88        22.09 o                         
   4  16   3        215.88        215.13        20.64 o                         
   5  16   3        434.41        410.74        26.42 o                         
   6  16   3        182.33        216.27        20.28 o                         
   7  16   3         66.42        138.72        23.06 o                         
   8  16   3         53.70         77.91        14.48 o                         
   9  16   3         22.40         25.86        18.10 o                         
  10  16   3          7.95         28.44        18.32 o                         
  11  16   3         62.07         56.35         7.58 o                         
  12  16   3         41.51         47.44         9.23 o                         
  13  16   3        155.69        166.64        33.40 o                         
  14  16   3        667.86        653.98        55.16 o                         
  15  16   3        262.54        232.26        35.77 o                         
  -4  17   3        117.23        115.47        33.18 o                         
  -3  17   3         11.59         39.22        12.93 o                         
  -2  17   3         57.52         33.18        14.01 o                         
  -1  17   3         26.50         45.50        10.12 o                         
   0  17   3         80.67         73.17        14.91 o                         
   1  17   3        141.00        227.30        29.86 o                         
   2  17   3         21.63         37.37        10.70 o                         
   3  17   3        135.97        108.97        19.51 o                         
   4  17   3        467.99        441.58        32.07 o                         
   5  17   3        398.74        351.05        27.33 o                         
   6  17   3         15.75         36.63        18.96 o                         
   7  17   3          7.05          3.71         7.24 o                         
   8  17   3         13.65         25.37         9.70 o                         
   9  17   3        700.98        807.31        80.16 o                         
  11  17   3         38.94         56.89        21.98 o                         
  12  17   3        282.71        256.61        34.26 o                         
  13  17   3         15.78         41.37        16.59 o                         
  14  17   3          0.04         20.90        12.71 o                         
  -1  18   3        686.09        465.17        46.97 o                         
   0  18   3         17.18         51.50        14.44 o                         
   1  18   3        280.66        319.53        31.89 o                         
   2  18   3          7.94         19.37         7.69 o                         
   3  18   3         13.58         13.32         9.91 o                         
   4  18   3          4.48          7.12         7.61 o                         
   5  18   3          0.02          9.88        12.39 o                         
   6  18   3          3.04         -0.07        10.99 o                         
   7  18   3        129.56        175.96        36.85 o                         
   8  18   3         38.10         67.77        13.50 o                         
   9  18   3         53.06         70.03        21.98 o                         
  10  18   3        298.96        267.82        34.26 o                         
  11  18   3         59.18         37.06        18.32 o                         
 -10 -18   4         10.90         63.13        14.44 o                         
  -9 -18   4        431.49        422.08        35.98 o                         
  -8 -18   4        128.96        219.55        25.43 o                         
  -7 -18   4        158.04        142.84        24.56 o                         
  -6 -18   4        163.62        156.71        15.78 o                         
  -5 -18   4        189.37        152.69        35.66 o                         
  -4 -18   4         30.53         78.86        20.25 o                         
  -3 -18   4          4.14         10.24        18.21 o                         
  -2 -18   4        237.37        113.54        17.02 o                         
   1 -18   4        228.75        217.18        25.21 o                         
   2 -18   4         57.51         20.90        10.56 o                         
   3 -18   4         62.44         78.00        16.16 o                         
 -11 -17   4         47.26         71.34        10.56 o                         
 -10 -17   4          0.21         30.31         7.05 o                         
  -9 -17   4          3.77         19.90         6.10 o                         
  -8 -17   4         23.95         45.03        14.01 o                         
  -7 -17   4         63.34         71.84        10.58 o                         
  -6 -17   4         59.20         59.76         8.16 o                         
  -5 -17   4         96.14        116.65        10.42 o                         
  -4 -17   4         38.31         62.00         9.51 o                         
  -3 -17   4         60.48         73.26        10.34 o                         
  -2 -17   4         40.55         64.55         9.45 o                         
  -1 -17   4         49.60         73.37        10.77 o                         
   0 -17   4        127.88        147.39        13.00 o                         
   1 -17   4          9.94         18.00         6.62 o                         
   2 -17   4         43.75         63.22        11.20 o                         
   3 -17   4          4.96         13.14         7.16 o                         
   4 -17   4        926.77        775.74        83.92 o                         
   5 -17   4          3.19         -3.88        13.79 o                         
 -12 -16   4          0.21         25.10         6.89 o                         
 -11 -16   4          0.35         11.78         5.25 o                         
 -10 -16   4         61.64         75.22        11.74 o                         
  -9 -16   4         49.59         66.11         8.97 o                         
  -8 -16   4        102.20         99.77         9.36 o                         
  -7 -16   4        166.54        185.80        10.96 o                         
  -6 -16   4        244.37        234.43        11.69 o                         
  -5 -16   4        104.10         79.04         7.76 o                         
  -4 -16   4         39.55         42.66         7.06 o                         
  -3 -16   4         49.14         62.34         7.39 o                         
  -2 -16   4         19.74         23.72         5.18 o                         
  -1 -16   4         69.30         79.64         8.27 o                         
   0 -16   4         94.20         82.29         9.39 o                         
   1 -16   4         50.75         35.19        12.07 o                         
   2 -16   4         18.74         32.25         5.58 o                         
   3 -16   4          7.87          1.51         6.25 o                         
   4 -16   4         42.41         35.21        10.24 o                         
   5 -16   4         14.12         29.28         9.91 o                         
   6 -16   4         41.88         55.39        10.28 o                         
 -13 -15   4        306.05        315.29        24.88 o                         
 -12 -15   4        218.53        243.68        17.37 o                         
 -11 -15   4         29.19         48.16        11.76 o                         
 -10 -15   4         35.34         47.33         7.42 o                         
  -9 -15   4         90.57         96.98        10.96 o                         
  -8 -15   4          1.00          6.25         4.52 o                         
  -7 -15   4        141.94        178.27        12.16 o                         
  -6 -15   4        119.74        115.37         8.95 o                         
  -5 -15   4         51.54         48.03         6.14 o                         
  -4 -15   4         73.81         86.17         9.05 o                         
  -3 -15   4        190.89        209.56        11.70 o                         
  -2 -15   4        102.37        109.42         9.85 o                         
  -1 -15   4        239.65        230.43        12.62 o                         
   0 -15   4        110.01         99.22         8.69 o                         
   1 -15   4        258.97        252.90        13.56 o                         
   2 -15   4        573.98        451.49        16.34 o                         
   3 -15   4          8.59         13.04        12.11 o                         
   4 -15   4         17.26         24.57         6.19 o                         
   5 -15   4        529.66        469.21        20.92 o                         
   6 -15   4        334.22        295.05        22.73 o                         
   7 -15   4         28.74          9.69         6.77 o                         
   8 -15   4         14.27          8.92        23.16 o                         
 -14 -14   4          1.50         26.72         9.05 o                         
 -13 -14   4         38.61         57.29        13.58 o                         
 -12 -14   4          9.58         18.83         7.59 o                         
 -11 -14   4         77.44         81.57        12.58 o                         
 -10 -14   4         22.94         47.61         8.70 o                         
  -9 -14   4         74.89         95.83         9.34 o                         
  -8 -14   4         66.05         61.43         7.26 o                         
  -7 -14   4          7.89         23.71         4.97 o                         
  -6 -14   4        137.57        134.36         9.64 o                         
  -5 -14   4         65.23         57.29         6.73 o                         
  -4 -14   4         13.84         12.95         4.41 o                         
  -3 -14   4         61.25         64.67         8.07 o                         
  -2 -14   4         40.65         50.98         7.28 o                         
  -1 -14   4         85.14         83.42         9.09 o                         
   0 -14   4         10.27         16.51         4.57 o                         
   1 -14   4          1.21          1.38         3.43 o                         
   2 -14   4        132.74        158.61        10.87 o                         
   3 -14   4        252.74        226.86        16.56 o                         
   4 -14   4         99.48         98.94         8.71 o                         
   5 -14   4          2.48          4.88         6.15 o                         
   6 -14   4          9.89         22.63         5.81 o                         
   7 -14   4          1.24          7.07         5.42 o                         
   8 -14   4          9.89         23.84         7.37 o                         
   9 -14   4         31.50         25.31        31.68 o                         
 -15 -13   4         20.40         34.91        11.20 o                         
 -14 -13   4         24.50         41.59        12.93 o                         
 -13 -13   4        143.64        189.13        16.59 o                         
 -12 -13   4        140.24        156.81        11.31 o                         
 -11 -13   4        182.36        202.84        11.65 o                         
 -10 -13   4        233.01        271.47        15.07 o                         
  -9 -13   4        103.43        103.99         8.24 o                         
  -8 -13   4         13.93         17.67         4.68 o                         
  -7 -13   4         43.30         52.98         6.29 o                         
  -6 -13   4         42.05         45.52         6.41 o                         
  -5 -13   4          4.44          4.08         3.77 o                         
  -4 -13   4          0.01         -4.32         4.32 o                         
  -3 -13   4        457.76        470.34        18.64 o                         
  -2 -13   4        268.45        246.84        14.66 o                         
  -1 -13   4        114.09        111.09         8.38 o                         
   0 -13   4        345.68        397.10        12.95 o                         
   1 -13   4         78.25         68.22         6.20 o                         
   2 -13   4        438.21        379.02        12.84 o                         
   3 -13   4          8.42         25.91         4.72 o                         
   4 -13   4        834.77        661.25        20.26 o                         
   5 -13   4         25.27         23.52         4.27 o                         
   6 -13   4         37.20         44.90         6.45 o                         
   7 -13   4         13.99         35.37         9.58 o                         
   8 -13   4         45.96         64.23         9.79 o                         
   9 -13   4          8.08          4.96        13.79 o                         
  10 -13   4         45.79         41.03        10.77 o                         
 -15 -12   4         50.64         78.43        15.30 o                         
 -14 -12   4         21.33         31.03         9.27 o                         
 -13 -12   4        111.39        155.43        12.74 o                         
 -12 -12   4         45.48         65.74         7.16 o                         
 -11 -12   4        194.17        163.45        10.67 o                         
 -10 -12   4         55.30         49.76         6.51 o                         
  -9 -12   4        394.39        365.32        12.97 o                         
  -8 -12   4        149.27        159.36        10.79 o                         
  -7 -12   4        153.06        133.96         9.18 o                         
  -6 -12   4         37.17         60.32         7.03 o                         
  -5 -12   4       1034.59        915.58        30.67 o                         
  -4 -12   4        248.33        238.55        11.22 o                         
  -3 -12   4        218.67        193.72         9.11 o                         
  -2 -12   4        658.37        610.74        16.47 o                         
  -1 -12   4        615.69        518.47        13.83 o                         
   0 -12   4        224.94        199.85         9.73 o                         
   1 -12   4          1.14          0.94         3.12 o                         
   2 -12   4        722.73        689.47        20.02 o                         
   3 -12   4        273.54        240.07        10.44 o                         
   4 -12   4          2.93         11.05         3.56 o                         
   5 -12   4          0.65         -0.77         3.73 o                         
   6 -12   4        219.64        214.70        30.35 o                         
   7 -12   4         22.59         41.62         6.80 o                         
   8 -12   4        116.53        132.77        15.52 o                         
   9 -12   4          1.18          6.82         9.36 o                         
  10 -12   4         73.17         86.07        14.44 o                         
  11 -12   4         23.92         18.53        14.44 o                         
 -15 -11   4         68.62         77.36        15.73 o                         
 -14 -11   4         84.57         94.42        18.07 o                         
 -13 -11   4          4.85          7.51         3.73 o                         
 -12 -11   4        366.76        346.17        15.77 o                         
 -11 -11   4        650.65        633.53        19.30 o                         
 -10 -11   4        148.28        166.12        10.72 o                         
  -9 -11   4         14.98         16.88         4.80 o                         
  -8 -11   4         32.59         40.56         5.94 o                         
  -7 -11   4        151.62        157.77         8.88 o                         
  -6 -11   4        118.73        122.75         8.30 o                         
  -5 -11   4       1713.40       1651.06        31.72 o                         
  -4 -11   4        498.00        504.21        20.39 o                         
  -3 -11   4        369.56        334.21        11.73 o                         
  -2 -11   4        947.55        958.09        25.03 o                         
  -1 -11   4         90.51        110.32         7.17 o                         
   0 -11   4        136.71        129.69        10.21 o                         
   1 -11   4        285.88        244.44        10.22 o                         
   2 -11   4         29.42         58.87         6.21 o                         
   3 -11   4         33.85         27.96         4.53 o                         
   4 -11   4        696.34        607.78        16.37 o                         
   5 -11   4       2515.65       2398.25        42.82 o                         
   6 -11   4          5.46          5.73         2.98 o                         
   7 -11   4         89.68         85.65         8.08 o                         
   8 -11   4          7.72         17.93         5.33 o                         
   9 -11   4         51.64         68.57         8.09 o                         
  10 -11   4        139.59        154.97        21.35 o                         
  11 -11   4         85.34         84.87        11.67 o                         
 -15 -10   4         18.28         14.65         8.83 o                         
 -14 -10   4        766.51        745.92        35.57 o                         
 -13 -10   4        128.24        140.94         8.80 o                         
 -12 -10   4        105.44        114.89         8.39 o                         
 -11 -10   4         98.88         99.53         7.66 o                         
 -10 -10   4        387.29        359.72        15.48 o                         
  -9 -10   4        324.41        280.91        10.81 o                         
  -8 -10   4         21.61         30.43         4.90 o                         
  -7 -10   4         93.67         93.55         8.00 o                         
  -6 -10   4        666.70        638.26        15.11 o                         
  -5 -10   4        466.11        437.54        12.04 o                         
  -4 -10   4          2.82          1.88         3.07 o                         
  -3 -10   4        706.96        639.68        17.45 o                         
  -2 -10   4        592.83        588.68        15.35 o                         
  -1 -10   4         90.28         95.41         6.48 o                         
   0 -10   4        226.40        207.66         8.17 o                         
   1 -10   4        125.33        119.05         8.06 o                         
   2 -10   4        664.30        626.52        14.75 o                         
   3 -10   4         19.94         44.65         5.27 o                         
   4 -10   4          5.91         11.21         3.81 o                         
   5 -10   4        128.15        106.86         6.99 o                         
   6 -10   4        261.26        241.14        10.76 o                         
   7 -10   4        132.51        150.31         8.53 o                         
   8 -10   4         31.50         17.08         4.07 o                         
   9 -10   4        139.03        145.83        13.00 o                         
  10 -10   4         21.18         47.31         8.62 o                         
  11 -10   4          4.08         16.10         5.61 o                         
  12 -10   4         96.27        137.11        20.99 o                         
 -15  -9   4        232.16        241.75        22.09 o                         
 -14  -9   4          0.18          7.92         4.28 o                         
 -13  -9   4         18.58         26.39         5.01 o                         
 -12  -9   4         25.56         27.91         5.18 o                         
 -11  -9   4        142.02        153.73         8.96 o                         
 -10  -9   4          0.05         -2.87         3.51 o                         
  -9  -9   4         15.63         12.46         3.70 o                         
  -8  -9   4        303.60        292.77        12.71 o                         
  -7  -9   4        258.28        259.59         9.30 o                         
  -6  -9   4        416.54        420.59        12.27 o                         
  -5  -9   4         95.98        142.78         7.54 o                         
  -4  -9   4          1.02         -1.52         2.94 o                         
  -3  -9   4         85.97         77.65         6.24 o                         
  -2  -9   4        773.79        660.69        15.93 o                         
  -1  -9   4          3.92          9.73         3.32 o                         
   0  -9   4        671.61        806.68        16.45 o                         
   1  -9   4        254.85        242.77         9.36 o                         
   2  -9   4        694.32        701.75        15.26 o                         
   3  -9   4        125.48        136.38         8.83 o                         
   4  -9   4         45.46         37.26         4.44 o                         
   5  -9   4        842.77        796.97        17.40 o                         
   6  -9   4         56.01         54.97         6.08 o                         
   7  -9   4         98.90        113.27         7.02 o                         
   8  -9   4         59.03         88.72        11.42 o                         
   9  -9   4        314.31        316.96        12.42 o                         
  10  -9   4          9.95          1.89         3.06 o                         
  11  -9   4         32.52         22.94         8.24 o                         
  12  -9   4          0.06         10.43         5.09 o                         
  13  -9   4        192.29        261.29        26.40 o                         
 -15  -8   4          9.73         28.21         9.70 o                         
 -14  -8   4        105.64        143.58         9.11 o                         
 -13  -8   4        200.58        215.69         8.92 o                         
 -12  -8   4         50.95         68.57         5.95 o                         
 -11  -8   4          8.82         13.17         3.80 o                         
 -10  -8   4        768.42        744.89        20.17 o                         
  -9  -8   4        182.34        171.36         9.78 o                         
  -8  -8   4        276.31        214.07         9.32 o                         
  -7  -8   4        658.10        568.64        15.16 o                         
  -6  -8   4        124.08        131.62         7.54 o                         
  -5  -8   4        105.37        120.66         6.57 o                         
  -4  -8   4         12.79         25.85         3.64 o                         
  -3  -8   4        412.30        486.66        21.85 o                         
  -2  -8   4       3622.72       3674.13        69.73 o                         
  -1  -8   4       1942.09       1945.22        37.69 o                         
   0  -8   4       2061.30       1897.91        30.43 o                         
   1  -8   4       1452.78       1433.22        26.79 o                         
   2  -8   4       1531.65       1443.13        25.58 o                         
   3  -8   4         48.54         61.15         4.98 o                         
   4  -8   4        103.78         92.57         7.37 o                         
   5  -8   4        125.31        130.48         6.68 o                         
   6  -8   4          4.34          6.81         2.73 o                         
   7  -8   4         71.18         72.57         7.52 o                         
   8  -8   4        938.16        857.35        20.47 o                         
   9  -8   4         11.27         12.39         3.17 o                         
  10  -8   4          0.04          9.45         3.42 o                         
  11  -8   4        141.82        164.18         9.23 o                         
  12  -8   4          4.72         21.21         5.19 o                         
  13  -8   4          1.10         19.16         6.35 o                         
  14  -8   4          7.63         34.26        12.93 o                         
 -15  -7   4         12.22          6.05         5.33 o                         
 -14  -7   4        116.13        133.92         9.33 o                         
 -13  -7   4          0.39          8.52         4.08 o                         
 -12  -7   4          0.14          5.80         3.88 o                         
 -11  -7   4         70.61         66.64         5.58 o                         
 -10  -7   4        202.91        193.34         8.81 o                         
  -9  -7   4        365.58        389.94        11.19 o                         
  -8  -7   4        455.73        457.37        11.69 o                         
  -7  -7   4         45.16         63.89         6.23 o                         
  -6  -7   4         24.65         31.54         3.82 o                         
  -5  -7   4        206.44        257.62         8.05 o                         
  -4  -7   4       2091.91       2161.60        32.91 o                         
  -3  -7   4         28.19         26.66         4.13 o                         
  -2  -7   4       2749.82       2851.99        48.69 o                         
  -1  -7   4          2.54          1.10         3.70 o                         
   0  -7   4       1458.55       1529.00        28.46 o                         
   1  -7   4          2.83          1.40         2.57 o                         
   2  -7   4         12.00         22.75         3.29 o                         
   3  -7   4        267.33        226.21         7.44 o                         
   4  -7   4        232.19        236.91         7.67 o                         
   5  -7   4         36.06         42.81         4.11 o                         
   6  -7   4       1178.92       1072.55        20.31 o                         
   7  -7   4        904.97        855.71        19.31 o                         
   8  -7   4        803.02        767.12        22.11 o                         
   9  -7   4         71.92         78.12         6.73 o                         
  10  -7   4        307.20        284.44        11.20 o                         
  11  -7   4          0.02          3.06         3.04 o                         
  12  -7   4          0.12          6.64         3.17 o                         
  13  -7   4        522.67        484.92        20.28 o                         
  14  -7   4        130.41        109.25        31.45 o                         
 -16  -6   4         45.18         47.84        15.73 o                         
 -15  -6   4          0.05         17.08        25.32 o                         
 -14  -6   4        254.05        241.35        21.52 o                         
 -13  -6   4         96.82        109.50         8.14 o                         
 -12  -6   4          0.18          3.02         4.39 o                         
 -11  -6   4       1990.20       1853.08        56.25 o                         
 -10  -6   4         47.84         54.50         5.15 o                         
  -9  -6   4        638.32        581.75        14.06 o                         
  -8  -6   4       1016.55        970.11        34.55 o                         
  -7  -6   4       2652.29       2477.36        40.62 o                         
  -6  -6   4        965.60        914.29        18.44 o                         
  -5  -6   4          9.19         20.14         3.45 o                         
  -4  -6   4        418.90        430.80        10.23 o                         
  -3  -6   4        238.43        325.99         9.55 o                         
  -2  -6   4        758.64        712.80        15.44 o                         
  -1  -6   4        594.68        699.57        15.24 o                         
   0  -6   4        393.36        335.79        13.00 o                         
   1  -6   4         97.20        109.30         5.94 o                         
   2  -6   4        467.55        498.22        12.01 o                         
   3  -6   4        186.72        208.83         6.83 o                         
   4  -6   4        595.02        569.50        12.22 o                         
   5  -6   4        391.79        329.01         8.91 o                         
   6  -6   4         22.40         24.33         3.27 o                         
   7  -6   4          8.59         11.91         3.05 o                         
   8  -6   4       1769.60       1654.77        28.12 o                         
   9  -6   4         23.14         19.90         4.46 o                         
  10  -6   4        113.09        131.76         9.45 o                         
  11  -6   4         28.69         26.53         4.26 o                         
  12  -6   4        744.43        646.72        18.73 o                         
  13  -6   4         36.89         45.49        10.01 o                         
  14  -6   4        100.62         93.81        10.23 o                         
  15  -6   4         59.27         94.16        21.12 o                         
 -16  -5   4        513.60        491.25        39.00 o                         
 -15  -5   4         16.50         12.63         9.59 o                         
 -14  -5   4          2.70          2.95         9.59 o                         
 -13  -5   4        107.43         94.57         8.70 o                         
 -12  -5   4        859.71        770.21        18.03 o                         
 -11  -5   4         30.36         27.15         3.66 o                         
 -10  -5   4       2308.28       2070.79        69.63 o                         
  -9  -5   4        715.72        723.80        15.70 o                         
  -8  -5   4         27.52         44.43         4.10 o                         
  -7  -5   4        462.09        482.46        11.64 o                         
  -6  -5   4       1770.05       1895.70        31.59 o                         
  -5  -5   4        874.58        848.14        16.69 o                         
  -4  -5   4        182.78        187.77         6.96 o                         
  -3  -5   4       2764.28       2782.50        43.07 o                         
  -2  -5   4        219.26        211.87         6.86 o                         
  -1  -5   4          1.30         -0.27         1.94 o                         
   0  -5   4         83.80         82.06         6.43 o                         
   1  -5   4         21.38          8.85         2.72 o                         
   2  -5   4       4046.41       4335.67        58.63 o                         
   3  -5   4        535.60        442.18        13.63 o                         
   4  -5   4        113.48        105.33         4.82 o                         
   5  -5   4       1695.54       1745.93        27.33 o                         
   6  -5   4         70.83         86.61         4.77 o                         
   7  -5   4        425.85        439.31        10.69 o                         
   8  -5   4       1197.38       1176.07        21.76 o                         
   9  -5   4          2.11          8.40         2.49 o                         
  10  -5   4          7.80          8.80         3.71 o                         
  11  -5   4         70.88         68.84         6.51 o                         
  12  -5   4        174.31        171.89        10.23 o                         
  13  -5   4        183.32        200.33        12.94 o                         
  14  -5   4         26.00         45.78         7.00 o                         
  15  -5   4        431.08        405.27        25.64 o                         
  16  -5   4         55.81         84.25        22.19 o                         
 -16  -4   4         25.30         15.08        11.20 o                         
 -15  -4   4         56.12         73.98        18.42 o                         
 -14  -4   4          0.57        121.29        24.13 o                         
 -13  -4   4        302.53        294.43        10.14 o                         
 -12  -4   4         44.53         61.14         4.74 o                         
 -11  -4   4        635.09        587.20        14.61 o                         
 -10  -4   4        948.94        875.32        23.75 o                         
  -9  -4   4       1671.48       1579.67        30.61 o                         
  -8  -4   4        665.29        619.11        19.63 o                         
  -7  -4   4       3024.19       2746.32        39.65 o                         
  -6  -4   4         93.53         57.67         6.61 o                         
  -5  -4   4        712.76        798.07        16.21 o                         
  -4  -4   4       1067.35       1180.39        19.09 o                         
  -3  -4   4        451.03        410.99         9.95 o                         
  -2  -4   4       3178.08       3153.96        47.31 o                         
  -1  -4   4         31.58         32.21         3.25 o                         
   0  -4   4       1409.54       1338.66        29.61 o                         
   1  -4   4         12.00         12.26         2.74 o                         
   2  -4   4       2049.49       2092.79        30.21 o                         
   3  -4   4        189.89        177.94         5.74 o                         
   4  -4   4        111.45        153.60         5.17 o                         
   5  -4   4          3.16         14.77         2.26 o                         
   6  -4   4        945.09        912.13        16.40 o                         
   7  -4   4       1088.72       1067.14        18.98 o                         
   8  -4   4         79.09         97.31         5.05 o                         
   9  -4   4         15.10         18.43         3.11 o                         
  10  -4   4         79.93         86.13         5.92 o                         
  11  -4   4         15.50         32.73         6.00 o                         
  12  -4   4        224.71        223.14        10.10 o                         
  13  -4   4         38.97         55.37         8.86 o                         
  14  -4   4        232.34        217.35        22.90 o                         
  15  -4   4          0.47         10.82         4.95 o                         
  16  -4   4        135.13        244.11        28.23 o                         
 -16  -3   4         12.87         17.24         8.40 o                         
 -15  -3   4          1.20         21.33         7.01 o                         
 -14  -3   4         87.49         79.91        12.50 o                         
 -13  -3   4         59.78         62.18         4.92 o                         
 -12  -3   4        471.11        424.54        12.01 o                         
 -11  -3   4       1210.60       1105.52        31.25 o                         
 -10  -3   4         22.66         23.29         3.60 o                         
  -9  -3   4        270.49        260.99         8.21 o                         
  -8  -3   4        501.10        461.13         9.90 o                         
  -7  -3   4          0.50          3.74         1.61 o                         
  -6  -3   4       1635.26       1640.39        24.81 o                         
  -5  -3   4       1496.40       1457.95        22.15 o                         
  -4  -3   4        209.25        270.52         6.86 o                         
  -3  -3   4       1365.73       1399.62        21.37 o                         
  -2  -3   4        103.63        138.88         4.63 o                         
  -1  -3   4         72.34         84.67         3.79 o                         
   0  -3   4       1306.84       1420.60        26.02 o                         
   1  -3   4          2.22          3.45         1.62 o                         
   2  -3   4       5179.62       5193.88        74.76 o                         
   3  -3   4        896.78        708.42        12.15 o                         
   4  -3   4        203.50        258.81         7.31 o                         
   5  -3   4       1447.71       1600.99        24.45 o                         
   6  -3   4        282.18        278.40         7.61 o                         
   7  -3   4        148.93        137.69         5.11 o                         
   8  -3   4        607.30        619.80        12.94 o                         
   9  -3   4        183.46        174.75         6.65 o                         
  10  -3   4         90.91         79.22         6.16 o                         
  11  -3   4        222.99        236.93        11.16 o                         
  12  -3   4         75.14         58.33         6.21 o                         
  13  -3   4          0.20          1.61         2.87 o                         
  14  -3   4         72.26         90.87         9.96 o                         
  15  -3   4        181.16        181.80        12.83 o                         
  16  -3   4        131.51        171.16        23.38 o                         
  17  -3   4         17.53         45.03        13.36 o                         
 -16  -2   4        314.65        286.35        28.01 o                         
 -15  -2   4        659.06        670.29        46.97 o                         
 -14  -2   4        108.98        107.34         7.33 o                         
 -13  -2   4          0.04          6.00         3.70 o                         
 -12  -2   4         57.88         52.19         5.07 o                         
 -11  -2   4         45.40         52.33         4.99 o                         
 -10  -2   4        668.60        620.02        16.22 o                         
  -9  -2   4         34.32         41.09         3.84 o                         
  -8  -2   4       1014.84        940.74        21.64 o                         
  -7  -2   4       1979.21       1785.81        27.07 o                         
  -6  -2   4        157.03        138.35         7.56 o                         
  -5  -2   4         15.95          6.77         3.71 o                         
  -4  -2   4         60.68         92.94         9.52 o                         
  -3  -2   4        170.54        225.11         4.87 o                         
  -2  -2   4        645.12        632.72        10.67 o                         
  -1  -2   4         46.43         59.90         3.03 o                         
   0  -2   4       2420.81       2505.52        34.01 o                         
   1  -2   4       1642.34       1645.59        25.86 o                         
   2  -2   4       1139.19       1106.13        16.62 o                         
   3  -2   4       6754.22       6980.67        89.46 o                         
   4  -2   4         10.40          4.54         1.25 o                         
   5  -2   4       1334.06       1490.25        22.41 o                         
   6  -2   4       1065.57       1183.26        19.11 o                         
   7  -2   4        537.44        536.56        11.00 o                         
   8  -2   4         11.39         11.31         2.11 o                         
   9  -2   4        703.48        743.91        15.09 o                         
  10  -2   4        159.24        147.72         6.40 o                         
  11  -2   4          1.80         -1.97         2.54 o                         
  12  -2   4       1421.00       1283.59        26.52 o                         
  13  -2   4         74.45        100.19         8.92 o                         
  14  -2   4         16.16         16.43         6.92 o                         
  15  -2   4          6.94         12.32         9.69 o                         
  16  -2   4         41.09         76.78        10.20 o                         
 -16  -1   4        139.19        155.55        25.21 o                         
 -15  -1   4          0.89         11.64         8.40 o                         
 -14  -1   4        209.23        214.97        14.51 o                         
 -13  -1   4        500.59        472.17        14.20 o                         
 -12  -1   4        217.99        192.01        14.31 o                         
 -11  -1   4        142.65        128.80        20.32 o                         
 -10  -1   4        666.24        620.28        16.06 o                         
  -9  -1   4        483.99        462.98        11.02 o                         
  -8  -1   4          1.03          5.00         2.09 o                         
  -7  -1   4       1021.84       1036.20        17.51 o                         
  -6  -1   4        267.19        279.69         7.83 o                         
  -5  -1   4        129.50        159.59         7.72 o                         
  -4  -1   4         14.43         16.45         4.74 o                         
  -3  -1   4       2936.92       2945.95        50.39 o                         
  -2  -1   4       1580.04       1547.35        21.85 o                         
  -1  -1   4        101.41        124.00         3.60 o                         
   0  -1   4       5807.43       5690.33        72.89 o                         
   2  -1   4       3013.18       3117.20        41.24 o                         
   3  -1   4       3248.50       3231.82        54.26 o                         
   4  -1   4        300.77        275.11         9.26 o                         
   5  -1   4       2332.53       2429.36        42.14 o                         
   6  -1   4        600.29        522.22        11.84 o                         
   7  -1   4        127.06        137.89         4.95 o                         
   8  -1   4        726.65        758.32        16.38 o                         
   9  -1   4         50.39         48.26         5.27 o                         
  10  -1   4         39.58         36.64         4.14 o                         
  11  -1   4         23.09         55.39         7.37 o                         
  12  -1   4         34.49         24.32         4.93 o                         
  13  -1   4        179.24        189.30        12.75 o                         
  14  -1   4          8.06         12.09         4.49 o                         
  15  -1   4         51.31         63.93         9.15 o                         
  16  -1   4          0.01          5.46         6.54 o                         
  17  -1   4         14.66         34.42        11.64 o                         
 -16   0   4         20.37         33.83        11.64 o                         
 -15   0   4          7.65         10.13        10.13 o                         
 -14   0   4         87.17        141.68        18.22 o                         
 -13   0   4         32.95         23.23         8.07 o                         
 -12   0   4        238.16        233.04         9.69 o                         
 -11   0   4       1482.31       1408.56        29.78 o                         
 -10   0   4       1908.77       1716.58        30.94 o                         
  -9   0   4        248.12        247.84         7.89 o                         
  -8   0   4        784.44        795.85        15.64 o                         
  -7   0   4       1886.82       1817.29        28.08 o                         
  -6   0   4       1159.59       1358.78        21.47 o                         
  -5   0   4         97.15        113.75         4.07 o                         
  -4   0   4        184.64        192.94         5.36 o                         
  -3   0   4         17.94         13.82         1.80 o                         
  -2   0   4       1184.07       1088.05        16.13 o                         
  -1   0   4       4865.52       4637.23        65.90 o                         
   0   0   4       3314.25       3525.63        46.13 o                         
   2   0   4         42.97         32.48         1.99 o                         
   3   0   4        589.44        537.13         8.97 o                         
   4   0   4       1286.12       1303.20        19.10 o                         
   5   0   4        195.32        190.39         8.03 o                         
   6   0   4       1057.91       1298.29        22.01 o                         
   7   0   4       5831.61       6110.67        99.63 o                         
   8   0   4        361.30        421.28        12.78 o                         
   9   0   4         52.84         58.62         5.10 o                         
  10   0   4        735.69        739.75        17.61 o                         
  11   0   4        369.85        319.03        11.58 o                         
  12   0   4       1092.44        926.92        24.02 o                         
  13   0   4         47.03         46.27         6.12 o                         
  14   0   4        109.63        130.66        20.19 o                         
  15   0   4        240.88        226.21        17.18 o                         
  16   0   4        211.62        234.59        11.67 o                         
  17   0   4         68.04        101.80        24.66 o                         
 -16   1   4         26.33         29.30         9.27 o                         
 -15   1   4        212.06        266.09        50.21 o                         
 -14   1   4          0.90         -1.58         6.79 o                         
 -13   1   4         92.81         95.08         8.08 o                         
 -12   1   4         13.98         17.44         3.89 o                         
 -11   1   4         11.52          5.99         3.47 o                         
 -10   1   4        258.46        224.03         8.77 o                         
  -9   1   4        404.32        358.57        10.06 o                         
  -8   1   4       2874.94       2652.72        41.24 o                         
  -7   1   4       1272.27       1327.80        28.53 o                         
  -6   1   4        689.48        701.05        13.43 o                         
  -5   1   4        270.47        245.21         6.69 o                         
  -4   1   4        384.23        352.91         8.56 o                         
  -3   1   4       1200.63       1059.39        16.62 o                         
  -2   1   4        383.36        317.37         6.62 o                         
  -1   1   4       2307.76       2357.19        35.29 o                         
   0   1   4      11955.79      11300.68       348.82 o                         
   1   1   4       7784.88       8536.63       226.66 o                         
   2   1   4       3291.83       3447.28        45.26 o                         
   3   1   4        225.37        236.48         5.30 o                         
   4   1   4       1496.92       1485.10        21.62 o                         
   5   1   4         63.20         69.40         4.21 o                         
   6   1   4        529.58        538.88        11.58 o                         
   7   1   4       1922.26       2088.80        30.94 o                         
   8   1   4         19.84         24.21         3.99 o                         
   9   1   4         24.45         14.84         2.70 o                         
  10   1   4         24.73         28.37         3.54 o                         
  11   1   4         25.52         28.21         4.83 o                         
  12   1   4        240.68        254.89        10.43 o                         
  13   1   4        347.92        373.33        12.28 o                         
  14   1   4        248.26        222.11        10.84 o                         
  15   1   4         42.55         34.54         5.44 o                         
  16   1   4          3.82          1.86         4.42 o                         
  17   1   4        657.45        570.60        41.68 o                         
  18   1   4          0.10         18.89        18.85 o                         
 -15   2   4         44.94         64.21        13.14 o                         
 -14   2   4          1.37         17.05        11.88 o                         
 -13   2   4        135.56        153.35         9.23 o                         
 -12   2   4        509.01        515.84        18.04 o                         
 -11   2   4        205.40        191.71         9.42 o                         
 -10   2   4       1420.29       1280.57        25.84 o                         
  -9   2   4        347.95        374.06        10.83 o                         
  -8   2   4       1265.83       1203.16        21.76 o                         
  -7   2   4        287.98        310.84         8.79 o                         
  -6   2   4        655.06        746.91        14.49 o                         
  -5   2   4         46.44         56.77         4.17 o                         
  -4   2   4       1360.39       1272.43        20.37 o                         
  -3   2   4        154.29        149.09         5.37 o                         
  -2   2   4        275.84        273.78         6.53 o                         
  -1   2   4        950.61        986.79        19.65 o                         
   0   2   4        556.73        540.17        10.42 o                         
   1   2   4       5611.95       5389.55        69.31 o                         
   2   2   4        238.27        159.88         5.17 o                         
   3   2   4       1180.56       1088.15        18.58 o                         
   4   2   4       2407.38       2497.85        37.23 o                         
   5   2   4       3417.99       3389.34        46.03 o                         
   6   2   4        502.58        491.80        10.38 o                         
   7   2   4       2551.53       2475.96        35.94 o                         
   8   2   4         22.98         11.20         2.45 o                         
   9   2   4          1.27          2.60         1.97 o                         
  10   2   4          4.90          6.21         2.52 o                         
  11   2   4        759.06        683.65        15.33 o                         
  12   2   4         29.79         39.24         7.31 o                         
  13   2   4         21.42         28.49         4.74 o                         
  14   2   4        185.91        165.51        10.04 o                         
  15   2   4          1.24          8.65         4.26 o                         
  16   2   4          7.30          3.78         3.58 o                         
  17   2   4         42.47         78.05        11.01 o                         
  18   2   4        350.56        377.47        20.97 o                         
 -15   3   4         15.89         21.12         9.91 o                         
 -14   3   4          5.59          7.97         9.35 o                         
 -13   3   4          0.15          6.95         4.21 o                         
 -12   3   4         11.36         21.89         7.19 o                         
 -11   3   4          3.56          1.17         3.63 o                         
 -10   3   4        593.32        529.04        18.61 o                         
  -9   3   4         63.71         65.12         6.20 o                         
  -8   3   4       5585.46       5135.90        97.54 o                         
  -7   3   4          7.28         10.01         3.02 o                         
  -6   3   4         68.42         78.01         5.33 o                         
  -5   3   4       1964.09       2116.29        31.92 o                         
  -4   3   4        870.85        811.65        14.91 o                         
  -3   3   4       2098.17       1924.93        28.52 o                         
  -2   3   4        213.39        153.86         5.87 o                         
  -1   3   4        810.98        800.74        16.83 o                         
   0   3   4       1023.44        931.70        14.73 o                         
   1   3   4        450.79        598.20        10.31 o                         
   2   3   4        200.16        194.51         5.03 o                         
   3   3   4        290.67        311.43         9.70 o                         
   4   3   4         14.23         20.90         3.02 o                         
   5   3   4        456.67        428.08         9.95 o                         
   6   3   4         17.31         12.32         3.71 o                         
   7   3   4        154.72        165.06         5.93 o                         
   8   3   4       1048.60       1032.97        18.44 o                         
   9   3   4          8.79          7.49         2.48 o                         
  10   3   4        793.52        748.37        15.81 o                         
  11   3   4        693.16        636.01        14.81 o                         
  12   3   4         76.54         71.54         6.43 o                         
  13   3   4        114.94         99.97         7.84 o                         
  14   3   4         22.31         32.68         4.86 o                         
  15   3   4         38.86         41.56         6.22 o                         
  16   3   4         13.10         17.67         5.48 o                         
  17   3   4        471.81        528.21        23.48 o                         
  18   3   4         38.32         44.82        11.85 o                         
 -15   4   4          0.86         -5.82         5.82 o                         
 -14   4   4         15.21         22.52         6.57 o                         
 -13   4   4       1062.31       1135.62        34.86 o                         
 -12   4   4         41.30         53.95         8.36 o                         
 -11   4   4          0.31         -0.22         3.61 o                         
 -10   4   4        202.48        203.06        16.13 o                         
  -9   4   4         13.93          8.97         3.66 o                         
  -8   4   4         17.98         27.56         4.04 o                         
  -7   4   4       1987.24       1740.23        28.98 o                         
  -6   4   4       1093.90       1076.78        21.94 o                         
  -5   4   4          1.93          4.69         2.23 o                         
  -4   4   4        484.91        458.68        10.92 o                         
  -3   4   4        123.94        133.62         6.12 o                         
  -2   4   4        202.28        232.33         7.52 o                         
  -1   4   4        497.70        569.35        13.20 o                         
   0   4   4         62.08         68.77         3.67 o                         
   1   4   4        153.47        128.34         4.13 o                         
   2   4   4       5858.47       5903.57        76.24 o                         
   3   4   4        575.63        684.54        12.76 o                         
   4   4   4       5531.75       5890.26        93.48 o                         
   5   4   4        451.72        475.65        13.65 o                         
   6   4   4         52.68         42.93         3.89 o                         
   7   4   4        335.63        310.14         9.29 o                         
   8   4   4        485.10        567.66        13.03 o                         
   9   4   4       2073.47       2096.02        33.27 o                         
  10   4   4       1006.81       1008.25        19.53 o                         
  11   4   4        229.21        260.67        10.08 o                         
  12   4   4         22.19         22.26         3.96 o                         
  13   4   4         50.39         47.54         5.83 o                         
  14   4   4          1.03         12.09         4.13 o                         
  15   4   4         79.39         95.74         9.13 o                         
  16   4   4         59.27         95.46        23.27 o                         
  17   4   4        108.78        142.97        14.76 o                         
  18   4   4         26.30         38.96        10.56 o                         
 -14   5   4         34.87         74.20        13.18 o                         
 -13   5   4        363.43        331.66        37.69 o                         
 -12   5   4        130.32        129.88        14.64 o                         
 -11   5   4          2.72         10.26         4.29 o                         
 -10   5   4        128.14        120.48         9.89 o                         
  -9   5   4          0.34         -3.22         3.52 o                         
  -8   5   4        350.57        330.17        11.59 o                         
  -7   5   4          2.00          0.57         2.99 o                         
  -6   5   4        933.15        853.09        17.32 o                         
  -5   5   4          1.21          6.99         2.67 o                         
  -4   5   4       1479.32       1425.55        25.99 o                         
  -3   5   4         50.73         30.27         3.76 o                         
  -2   5   4       1294.66       1209.92        19.92 o                         
  -1   5   4        262.67        253.16         7.07 o                         
   0   5   4       1577.01       1567.24        25.68 o                         
   1   5   4       1232.42       1203.77        21.31 o                         
   2   5   4         81.01         61.98         3.56 o                         
   3   5   4       2723.91       2768.16        42.33 o                         
   4   5   4          0.60         -1.03         2.44 o                         
   5   5   4         24.56         10.18         2.96 o                         
   6   5   4        555.36        486.59        10.66 o                         
   7   5   4       1418.22       1398.52        25.39 o                         
   8   5   4        850.93        938.76        19.50 o                         
   9   5   4         12.78         18.10         3.29 o                         
  10   5   4        733.24        691.24        17.01 o                         
  11   5   4       3077.43       2916.35        49.18 o                         
  12   5   4        100.25        112.83         8.03 o                         
  13   5   4        225.08        226.58        14.41 o                         
  14   5   4         52.08         63.57         6.53 o                         
  15   5   4         88.16        100.77         9.49 o                         
  16   5   4        489.82        520.49        22.46 o                         
  17   5   4        245.95        257.42        18.04 o                         
  18   5   4        496.20        537.99        70.99 o                         
 -14   6   4        108.74        243.47        24.13 o                         
 -13   6   4          2.98         19.33         6.36 o                         
 -12   6   4        295.84        276.76        24.46 o                         
 -11   6   4         50.43         60.60         7.68 o                         
 -10   6   4        166.84        144.35        11.17 o                         
  -9   6   4        242.16        246.51        12.19 o                         
  -8   6   4          7.11         15.06         3.93 o                         
  -7   6   4       1133.11       1016.37        22.65 o                         
  -6   6   4       1303.63       1337.93        26.59 o                         
  -5   6   4        199.54        200.56         8.47 o                         
  -4   6   4          0.15          0.50         2.25 o                         
  -3   6   4         50.11         48.23         4.21 o                         
  -2   6   4          1.21         -1.04         1.77 o                         
  -1   6   4        707.97        789.91        14.46 o                         
   0   6   4       2436.20       2585.42        36.65 o                         
   1   6   4       2482.81       2514.40        38.16 o                         
   2   6   4       2394.66       2287.97        34.93 o                         
   3   6   4         22.51         12.75         1.91 o                         
   4   6   4          0.64          2.60         2.00 o                         
   5   6   4      20661.98      21539.47       469.47 o                         
   6   6   4       1245.72       1190.16        20.09 o                         
   7   6   4       1355.62       1337.22        22.49 o                         
   8   6   4        196.21        247.64         8.79 o                         
   9   6   4        271.81        296.25         9.65 o                         
  10   6   4         92.75         98.28         6.51 o                         
  11   6   4       1083.91       1056.01        21.25 o                         
  12   6   4         47.26         56.92         6.54 o                         
  13   6   4         15.96         16.63         4.29 o                         
  14   6   4         47.46         60.65         6.30 o                         
  15   6   4          1.44          9.76         5.97 o                         
  16   6   4          1.14          8.40         5.08 o                         
  17   6   4        139.22        160.67        22.51 o                         
  18   6   4          2.08         13.61        16.70 o                         
 -13   7   4         92.77        149.95        17.88 o                         
 -12   7   4          2.90         22.31         6.98 o                         
 -11   7   4          3.67         16.51         5.99 o                         
 -10   7   4        102.76        123.13        11.87 o                         
  -9   7   4        101.95        118.06        10.45 o                         
  -8   7   4          0.15         -1.86         5.44 o                         
  -7   7   4        192.28        192.88         8.76 o                         
  -6   7   4        931.34        875.40        20.69 o                         
  -5   7   4        375.08        340.35        10.72 o                         
  -4   7   4       1125.30       1023.38        19.68 o                         
  -3   7   4        330.49        337.73        12.32 o                         
  -2   7   4        197.00        168.67         7.18 o                         
  -1   7   4         36.34         50.91         5.07 o                         
   0   7   4        158.49        150.36         6.15 o                         
   1   7   4        196.47        147.43         4.43 o                         
   2   7   4       1174.23       1157.45        25.18 o                         
   3   7   4        324.89        427.79        13.26 o                         
   4   7   4        373.94        441.77         9.02 o                         
   5   7   4       2847.27       2948.02        41.71 o                         
   6   7   4       1099.21       1149.18        19.67 o                         
   7   7   4       1058.79       1161.12        20.47 o                         
   8   7   4        387.67        370.25        12.48 o                         
   9   7   4        443.93        451.11        13.00 o                         
  10   7   4        586.19        635.50        15.08 o                         
  11   7   4       1015.20        975.72        20.39 o                         
  12   7   4        862.31        904.96        20.04 o                         
  13   7   4        181.27        173.65        10.62 o                         
  14   7   4         54.72         50.42         9.08 o                         
  15   7   4        722.87        736.77        38.77 o                         
  16   7   4         28.78         33.63         8.19 o                         
  17   7   4         29.84         42.27         8.87 o                         
  18   7   4         22.31         30.55         9.32 o                         
 -13   8   4        133.84        250.79        24.35 o                         
 -12   8   4         16.77         23.22         9.97 o                         
 -11   8   4        166.02        210.11        29.47 o                         
 -10   8   4         52.83         66.38         9.51 o                         
  -9   8   4         49.11         39.18         8.41 o                         
  -8   8   4        152.83        173.29        12.91 o                         
  -7   8   4         37.58         57.99         9.22 o                         
  -6   8   4        672.98        749.83        26.34 o                         
  -5   8   4        252.52        263.92         9.63 o                         
  -4   8   4        158.11        153.62         7.61 o                         
  -3   8   4          2.25          3.00         3.55 o                         
  -2   8   4        104.56        133.03         6.12 o                         
  -1   8   4         73.38         73.42         4.91 o                         
   0   8   4       1054.32       1143.97        19.22 o                         
   1   8   4        987.45        957.22        22.84 o                         
   2   8   4        103.95        165.26         9.15 o                         
   3   8   4         66.79         42.03         5.51 o                         
   4   8   4        418.14        414.42        13.51 o                         
   5   8   4        644.99        697.97        13.78 o                         
   6   8   4       1450.95       1562.01        25.12 o                         
   7   8   4         81.39         70.82         4.87 o                         
   8   8   4        272.22        322.31         9.73 o                         
   9   8   4        378.12        404.78        12.32 o                         
  10   8   4         59.00         62.48         5.60 o                         
  11   8   4          8.88         15.43         3.66 o                         
  12   8   4         25.65         24.65         4.33 o                         
  13   8   4        478.13        447.49        17.27 o                         
  14   8   4        358.44        401.68        23.37 o                         
  15   8   4          1.82          5.58         5.93 o                         
  16   8   4         14.74         19.90         7.09 o                         
  17   8   4         19.44         12.02         7.56 o                         
  18   8   4         45.13         55.28        13.08 o                         
 -12   9   4         19.71         30.18         8.89 o                         
 -11   9   4         22.54         42.00         8.12 o                         
 -10   9   4        260.14        349.66        18.16 o                         
  -9   9   4         53.01         71.31        10.10 o                         
  -8   9   4         10.30         23.80         6.40 o                         
  -7   9   4       1116.81       1066.31        40.59 o                         
  -6   9   4        848.37        796.88        22.91 o                         
  -5   9   4       1460.11       1448.73        26.87 o                         
  -4   9   4       1800.79       1752.19        30.54 o                         
  -3   9   4        226.58        182.79         8.10 o                         
  -2   9   4         31.23         47.10         4.50 o                         
  -1   9   4        111.88        146.33         6.12 o                         
   0   9   4          0.45         -1.06         1.60 o                         
   1   9   4        817.43        767.32        20.50 o                         
   2   9   4         53.54         39.04         5.87 o                         
   3   9   4       1915.31       1905.83        46.89 o                         
   4   9   4       2898.12       3139.97        57.72 o                         
   5   9   4        434.00        453.80        10.97 o                         
   6   9   4        673.54        695.38        13.75 o                         
   7   9   4        559.72        581.63        18.67 o                         
   8   9   4        113.75        105.95         6.14 o                         
   9   9   4        192.36        262.42        10.18 o                         
  10   9   4        168.46        181.54         8.82 o                         
  11   9   4        295.99        285.37        10.37 o                         
  12   9   4        199.31        202.66        11.09 o                         
  13   9   4         18.60         20.65         5.54 o                         
  14   9   4        217.08        231.19        15.92 o                         
  15   9   4         10.65         11.61         7.51 o                         
  16   9   4         30.93         27.90         9.32 o                         
  17   9   4        138.99        138.44        17.60 o                         
  18   9   4         32.92         41.04        15.11 o                         
 -11  10   4          2.53          5.80        16.05 o                         
 -10  10   4        151.99        191.96        21.74 o                         
  -9  10   4         24.70         15.85         6.87 o                         
  -8  10   4         13.52         31.12         7.40 o                         
  -7  10   4         33.02         29.75         5.89 o                         
  -6  10   4       1368.40       1343.65        38.05 o                         
  -5  10   4        359.60        323.74        14.51 o                         
  -4  10   4        166.85        174.34         8.41 o                         
  -3  10   4        194.11        173.04         8.09 o                         
  -2  10   4         13.65         18.17         3.47 o                         
  -1  10   4         23.93         22.70         3.22 o                         
   0  10   4          0.31          2.87         2.26 o                         
   1  10   4        658.34        617.37        18.70 o                         
   2  10   4       1323.55       1257.41        29.31 o                         
   3  10   4       2569.53       2454.00        48.16 o                         
   4  10   4        415.96        421.75        14.96 o                         
   5  10   4        102.53         98.98         8.60 o                         
   6  10   4       1999.42       1977.72        35.42 o                         
   7  10   4        209.69        208.43         7.61 o                         
   8  10   4        416.74        381.85        12.91 o                         
   9  10   4       1002.36        923.86        26.32 o                         
  10  10   4        128.77        114.01         8.24 o                         
  11  10   4          1.74         13.92         5.66 o                         
  12  10   4         20.51         26.09         5.68 o                         
  13  10   4        291.33        269.20        13.47 o                         
  14  10   4        113.87        150.30        14.21 o                         
  15  10   4        513.85        460.85        21.73 o                         
  16  10   4         48.30         67.88        10.13 o                         
  17  10   4         50.39         56.03         9.55 o                         
  18  10   4         45.28         39.00        17.47 o                         
 -11  11   4         31.92         32.57        15.41 o                         
 -10  11   4          3.09         21.85         8.96 o                         
  -9  11   4        220.36        266.01        16.39 o                         
  -8  11   4          5.91         38.01         9.51 o                         
  -7  11   4         42.05         56.19         9.37 o                         
  -6  11   4        228.25        244.51        12.34 o                         
  -5  11   4         96.52        100.11         9.04 o                         
  -4  11   4          3.00          1.95         5.13 o                         
  -3  11   4       1474.59       1369.68        36.97 o                         
  -2  11   4       1415.27       1366.96        24.76 o                         
  -1  11   4        281.17        314.77        10.29 o                         
   0  11   4       1144.69       1050.81        18.60 o                         
   1  11   4         42.40         32.10         6.17 o                         
   2  11   4        759.01        851.50        23.48 o                         
   3  11   4         17.74         11.89         4.85 o                         
   4  11   4        292.11        323.93        13.70 o                         
   5  11   4         18.33         13.22         5.00 o                         
   6  11   4         31.67         43.58         7.06 o                         
   7  11   4         85.93         80.32         5.76 o                         
   8  11   4         20.28         13.69         3.21 o                         
   9  11   4         27.07         52.28         5.90 o                         
  10  11   4        411.22        336.06        13.39 o                         
  11  11   4         15.47         17.06         6.68 o                         
  12  11   4         69.51         85.86         8.65 o                         
  13  11   4        104.52        135.88        10.48 o                         
  14  11   4         63.60         51.83         9.26 o                         
  15  11   4        106.17        144.23        14.12 o                         
  16  11   4          3.33          7.77         6.37 o                         
  17  11   4          7.32          1.58         6.37 o                         
  18  11   4          0.06         -5.54         5.54 o                         
 -10  12   4         56.47         70.51        13.11 o                         
  -9  12   4         28.74         39.92        13.37 o                         
  -8  12   4         67.30         96.07        11.57 o                         
  -7  12   4          0.01         20.00         7.12 o                         
  -6  12   4         52.92         72.42         7.93 o                         
  -5  12   4         63.51         88.87         8.57 o                         
  -4  12   4        159.80        157.51         9.25 o                         
  -3  12   4         75.55        109.57         7.86 o                         
  -2  12   4         18.29         12.69         3.53 o                         
  -1  12   4        358.51        333.47        10.55 o                         
   0  12   4       1416.82       1290.61        53.99 o                         
   1  12   4         22.56         19.46         9.69 o                         
   2  12   4          8.14         25.39         7.09 o                         
   3  12   4       7656.02       7599.13       129.07 o                         
   4  12   4         15.88         20.36         5.50 o                         
   5  12   4         37.64         41.23         6.74 o                         
   6  12   4         17.15         12.82         6.52 o                         
   7  12   4         11.18         30.54         9.14 o                         
   8  12   4       1074.88       1107.61        34.43 o                         
   9  12   4         85.98         96.11         6.69 o                         
  10  12   4         33.66         34.96         5.79 o                         
  11  12   4        479.83        469.97        18.20 o                         
  12  12   4         74.50         86.00         8.42 o                         
  13  12   4          0.14         -3.77         3.77 o                         
  14  12   4        333.45        353.93        24.05 o                         
  15  12   4         40.95         61.93        10.89 o                         
  16  12   4          1.05          2.92         5.42 o                         
  17  12   4         32.50         33.45         8.06 o                         
  -9  13   4        100.58        126.94        24.23 o                         
  -8  13   4        399.95        379.58        31.04 o                         
  -7  13   4        448.41        524.64        28.08 o                         
  -6  13   4         11.99         21.13         5.13 o                         
  -5  13   4        126.85        130.36         9.76 o                         
  -4  13   4        125.36        131.41        12.07 o                         
  -3  13   4         15.84         26.77         4.81 o                         
  -2  13   4        826.10        836.04        20.72 o                         
  -1  13   4         23.45         16.59         2.73 o                         
   0  13   4         69.61         55.59        12.01 o                         
   1  13   4        301.59        353.70        22.98 o                         
   2  13   4          3.29         15.01         9.26 o                         
   3  13   4         21.78         36.79        10.11 o                         
   4  13   4         18.06         30.94        12.71 o                         
   5  13   4        131.29        153.88        25.64 o                         
   6  13   4          0.08          5.46         6.98 o                         
   7  13   4         64.73         77.11        13.71 o                         
   8  13   4        231.37        230.11         6.94 o                         
   9  13   4        231.97        224.56         8.97 o                         
  10  13   4        629.60        615.34        25.79 o                         
  11  13   4        326.71        335.36        14.89 o                         
  12  13   4         27.26         24.94         5.70 o                         
  13  13   4         14.57         13.95         5.00 o                         
  14  13   4          3.68          1.08         6.65 o                         
  15  13   4         10.96         11.55         6.77 o                         
  16  13   4         82.01         69.63        10.92 o                         
  17  13   4         46.72         62.27        16.38 o                         
  -8  14   4          9.19         13.81         8.48 o                         
  -7  14   4         47.50         55.89        20.47 o                         
  -6  14   4          5.35         21.41         6.68 o                         
  -5  14   4         47.69         49.95         8.52 o                         
  -4  14   4         38.91         43.95         6.41 o                         
  -3  14   4         23.55         27.69         4.51 o                         
  -2  14   4          2.16         12.19         3.13 o                         
  -1  14   4        486.64        456.14        26.89 o                         
   0  14   4       1713.12       1580.79        55.62 o                         
   1  14   4         42.30         53.92        13.41 o                         
   2  14   4        835.06        862.79        37.63 o                         
   3  14   4        409.48        401.74        24.77 o                         
   4  14   4         73.99         99.91        17.87 o                         
   5  14   4        114.63        112.43        15.83 o                         
   6  14   4         27.95         44.53        10.57 o                         
   7  14   4        437.98        456.27        32.11 o                         
   8  14   4          0.18         12.42         8.77 o                         
   9  14   4          7.94         16.15         2.52 o                         
  10  14   4         71.85         77.27         6.40 o                         
  11  14   4         29.68         50.95         6.31 o                         
  12  14   4          9.22         20.90         4.86 o                         
  13  14   4         19.62         30.12         5.88 o                         
  14  14   4        465.22        521.76        23.12 o                         
  15  14   4         46.37         67.87        10.48 o                         
  16  14   4          5.93          6.90        10.99 o                         
  -7  15   4          0.18          7.97        17.88 o                         
  -6  15   4         82.63         88.97        23.86 o                         
  -5  15   4        145.99        172.98        14.48 o                         
  -4  15   4          3.60         24.86         6.16 o                         
  -3  15   4        134.73        155.51        22.26 o                         
  -2  15   4        604.21        506.92        13.59 o                         
  -1  15   4         34.26         68.20        19.72 o                         
   0  15   4         38.98         59.21        13.10 o                         
   1  15   4         28.68         27.22        13.90 o                         
   2  15   4        268.65        248.06        20.23 o                         
   3  15   4          0.28         32.75        15.95 o                         
   4  15   4        600.75        608.34        49.45 o                         
   5  15   4         11.18          9.89         7.68 o                         
   6  15   4          1.03          0.15        10.88 o                         
   7  15   4         22.21         44.04        11.64 o                         
   8  15   4          3.23         14.78         8.12 o                         
   9  15   4         38.97         57.59        12.12 o                         
  10  15   4        566.02        587.89        15.39 o                         
  11  15   4         16.19          9.09         3.52 o                         
  12  15   4         14.81         24.53         5.19 o                         
  13  15   4        218.01        237.15        16.03 o                         
  14  15   4         11.89         12.74        10.06 o                         
  15  15   4          7.02          1.70         8.28 o                         
  16  15   4         48.96         39.85        12.01 o                         
  -5  16   4          0.17          7.97         8.40 o                         
  -4  16   4         12.31          7.85        16.48 o                         
  -3  16   4        667.85        642.76        37.06 o                         
  -2  16   4          2.08          3.45        11.20 o                         
  -1  16   4         46.84         59.56        13.90 o                         
   0  16   4        212.97        210.72        33.40 o                         
   1  16   4          9.01         16.56         8.70 o                         
   2  16   4         93.83         85.06        14.76 o                         
   3  16   4        525.35        537.51        30.05 o                         
   4  16   4          0.99          4.00        14.22 o                         
   5  16   4          0.04         -5.10         6.57 o                         
   6  16   4         13.65         10.28         6.66 o                         
   7  16   4         10.57         26.86        10.36 o                         
   8  16   4         56.51         85.44        15.06 o                         
   9  16   4         48.09         76.08        18.42 o                         
  10  16   4         20.53         22.19        15.30 o                         
  11  16   4         63.24         96.10        26.29 o                         
  12  16   4         39.45         40.14         8.40 o                         
  13  16   4         32.99         16.75         6.40 o                         
  14  16   4        694.18        622.02        50.21 o                         
  15  16   4         76.19        110.52        24.56 o                         
  -3  17   4          8.41         13.79        13.58 o                         
  -2  17   4        776.27        696.36        49.56 o                         
  -1  17   4        400.99        419.74        27.40 o                         
   0  17   4        277.26        307.17        23.75 o                         
   1  17   4         14.14         26.60         9.69 o                         
   2  17   4        624.75        644.64        50.64 o                         
   3  17   4        107.73        165.25        32.32 o                         
   4  17   4        117.25        171.01        33.25 o                         
   6  17   4          4.00          1.64        11.74 o                         
   7  17   4         53.89         85.25        17.03 o                         
   8  17   4         26.97         22.84        12.71 o                         
   9  17   4         24.57         29.79        11.20 o                         
  10  17   4        959.31        898.02        62.06 o                         
  11  17   4         18.02         35.55        18.75 o                         
  12  17   4         21.56         22.63        15.73 o                         
  13  17   4          9.21         28.23        17.02 o                         
   0  18   4         25.64         25.21        17.02 o                         
   1  18   4         59.69         93.73        20.69 o                         
   2  18   4        113.31        159.44        23.22 o                         
   3  18   4        199.52        252.62        23.28 o                         
   4  18   4        275.71        251.23        26.69 o                         
   5  18   4          0.23         17.00         8.96 o                         
   6  18   4         55.75         60.00        15.95 o                         
   7  18   4          7.63         15.66         9.37 o                         
   8  18   4         34.51         43.84        12.47 o                         
   9  18   4        261.75        284.19        37.06 o                         
  10  18   4        217.17        264.37        40.73 o                         
  11  18   4        184.37        168.48        45.90 o                         
  -9 -18   5        141.20        269.76        26.72 o                         
  -8 -18   5         17.65         68.74        15.73 o                         
  -7 -18   5          4.04         46.33        12.50 o                         
  -6 -18   5         47.21         63.41        27.47 o                         
  -5 -18   5          0.28         21.39        15.30 o                         
  -4 -18   5        253.54        277.76        27.33 o                         
  -3 -18   5        148.40        206.79        27.37 o                         
  -2 -18   5          2.89         14.44         7.54 o                         
  -1 -18   5          0.13         -5.39         7.97 o                         
 -11 -17   5          3.31         27.15        11.42 o                         
 -10 -17   5        593.90        591.22        51.81 o                         
  -9 -17   5        194.79        239.29        16.90 o                         
  -8 -17   5        145.06        190.58        33.61 o                         
  -7 -17   5          0.15         11.50         5.42 o                         
  -6 -17   5          0.93         10.61         9.36 o                         
  -5 -17   5          0.02         13.11         4.82 o                         
  -4 -17   5         34.68         65.55        13.01 o                         
  -3 -17   5          1.46         28.66        25.86 o                         
  -2 -17   5         13.15         30.51         6.45 o                         
  -1 -17   5         18.54         33.04         7.22 o                         
   0 -17   5         18.32         49.67        10.14 o                         
   1 -17   5         25.99         25.91        16.81 o                         
   2 -17   5         69.95         82.31        15.08 o                         
   3 -17   5        235.20        219.71        19.20 o                         
   4 -17   5        143.78        145.33        15.98 o                         
   5 -17   5        289.49        208.68        17.55 o                         
 -12 -16   5          3.84         26.93        20.15 o                         
 -11 -16   5        135.95        159.62        29.52 o                         
 -10 -16   5         89.77        104.32        14.43 o                         
  -9 -16   5        105.50        149.98        13.30 o                         
  -8 -16   5         44.64         70.70         9.29 o                         
  -7 -16   5        235.78        241.67        12.54 o                         
  -6 -16   5         97.08        111.61        13.08 o                         
  -5 -16   5         14.80         30.96        13.90 o                         
  -4 -16   5        119.68        135.69         9.98 o                         
  -3 -16   5        298.51        352.51        16.04 o                         
  -2 -16   5        149.14        178.50        18.97 o                         
  -1 -16   5          0.62          3.70        10.00 o                         
   0 -16   5         89.26         85.48        12.39 o                         
   1 -16   5        221.43        193.44        32.70 o                         
   2 -16   5         15.22          8.34         6.99 o                         
   3 -16   5        268.16        314.63        24.61 o                         
   4 -16   5         55.29         45.46        11.31 o                         
   5 -16   5        137.31        130.86        15.18 o                         
   6 -16   5        165.51        196.82        19.14 o                         
 -12 -15   5         15.98         51.39        13.04 o                         
 -11 -15   5        195.93        210.80        31.89 o                         
 -10 -15   5        127.61        113.23        11.72 o                         
  -9 -15   5         92.55        122.00        12.00 o                         
  -8 -15   5         74.34         83.78        11.72 o                         
  -7 -15   5          9.32          9.56         4.54 o                         
  -6 -15   5         16.41         10.51         5.43 o                         
  -5 -15   5          1.30         -0.91         4.60 o                         
  -4 -15   5         30.60         43.67         6.41 o                         
  -3 -15   5         61.01         58.78        17.31 o                         
  -2 -15   5         42.29         60.67         8.04 o                         
  -1 -15   5        102.72         97.26         9.91 o                         
   0 -15   5         24.31         24.84         5.91 o                         
   1 -15   5         26.15         42.96         7.95 o                         
   2 -15   5         10.46         17.62         6.31 o                         
   3 -15   5        136.87        162.69        13.40 o                         
   4 -15   5          2.47          0.62         5.49 o                         
   5 -15   5         15.56         28.71         6.52 o                         
   6 -15   5          0.03         -4.97         6.30 o                         
   7 -15   5         80.72        106.40        13.41 o                         
   8 -15   5          7.55         -3.02        12.71 o                         
 -14 -14   5         57.48         86.84        18.10 o                         
 -13 -14   5         13.52          1.51         8.19 o                         
 -12 -14   5        104.00        139.26        13.90 o                         
 -11 -14   5         20.81         29.59         6.74 o                         
 -10 -14   5          4.68         22.34         5.97 o                         
  -9 -14   5         23.72         35.15         8.79 o                         
  -8 -14   5         83.99        110.59        10.25 o                         
  -7 -14   5         73.65         75.80         8.19 o                         
  -6 -14   5         39.82         64.04         7.50 o                         
  -5 -14   5         81.01         80.02         8.12 o                         
  -4 -14   5          0.67         -0.72         3.79 o                         
  -3 -14   5         15.96         21.11         6.90 o                         
  -2 -14   5        117.92        118.26        10.33 o                         
  -1 -14   5         55.81         64.61        11.79 o                         
   0 -14   5          2.17         11.06        11.96 o                         
   1 -14   5        305.11        282.44        12.89 o                         
   2 -14   5        348.26        317.05        16.24 o                         
   3 -14   5        137.06        147.23        11.21 o                         
   4 -14   5         20.88         23.35         5.41 o                         
   5 -14   5        133.76        169.27        18.50 o                         
   6 -14   5         68.50         89.46        11.13 o                         
   7 -14   5        172.30        155.53        14.71 o                         
   8 -14   5        101.53        126.57        14.74 o                         
   9 -14   5         47.82         60.55        19.61 o                         
 -14 -13   5        174.91        175.81        26.07 o                         
 -13 -13   5         43.96         67.22        17.13 o                         
 -12 -13   5         16.02         37.88         7.10 o                         
 -11 -13   5          2.59          7.93         4.05 o                         
 -10 -13   5         41.17         34.75         5.97 o                         
  -9 -13   5        242.77        269.60        12.88 o                         
  -8 -13   5          1.76          4.85         3.77 o                         
  -7 -13   5        168.48        163.08         9.94 o                         
  -6 -13   5         13.05         18.86         4.69 o                         
  -5 -13   5        154.04        149.78         9.58 o                         
  -4 -13   5        719.90        649.30        22.52 o                         
  -3 -13   5        162.40        146.20        11.33 o                         
  -2 -13   5        343.87        257.52        14.97 o                         
  -1 -13   5          2.08         -1.39         5.26 o                         
   0 -13   5         20.81         23.59         5.21 o                         
   1 -13   5        210.82        171.82        13.59 o                         
   2 -13   5         41.13         34.20         5.17 o                         
   3 -13   5         24.28         25.82         4.99 o                         
   4 -13   5         22.57         40.30         5.34 o                         
   5 -13   5          6.25         22.38         5.14 o                         
   6 -13   5        593.59        544.39        18.63 o                         
   7 -13   5        816.63        798.06        23.54 o                         
   8 -13   5        516.28        509.46        21.58 o                         
   9 -13   5         32.41         33.18        12.39 o                         
  10 -13   5          7.37          2.80        13.14 o                         
 -14 -12   5          7.85         10.77         8.19 o                         
 -13 -12   5        210.37        231.30        14.63 o                         
 -12 -12   5        175.34        186.36        10.43 o                         
 -11 -12   5        263.97        252.53        12.46 o                         
 -10 -12   5          0.11         18.05         4.34 o                         
  -9 -12   5         67.38         68.54         8.87 o                         
  -8 -12   5         11.03         10.38         4.05 o                         
  -7 -12   5          0.34          4.52         3.88 o                         
  -6 -12   5         96.48        118.91         9.85 o                         
  -5 -12   5        400.49        369.48        14.37 o                         
  -4 -12   5        531.08        531.70        15.67 o                         
  -3 -12   5         49.42         70.62         7.11 o                         
  -2 -12   5        122.54        152.39         9.57 o                         
  -1 -12   5        140.68        114.60         9.40 o                         
   0 -12   5       1098.61       1081.88        26.68 o                         
   1 -12   5         62.00         43.48         6.25 o                         
   2 -12   5        629.41        562.44        16.12 o                         
   3 -12   5        271.38        221.08         9.82 o                         
   4 -12   5        106.60        118.58         8.03 o                         
   5 -12   5          7.23          6.22         3.24 o                         
   6 -12   5        356.09        358.39        14.02 o                         
   7 -12   5        290.53        302.29        12.70 o                         
   8 -12   5        180.19        156.34         9.98 o                         
   9 -12   5         17.77         36.48         6.91 o                         
  10 -12   5          8.07         17.45         6.68 o                         
 -14 -11   5         89.47        135.08        21.98 o                         
 -13 -11   5          1.16         21.85         8.30 o                         
 -12 -11   5        293.00        315.33        17.78 o                         
 -11 -11   5          6.68         13.36         4.05 o                         
 -10 -11   5        676.81        609.95        18.74 o                         
  -9 -11   5          1.47          2.69         8.25 o                         
  -8 -11   5          8.85          9.44         3.97 o                         
  -7 -11   5         25.85         35.55         5.86 o                         
  -6 -11   5          1.14         -0.63         3.81 o                         
  -5 -11   5          0.00          3.93         4.34 o                         
  -4 -11   5        897.23        801.93        19.57 o                         
  -3 -11   5        213.74        219.65         8.94 o                         
  -2 -11   5          0.33         -2.67         3.19 o                         
  -1 -11   5         67.44         62.41         6.48 o                         
   0 -11   5        639.35        608.99        16.55 o                         
   1 -11   5        389.42        430.63        19.18 o                         
   2 -11   5        545.47        464.40        13.91 o                         
   3 -11   5        637.39        557.90        15.53 o                         
   4 -11   5          0.02          1.24         3.16 o                         
   5 -11   5        381.34        379.52        12.63 o                         
   6 -11   5        541.78        524.52        16.91 o                         
   7 -11   5        119.14        105.54         9.78 o                         
   8 -11   5         17.25         15.69         4.46 o                         
   9 -11   5          6.68         28.46         9.44 o                         
  10 -11   5        135.00        173.81        48.29 o                         
  11 -11   5        113.56        144.39        13.04 o
[truncated: 870,508 more chars]
