# Supplementary material for: Synthesis and crystal structure of 5,17-di­amino-11-tert-butyl-25,26,27,28-tetra­prop­oxy-23-[(tri­phenyl­meth­yl)amino]­calix[4]arene di­chloro­methane monosolvate
Source: Acta Crystallogr E Crystallogr Commun. 2026 Jan 1;82(Pt 1):24–7. doi: 10.1107/S2056989025010886 (PMC12810279; doi:10.1107/S2056989025010886)
Supplement: Supplementary file 3 [file e-82-00024-Isup3.mol]

compound 1.mol
  ChemDraw10282510243D

 72 78  0  0  0  0  0  0  0  0999 V2000
    2.2740   -2.0526    0.0000 C   0  0  0  0  0  0  0  0  0  0  0  0
    0.8964   -2.6990    0.0000 C   0  0  0  0  0  0  0  0  0  0  0  0
   -0.2114   -2.0524    0.0000 C   0  0  0  0  0  0  0  0  0  0  0  0
    0.0583   -0.7595    0.0000 C   0  0  0  0  0  0  0  0  0  0  0  0
    1.4359   -0.1132    0.0000 C   0  0  0  0  0  0  0  0  0  0  0  0
    2.5438   -0.7597    0.0000 C   0  0  0  0  0  0  0  0  0  0  0  0
    0.6266   -3.9919    0.0000 O   0  0  0  0  0  0  0  0  0  0  0  0
    1.7057    1.1797    0.0000 C   0  0  0  0  0  0  0  0  0  0  0  0
    2.2068   -3.6664    0.0000 O   0  0  0  0  0  0  0  0  0  0  0  0
   -1.0564   -3.3441    0.0000 O   0  0  0  0  0  0  0  0  0  0  0  0
   -2.6434   -3.6657    0.0000 O   0  0  0  0  0  0  0  0  0  0  0  0
    2.8694   -2.2962    0.0000 C   0  0  0  0  0  0  0  0  0  0  0  0
   -1.2126   -1.8962    0.0000 C   0  0  0  0  0  0  0  0  0  0  0  0
   -3.1969   -2.2960    0.0000 C   0  0  0  0  0  0  0  0  0  0  0  0
    3.6386   -1.7722    0.0000 C   0  0  0  0  0  0  0  0  0  0  0  0
    4.3013   -0.4020    0.0000 C   0  0  0  0  0  0  0  0  0  0  0  0
    4.1947    0.4440    0.0000 C   0  0  0  0  0  0  0  0  0  0  0  0
    3.4255   -0.0801    0.0000 C   0  0  0  0  0  0  0  0  0  0  0  0
    2.7629   -1.4502    0.0000 C   0  0  0  0  0  0  0  0  0  0  0  0
   -0.0465   -1.1728    0.0000 C   0  0  0  0  0  0  0  0  0  0  0  0
   -0.2026    0.2752    0.0000 C   0  0  0  0  0  0  0  0  0  0  0  0
   -1.5248    0.9998    0.0000 C   0  0  0  0  0  0  0  0  0  0  0  0
   -2.6909    0.2764    0.0000 C   0  0  0  0  0  0  0  0  0  0  0  0
   -2.5348   -1.1716    0.0000 C   0  0  0  0  0  0  0  0  0  0  0  0
   -3.9117   -1.4545    0.0000 C   0  0  0  0  0  0  0  0  0  0  0  0
   -4.4652   -0.0848    0.0000 C   0  0  0  0  0  0  0  0  0  0  0  0
   -4.3039    0.4433    0.0000 C   0  0  0  0  0  0  0  0  0  0  0  0
   -3.5891   -0.3983    0.0000 C   0  0  0  0  0  0  0  0  0  0  0  0
   -3.0356   -1.7679    0.0000 C   0  0  0  0  0  0  0  0  0  0  0  0
   -4.8574    1.8130    0.0000 N   0  0  0  0  0  0  0  0  0  0  0  0
   -4.1054   -1.9307    0.0000 C   0  0  0  0  0  0  0  0  0  0  0  0
   -2.0827   -2.6803    0.0000 C   0  0  0  0  0  0  0  0  0  0  0  0
    3.7307   -2.6671    0.0000 C   0  0  0  0  0  0  0  0  0  0  0  0
    0.5701    2.1946    0.0000 C   0  0  0  0  0  0  0  0  0  0  0  0
    3.1524    1.6557    0.0000 C   0  0  0  0  0  0  0  0  0  0  0  0
    1.3116    2.6508    0.0000 C   0  0  0  0  0  0  0  0  0  0  0  0
   -3.1649   -1.4660    0.0000 C   0  0  0  0  0  0  0  0  0  0  0  0
    2.3548   -1.6248    0.0000 C   0  0  0  0  0  0  0  0  0  0  0  0
   -3.7113   -1.7094    0.0000 C   0  0  0  0  0  0  0  0  0  0  0  0
    4.8574    1.8142    0.0000 N   0  0  0  0  0  0  0  0  0  0  0  0
   -3.4049   -4.9847    0.0000 C   0  0  0  0  0  0  0  0  0  0  0  0
   -2.6434   -6.3036    0.0000 C   0  0  0  0  0  0  0  0  0  0  0  0
   -3.4049   -7.6226    0.0000 C   0  0  0  0  0  0  0  0  0  0  0  0
    2.9683   -4.9853    0.0000 C   0  0  0  0  0  0  0  0  0  0  0  0
    2.2068   -6.3043    0.0000 C   0  0  0  0  0  0  0  0  0  0  0  0
    2.9683   -7.6232    0.0000 C   0  0  0  0  0  0  0  0  0  0  0  0
   -1.8179   -4.6631    0.0000 C   0  0  0  0  0  0  0  0  0  0  0  0
   -1.0564   -5.9820    0.0000 C   0  0  0  0  0  0  0  0  0  0  0  0
   -1.8179   -7.3010    0.0000 C   0  0  0  0  0  0  0  0  0  0  0  0
    1.3881   -5.3108    0.0000 C   0  0  0  0  0  0  0  0  0  0  0  0
    0.6266   -6.6298    0.0000 C   0  0  0  0  0  0  0  0  0  0  0  0
    1.3881   -7.9487    0.0000 C   0  0  0  0  0  0  0  0  0  0  0  0
   -1.6809    2.4478    0.0000 N   0  0  0  0  0  0  0  0  0  0  0  0
   -1.0265    3.8230    0.0000 C   0  0  0  0  0  0  0  0  0  0  0  0
    0.4917    3.9439    0.0000 C   0  0  0  0  0  0  0  0  0  0  0  0
   -1.8903    5.0774    0.0000 C   0  0  0  0  0  0  0  0  0  0  0  0
   -0.3721    5.1983    0.0000 C   0  0  0  0  0  0  0  0  0  0  0  0
    0.7185    5.5226    1.0124 C   0  0  0  0  0  0  0  0  0  0  0  0
    1.3729    6.8979    1.0124 C   0  0  0  0  0  0  0  0  0  0  0  0
    0.9367    7.9487    0.0000 C   0  0  0  0  0  0  0  0  0  0  0  0
   -0.1539    7.6244   -1.0124 C   0  0  0  0  0  0  0  0  0  0  0  0
   -0.8083    6.2491   -1.0124 C   0  0  0  0  0  0  0  0  0  0  0  0
    1.3223    3.1062   -0.9632 C   0  0  0  0  0  0  0  0  0  0  0  0
    2.8405    3.2271   -0.9632 C   0  0  0  0  0  0  0  0  0  0  0  0
    3.5281    4.1857    0.0000 C   0  0  0  0  0  0  0  0  0  0  0  0
    2.6975    5.0234    0.9632 C   0  0  0  0  0  0  0  0  0  0  0  0
    1.1793    4.9025    0.9632 C   0  0  0  0  0  0  0  0  0  0  0  0
   -1.5408    6.2426   -0.9163 C   0  0  0  0  0  0  0  0  0  0  0  0
   -2.4046    7.4970   -0.9163 C   0  0  0  0  0  0  0  0  0  0  0  0
   -3.6179    7.5861    0.0000 C   0  0  0  0  0  0  0  0  0  0  0  0
   -3.9674    6.4208    0.9163 C   0  0  0  0  0  0  0  0  0  0  0  0
   -3.1036    5.1664    0.9163 C   0  0  0  0  0  0  0  0  0  0  0  0
  1  2  1  0      
  2  3  2  0      
  3  4  1  0      
  4  5  2  0      
  5  6  1  0      
  6  1  2  0      
  2  7  1  0      
  5  8  1  0      
  9 12  1  0      
 10 13  1  0      
 11 14  1  0      
 12 15  2  0      
 15 16  1  0      
 16 17  2  0      
 17 18  1  0      
 18 19  2  0      
 19 12  1  0      
 13 20  2  0      
 20 21  1  0      
 21 22  2  0      
 22 23  1  0      
 23 24  2  0      
 24 13  1  0      
 14 25  2  0      
 25 26  1  0      
 26 27  2  0      
 27 28  1  0      
 28 29  2  0      
 29 14  1  0      
 17 40  1  0      
 22 53  1  0      
 27 30  1  0      
 25 31  1  0      
 29 32  1  0      
  3 32  1  0      
  1 33  1  0      
 15 33  1  0      
  8 34  1  0      
  8 35  1  0      
  8 36  1  0      
 37 24  1  0      
 19 38  1  0      
  4 20  1  0      
 31 39  1  0      
 11 41  1  0      
 41 42  1  0      
 42 43  1  0      
  9 44  1  0      
 44 45  1  0      
 45 46  1  0      
 10 47  1  0      
 47 48  1  0      
 48 49  1  0      
  7 50  1  0      
 50 51  1  0      
 51 52  1  0      
 53 54  1  0      
 54 55  1  0      
 54 56  1  0      
 54 57  1  0      
 57 58  2  0      
 58 59  1  0      
 59 60  2  0      
 60 61  1  0      
 61 62  2  0      
 62 57  1  0      
 55 63  2  0      
 63 64  1  0      
 64 65  2  0      
 65 66  1  0      
 66 67  2  0      
 67 55  1  0      
 56 68  2  0      
 68 69  1  0      
 69 70  2  0      
 70 71  1  0      
 71 72  2  0      
 72 56  1  0      
M  END
